# Supplementary material for: The Venus flytrap trigger hair–specific potassium channel KDM1 can reestablish the K+ gradient required for hapto-electric signaling
Source: PLoS Biol. 2020 Dec 9;18(12):e3000964. doi: 10.1371/journal.pbio.3000964 (PMC7725304; doi:10.1371/journal.pbio.3000964)
Supplement: S1 Table — qPCR conditions for expression analysis together with forward and reverse primers used for the expression analysis of each investigated gene. qPCR, quantitative polymerase chain reaction. (XLSX) [file pbio.3000964.s012.xlsx]

## Sheet: qPCR_conditions
Steps	Temperature	Time
1. Initial denature	95℃	15 min
2. Denaturation	95℃	15 sec	40-45 x
Annealing	55℃	30 sec
Extension	72℃	30 sec
	79℃	20 sec
3. Melt curve	95℃	15 sec
	70℃	15 sec
	95℃	5 sec
	40℃	2 min

## Sheet: qPCR_primers_used
Gene indentifier	Gene name	Forward primer (5'→3')	Reverse primer (5'→3')
Dm_00017292-RA	ACT	TCTTTGATTGGGATGGAA GC	GCAATGCCAGGGAACATA GT
Dm_00004067-RA	KDM	CTG GCAGGAATAAAGGAG	CTCTGAAATGGGGTAGTT
Dm_00009130-RA	DmMSL10	GAAATTAGTATCCGCAATATG	TTCAGATATCCTTCCTGG
Dm_00002270-RA	DmGLR3.6	CCTCTTTCAAGACGTTTATC	AATTCTTAAGCATGGTAGTT
Dm_00007946-RA	DmSKOR	GACTTAAATCAGCTAAGG	CTGCTGTGTAGATCCATA
Dm_00003961-RA	DmSLAC1	CCAGTTTACTCCATGTTTATCGC	GCAAGGCCATGGCTATCA
Dm_00015920-RA	DmQUAC1	CTAGCGGGTCGTTAAAG	GGGCGATGCTGCTAAGTT
