# Supplementary material for: The Venus flytrap trigger hair–specific potassium channel KDM1 can reestablish the K+ gradient required for hapto-electric signaling
Source: PLoS Biol. 2020 Dec 9;18(12):e3000964. doi: 10.1371/journal.pbio.3000964 (PMC7725304; doi:10.1371/journal.pbio.3000964)
Supplement: S2 Table — Sequencing Quality Check data (FastQC output; see Materials and methods section) together with the number of reads for each of the paired-end of the trigger hair replicates are shown. (XLSX) [file pbio.3000964.s013.xlsx]

## Sheet: Replicate1
Filename	Dm_trigger_hair_replicate1_pair1.fastq
File type	Conventional base calls
Encoding	Sanger / Illumina 1.9
Total Sequences	52587328
Sequences flagged as poor quality	0
Sequence length	36-100
%GC	46
Filename	Dm_trigger_hair_replicate1_pair2.fastq
File type	Conventional base calls
Encoding	Sanger / Illumina 1.9
Total Sequences	52587328
Sequences flagged as poor quality	0
Sequence length	36-100
%GC	46

## Sheet: Replicate2
Filename	Dm_trigger_hair_replicate2_pair1.fastq
File type	Conventional base calls
Encoding	Sanger / Illumina 1.9
Total Sequences	56797416
Sequences flagged as poor quality	0
Sequence length	36-100
%GC	45
Filename	Dm_trigger_hair_replicate2_pair2.fastq
File type	Conventional base calls
Encoding	Sanger / Illumina 1.9
Total Sequences	56797416
Sequences flagged as poor quality	0
Sequence length	36-100
%GC	45

## Sheet: Replicate3
Filename	Dm_trigger_hair_replicate3_pair1.fastq
File type	Conventional base calls
Encoding	Sanger / Illumina 1.9
Total Sequences	66993494
Sequences flagged as poor quality	0
Sequence length	36-100
%GC	46
Filename	Dm_trigger_hair_replicate3_pair2.fastq
File type	Conventional base calls
Encoding	Sanger / Illumina 1.9
Total Sequences	66993494
Sequences flagged as poor quality	0
Sequence length	36-100
%GC	46
