# Supplementary material for: The Venus flytrap trigger hair–specific potassium channel KDM1 can reestablish the K+ gradient required for hapto-electric signaling
Source: PLoS Biol. 2020 Dec 9;18(12):e3000964. doi: 10.1371/journal.pbio.3000964 (PMC7725304; doi:10.1371/journal.pbio.3000964)
Supplement: S1 Data — S1A Data contains the raw output of DEseq2 R package used for differential expression analysis for each of the 6 pairwise comparisons: hair (trigger hair) vs. flower, hair vs. glands, hair vs. petiole, hair vs. petiole, hair vs. root, and hair vs. trap. The last column indicates if a gene is part of subset02 of the intersection analysis (hair vs. all other tissues) (see Fig 1). For column names description, see DEseq2 manual. S1B Data contains the raw output of Ontologizer used for GO term enrichment analysis for each subset of the intersection plot. Only GO terms with a corrected BH adjusted p-value < 0.05 are listed. BH, Benjamini–Hochberg; GO, gene ontology. (XLSX) [file pbio.3000964.s017.xlsx]

## Sheet: S1A_Data
	Hair_vs_Flower					Hair_vs_Glands						Hair_vs_Petiole				Hair_vs_Rim					Hair_vs_Root					Hair_vs_Trap
DmID	log2FoldChange_Hair_vs_Flower	lfcSE_Hair_vs_Flower	padj_Hair_vs_Flower	baseMeanA_Hair_vs_Flower	baseMeanB_Hair_vs_Flower	log2FoldChange_Hair_vs_Glands	lfcSE_Hair_vs_Glands	padj_Hair_vs_Glands	baseMeanA_Hair_vs_Glands	baseMeanB_Hair_vs_Glands	log2FoldChange_Hair_vs_Petiole	lfcSE_Hair_vs_Petiole	padj_Hair_vs_Petiole	baseMeanA_Hair_vs_Petiole	baseMeanB_Hair_vs_Petiole	log2FoldChange_Hair_vs_Rim	lfcSE_Hair_vs_Rim	padj_Hair_vs_Rim	baseMeanA_Hair_vs_Rim	baseMeanB_Hair_vs_Rim	log2FoldChange_Hair_vs_Root	lfcSE_Hair_vs_Root	padj_Hair_vs_Root	baseMeanA_Hair_vs_Root	baseMeanB_Hair_vs_Root	log2FoldChange_Hair_vs_Trap	lfcSE_Hair_vs_Trap	padj_Hair_vs_Trap	baseMeanA_Hair_vs_Trap	baseMeanB_Hair_vs_Trap	part_of_subset2
Dm_00000001-RA	-1.05796	0.0903393	3.36649e-31	1002.96	2093.41	-0.68204	0.0922564	2.90684e-13	1002.96	1613.29	-0.227476	0.0928587	0.0202071	1002.96	1179	-0.102065	0.0922228	0.326468	1002.96	1078.94	-0.607788	0.0924205	8.93458e-11	1002.96	1532.24	-0.103623	0.0928524	0.330359	1002.96	1081.61
Dm_00000002-RA	-0.436535	0.0776681	3.24513e-08	955.972	1291.95	0.331768	0.0829212	9.77973e-05	955.972	760.266	-0.0256083	0.0806013	0.831406	955.972	973.254	0.109209	0.0797872	0.214536	955.972	884.26	0.487112	0.0837181	1.02889e-08	955.972	681.264	-0.0265237	0.0802143	0.826932	955.972	973.991
Dm_00000003-RA	1.51538	0.0885937	7.09127e-65	766.207	268.044	-0.657182	0.0835194	7.50645e-15	766.207	1209.99	1.2677	0.0926619	5.67888e-42	766.207	317.984	0.249298	0.084559	0.00480434	766.207	646.166	0.803581	0.090876	2.10599e-18	766.207	439.168	0.263585	0.0857376	0.00338532	766.207	640.027
Dm_00000004-RA	0.599307	0.0638015	1.40328e-20	687.78	453.759	-1.37548	0.0601401	7.97313e-115	687.78	1783.78	0.81918	0.0705655	1.30388e-30	687.78	388.381	0.569222	0.066148	2.10266e-17	687.78	463.825	0.919232	0.0744371	1.52869e-34	687.78	362.719	0.308588	0.0661659	6.07999e-06	687.78	558.145
Dm_00000005-RA	0.7865	0.0860462	1.46645e-19	1390.3	803.967	1.23829	0.0915722	3.78511e-41	1390.3	588.611	0.903796	0.0889518	9.0017e-24	1390.3	741.057	0.573029	0.0866071	8.20581e-11	1390.3	932.714	0.64294	0.088735	8.44216e-13	1390.3	886.191	0.486392	0.0871254	5.17728e-08	1390.3	990.264
Dm_00000006-RA	0.742723	0.0439876	2.9605e-63	2047.39	1223.14	0.390919	0.0463773	7.63236e-17	2047.39	1555.71	0.374838	0.045365	3.5971e-16	2047.39	1580.89	-0.00333276	0.0432179	0.946267	2047.39	2051.63	0.0328426	0.0450074	0.524312	2047.39	1998.93	-0.101747	0.0436376	0.0287692	2047.39	2191.35
Dm_00000007-RA	0.479678	0.0456032	1.90728e-25	2085.74	1497.6	0.171306	0.0476572	0.000485864	2085.74	1852.49	0.0107249	0.0464713	0.894249	2085.74	2074.12	0.231792	0.0460609	9.10484e-07	2085.74	1777.89	0.160034	0.0476136	0.00109002	2085.74	1863.04	0.22162	0.0467646	4.2463e-06	2085.74	1788.48
Dm_00000008-RA	-2.49763	0.13288	5.11003e-78	101.358	582.917	2.18213	0.235905	5.24474e-20	101.358	22.1956	-0.102819	0.153432	0.586772	101.358	110.904	-0.811615	0.141968	2.19313e-08	101.358	181.493	-1.31142	0.142792	9.6534e-20	101.358	254.519	-0.0459316	0.153216	0.846714	101.358	107.608
Dm_00000009-RA	0.961755	0.0614026	1.20459e-54	1067.84	547.505	-0.577384	0.0595008	7.02782e-22	1067.84	1593.62	0.270788	0.0619106	2.10922e-05	1067.84	884.748	0.0191476	0.0594861	0.814623	1067.84	1051.36	0.56613	0.0648909	5.9758e-18	1067.84	717.367	-0.13778	0.0598728	0.0310628	1067.84	1170.41
Dm_00000010-RA	0.125399	0.0883549	0.187132	6608	6054.5	1.7326	0.0904872	5.83117e-81	6608	1987.74	0.924256	0.0892419	1.20511e-24	6608	3481.19	0.246736	0.0885562	0.00786279	6608	5566.17	0.0726012	0.0887626	0.469223	6608	6280.3	0.114535	0.0886234	0.250491	6608	6099.6
Dm_00000011-RA	-0.793051	0.0596599	8.93778e-40	5494.76	9531.54	-2.83852	0.0594693	0	5494.76	39346.7	-1.15062	0.0598262	1.53132e-81	5494.76	12211.6	-0.497098	0.059922	2.87191e-16	5494.76	7764.48	-1.51974	0.059758	1.47283e-141	5494.76	15774.6	-0.925374	0.0598608	5.92275e-53	5494.76	10447.5
Dm_00000012-RA	-2.2857	0.100565	2.2525e-113	575.464	2795.32	2.68588	0.141065	4.5014e-80	575.464	88.0225	0.89718	0.111534	2.15266e-15	575.464	305.035	0.41805	0.106481	0.000144642	575.464	428.74	-1.34641	0.102841	1.21116e-38	575.464	1457.6	0.837838	0.110357	8.84468e-14	575.464	320.949
Dm_00000013-RA	0.492008	0.0624108	6.68073e-15	3629.97	2584.24	-1.05162	0.0620202	7.9557e-64	3629.97	7534.1	-0.201989	0.0625842	0.00191656	3629.97	4179.81	0.0912587	0.0624632	0.182609	3629.97	3411.6	0.359055	0.063598	2.81175e-08	3629.97	2835.09	-0.00485017	0.0626541	0.974318	3629.97	3648.1
Dm_00000014-RA	-0.792565	0.10058	6.86435e-15	568.099	988.8	-1.06886	0.102116	3.13167e-25	568.099	1198.07	-1.54025	0.10077	4.93497e-52	568.099	1658.69	-1.30968	0.100489	3.56499e-38	568.099	1416.61	-0.163465	0.105262	0.145457	568.099	640.871	-0.960877	0.101623	1.1581e-20	568.099	1110.89
Dm_00000015-RA	3.57808	0.258705	6.12148e-43	181.257	15.0914	1.83246	0.236328	1.85371e-14	181.257	50.734	2.52332	0.248489	9.55675e-24	181.257	30.4438	2.36947	0.234625	1.79058e-23	181.257	35.4896	2.73257	0.266108	2.49793e-24	181.257	27.8114	1.74998	0.226865	3.48539e-14	181.257	53.9811	yes
Dm_00000016-RA	1.81646	0.0721014	5.92659e-139	3681.03	1043.96	0.00710444	0.0709118	0.976778	3681.03	3661.18	0.356601	0.0711228	9.77447e-07	3681.03	2870.87	0.628981	0.070944	2.15639e-18	3681.03	2378.68	1.08338	0.0728056	1.75029e-49	3681.03	1734.71	0.319965	0.070911	1.23225e-05	3681.03	2945.94
Dm_00000017-RA	-3.14346	0.0701011	0	425.989	3743.54	2.18142	0.119333	6.20057e-74	425.989	93.8679	0.514132	0.0852005	3.24707e-09	425.989	296.924	-0.0463469	0.0783427	0.629847	425.989	436.489	-2.40862	0.0720934	3.23111e-243	425.989	2244.99	0.0612004	0.0807874	0.535443	425.989	405.582
Dm_00000018-RA	1.22394	0.0501308	1.35002e-130	3702.32	1582.64	0.553432	0.050936	4.45841e-27	3702.32	2521.7	0.733236	0.0508717	1.98646e-46	3702.32	2224.07	0.856205	0.0502879	3.82139e-64	3702.32	2040.69	0.638585	0.0511482	2.83695e-35	3702.32	2372.04	0.643612	0.0504184	1.50419e-36	3702.32	2369.5
Dm_00000019-RA	-0.194748	0.0938807	0.0481544	1433.9	1637.14	4.01278	0.136153	1.35626e-189	1433.9	88.6506	2.09997	0.104108	1.49336e-89	1433.9	333.31	0.926467	0.0966315	2.74365e-21	1433.9	753.162	0.212618	0.0963197	0.0348109	1433.9	1234.11	1.7707	0.101253	2.27825e-67	1433.9	420.412
Dm_00000020-RA	1.07109	0.701121	0.15333	10.0205	4.80228	2.99531	1.05353	0.00629387	10.0205	1.12752	1.36343	0.769401	0.100845	10.0205	4.0995	1.17894	0.730472	0.137358	10.0205	4.36016	1.59369	0.817879	0.0640846	10.0205	3.12605	0.935984	0.73205	0.256227	10.0205	5.1668
Dm_00000021-RA	-0.0130405	0.0543142	0.850392	1317.88	1328.41	1.87111	0.0712932	1.10763e-150	1317.88	359.662	-1.73021	0.0529493	8.66415e-233	1317.88	4370.58	-1.24106	0.0530488	7.07756e-120	1317.88	3111.32	0.774521	0.0614509	6.4007e-36	1317.88	768.866	-0.675476	0.0544428	1.33005e-34	1317.88	2106.63
Dm_00000022-RA	-2.54934	0.0724594	1.27545e-269	288.051	1692.4	-0.850637	0.0818373	6.70264e-25	288.051	523.426	-2.53342	0.0738591	2.28392e-256	288.051	1676.15	-2.12477	0.0739069	2.4086e-180	288.051	1257.73	-1.37731	0.0785917	4.85408e-68	288.051	754.978	-1.76778	0.0755943	2.05252e-119	288.051	982.479
Dm_00000023-RA	0.655886	0.070574	3.56662e-20	4879.57	3094.34	0.798524	0.071842	2.85542e-28	4879.57	2801.84	0.530069	0.0712427	2.34573e-13	4879.57	3374.02	0.691128	0.0709772	6.45558e-22	4879.57	3019.82	1.15868	0.0724751	6.98843e-57	4879.57	2180.79	0.712001	0.0713002	6.80242e-23	4879.57	2976.43
Dm_00000024-RA	0.616854	0.102901	3.59921e-09	17856.7	11645.1	-1.15526	0.10283	7.48388e-29	17856.7	39775.3	1.74744	0.10345	3.16031e-63	17856.7	5319.85	-0.47463	0.102837	7.06848e-06	17856.7	24816.2	2.89904	0.104541	5.02186e-168	17856.7	2395.52	0.0837615	0.10293	0.499637	17856.7	16851
Dm_00000025-RA	0.566177	0.0544074	6.18278e-25	2572.38	1735.44	0.0571652	0.0554352	0.362699	2572.38	2469.09	0.208538	0.0553234	0.000265641	2572.38	2225.93	0.374607	0.054856	1.95149e-11	2572.38	1980.65	0.653729	0.0570776	6.45314e-30	2572.38	1629.97	0.600794	0.05597	3.06488e-26	2572.38	1693.17
Dm_00000026-RA	1.65368	0.0409673	0	3536.48	1123.9	0.933262	0.0421152	6.75451e-108	3536.48	1855.5	0.5	0.039975	2.60046e-35	3536.48	2496.08	0.561292	0.0392256	9.9384e-46	3536.48	2394.64	0.743874	0.041404	1.97663e-71	3536.48	2108.47	0.655909	0.0401129	4.48829e-59	3536.48	2235.77
Dm_00000027-RA	-7.88051	1.30153	2.49677e-09	0	50.8824	-0.127912	1.753	0.98325	0	0	0.131102	1.753	0.98458	0	0	0.476826	1.753	0.845969	0	0	-2.52955	1.54565	0.123674	0	1.22173	-1.60008	1.6474	0.406054	0	0.70472
Dm_00000028-RA	-1.19839	0.106416	5.86425e-29	909.249	2095.63	-2.57946	0.106218	3.01047e-129	909.249	5458.48	-0.776023	0.10782	1.3977e-12	909.249	1563.14	-1.0591	0.106915	1.23271e-22	909.249	1902.94	-2.01805	0.10659	3.7145e-79	909.249	3699.62	-1.18118	0.107087	1.24224e-27	909.249	2071.05
Dm_00000029-RA	-0.29937	0.0544645	6.5305e-08	1602.3	1973.02	-0.646096	0.0557107	1.18852e-30	1602.3	2509.25	-0.324945	0.0559736	1.2769e-08	1602.3	2007.97	-0.249818	0.0552918	1.11137e-05	1602.3	1909.07	0.21144	0.0582363	0.00040526	1602.3	1384.36	0.0316813	0.056587	0.667519	1602.3	1562.88
Dm_00000030-RA	0.761914	0.0605843	9.34936e-36	3347.3	1970.76	0.964381	0.0630359	3.01787e-52	3347.3	1713.74	0.728701	0.0619558	2.18855e-31	3347.3	2013.83	0.608585	0.0610024	6.12122e-23	3347.3	2191.02	0.548492	0.0619949	2.01913e-18	3347.3	2281.79	0.719795	0.0616843	9.15147e-31	3347.3	2029.73
Dm_00000031-RA	0.525247	0.0589533	1.18094e-18	4797.88	3335.56	-0.108724	0.0593221	0.0859055	4797.88	5175.77	-0.230241	0.0590458	0.000158635	4797.88	5632.01	-0.347295	0.0586763	6.69047e-09	4797.88	6107.75	-0.188649	0.0592461	0.00200723	4797.88	5470.64	-0.13267	0.0590169	0.0355219	4797.88	5264.08
Dm_00000032-RA	-1.65039	0.200571	4.10719e-16	48.9715	156.393	1.09462	0.274478	0.000103149	48.9715	23.6838	-1.08532	0.211271	5.1639e-07	48.9715	107.71	-1.15012	0.206847	5.3623e-08	48.9715	109.673	-1.2097	0.212575	2.16994e-08	48.9715	115.572	-0.137861	0.224173	0.629873	48.9715	54.4303
Dm_00000033-RA	0.741139	0.0641197	1.97554e-30	711.098	426.259	0.827476	0.0727942	1.66991e-29	711.098	402.754	-0.228597	0.0631932	0.000475149	711.098	838.764	-1.20994	0.058776	4.00721e-93	711.098	1651.53	-0.507869	0.0630323	1.64258e-15	711.098	1018.5	-1.14353	0.0595728	6.87726e-81	711.098	1572.98
Dm_00000034-RA	-0.225871	0.112856	0.0570819	332.19	391.73	-1.40373	0.112433	2.71957e-35	332.19	885.405	0.74183	0.12406	4.52783e-09	332.19	200.644	0.389029	0.11804	0.00153616	332.19	256.863	-0.134774	0.118569	0.298224	332.19	367.249	0.342702	0.119662	0.00653225	332.19	262.089
Dm_00000035-RA	1.79776	0.072055	2.59875e-136	4111.78	1181.71	1.37617	0.0734272	1.22849e-77	4111.78	1581.92	2.02032	0.0747804	1.49552e-159	4111.78	1011.86	1.93223	0.0733179	9.456e-152	4111.78	1075.44	1.47558	0.0737051	2.51407e-88	4111.78	1475.47	1.19875	0.0723019	1.07199e-60	4111.78	1789.58	yes
Dm_00000036-RA	1.20618	0.0519147	2.09648e-118	6984.07	3025.1	1.304	0.0535636	7.01027e-130	6984.07	2826.31	-0.43477	0.0513412	6.40797e-17	6984.07	9435.61	-1.03469	0.0509236	9.28864e-91	6984.07	14298.3	0.846898	0.0527584	2.46647e-57	6984.07	3881.75	-0.319089	0.0513306	1.19968e-09	6984.07	8706.79
Dm_00000037-RA	-0.525541	0.0609061	1.39035e-17	5301.6	7638.18	-1.36655	0.0609799	2.624e-110	5301.6	13683.2	-1.34793	0.0609251	1.88921e-107	5301.6	13504.7	-1.59333	0.0607451	2.45749e-150	5301.6	16011.7	-1.23296	0.0610338	6.669e-90	5301.6	12475.8	-1.18928	0.0609325	1.37062e-83	5301.6	12100.1
Dm_00000038-RA	-5.74475	0.269458	6.14034e-100	12.7116	741.818	1.8666	0.551215	0.00104092	12.7116	3.5574	-1.33252	0.304135	2.03998e-05	12.7116	34.7343	-2.0944	0.286168	5.98626e-13	12.7116	58.8575	-3.6502	0.277763	6.36555e-39	12.7116	175.404	-0.0541495	0.345978	0.940858	12.7116	14.4037
Dm_00000039-RA	-1.99941	0.0591525	5.95878e-249	12165.8	48661.3	3.20935	0.0645836	0	12165.8	1313.69	-0.440398	0.0594861	3.08942e-13	12165.8	16514.5	-1.97528	0.0591826	1.20844e-242	12165.8	47855.3	-0.16921	0.0596338	0.00610868	12165.8	13683.2	-0.835011	0.0593603	4.38364e-44	12165.8	21711.4
Dm_00000040-RA	3.57761	0.182317	6.77373e-85	1337.47	112.135	3.59418	0.193464	2.59763e-76	1337.47	110.541	3.30804	0.18732	5.64379e-69	1337.47	134.989	1.00216	0.173953	1.69766e-08	1337.47	668.602	4.62969	0.213952	6.35335e-103	1337.47	53.0682	3.08503	0.184155	6.19948e-62	1337.47	157.975	yes
Dm_00000041-RA	1.0262	0.0880132	6.13834e-31	5160.11	2531.53	2.15052	0.0913705	1.67893e-121	5160.11	1160.61	1.17293	0.0890074	4.84228e-39	5160.11	2284.99	0.924962	0.0882864	3.67973e-25	5160.11	2715.59	1.92104	0.0907532	1.47249e-98	5160.11	1359.88	1.12939	0.0887834	2.64774e-36	5160.11	2355.82
Dm_00000042-RA	1.40839	0.0351132	0	8563.1	3223.74	0.474721	0.0352691	8.80752e-41	8563.1	6161.61	0.48991	0.0350236	8.19777e-44	8563.1	6083.67	0.519823	0.0346088	3.06727e-50	8563.1	5968.24	0.437917	0.0352191	5.3458e-35	8563.1	6318.4	0.193992	0.0345635	4.37198e-08	8563.1	7484.47
Dm_00000043-RA	-0.00718034	0.142584	0.97245	418.014	421.407	2.14171	0.169307	3.42795e-36	418.014	94.582	0.824462	0.150238	7.82955e-08	418.014	236.114	1.12725	0.149604	1.19541e-13	418.014	191.572	1.46776	0.158691	5.30063e-20	418.014	151.975	0.803439	0.149271	1.56953e-07	418.014	241.826
Dm_00000044-RA	-0.772361	0.0796811	8.01991e-22	3403.02	5813.04	-1.57427	0.0797703	6.69714e-86	3403.02	10134.6	-0.606496	0.0801777	9.20893e-14	3403.02	5179.7	-0.581975	0.0799476	7.99013e-13	3403.02	5095.37	-1.5783	0.0797702	2.64362e-86	3403.02	10166.6	-0.887874	0.0799364	5.31596e-28	3403.02	6298.28
Dm_00000045-RA	1.38345	0.139216	7.27259e-23	299.285	114.384	1.77299	0.160518	6.17673e-28	299.285	87.4319	1.10966	0.145028	4.73566e-14	299.285	136.916	1.03353	0.140088	3.87562e-13	299.285	145.402	2.60263	0.183145	2.90599e-45	299.285	49.1857	1.32602	0.146684	5.314e-19	299.285	117.696	yes
Dm_00000046-RA	0.298875	0.0753791	0.000108705	1986.47	1612.09	0.105425	0.0768117	0.209765	1986.47	1842.79	0.371393	0.0769764	2.52404e-06	1986.47	1533	0.361815	0.0761446	3.6809e-06	1986.47	1542.9	1.62232	0.0824616	2.39444e-85	1986.47	639.935	0.511686	0.0770111	7.55546e-11	1986.47	1391.32
Dm_00000047-RA	2.14098	0.0937006	1.4496e-114	3192.21	724.186	-1.6482	0.0909365	1.0415e-72	3192.21	10008.8	3.18205	0.101761	2.78305e-213	3192.21	352.08	3.00826	0.0983347	4.921e-204	3192.21	396.77	2.91125	0.101418	6.20201e-180	3192.21	423.908	0.371536	0.0920518	9.82264e-05	3192.21	2468.48
Dm_00000048-RA	2.59168	0.0843358	5.01084e-206	1107.83	184.606	-1.75824	0.070731	2.43261e-135	1107.83	3762.51	0.69316	0.076658	4.16919e-19	1107.83	687.321	-0.964878	0.0709781	2.08567e-41	1107.83	2171.99	0.282397	0.0757771	0.000280584	1107.83	914.458	-0.108369	0.0732297	0.1813	1107.83	1198.96
Dm_00000049-RA	-0.0794454	0.107964	0.518632	344.496	365.614	-1.41996	0.106951	1.01565e-39	344.496	925.663	-0.759035	0.108612	6.19744e-12	344.496	584.434	-0.392721	0.108497	0.000478298	344.496	455.572	0.0754089	0.114815	0.572431	344.496	329.231	-0.284463	0.110287	0.0149159	344.496	421.197
Dm_00000050-RA	0.957752	0.061828	1.75894e-53	2400.72	1232.8	1.63629	0.068033	8.22995e-127	2400.72	772.149	-1.99673	0.0596143	1.64674e-244	2400.72	9560.13	-1.43691	0.0596861	7.39844e-127	2400.72	6485.27	0.451165	0.0631078	1.70021e-12	2400.72	1751.47	-0.292099	0.0609655	3.30135e-06	2400.72	2931.87
Dm_00000051-RA	0.936968	0.0764687	5.13495e-34	1893.84	986.672	0.19634	0.0771494	0.0149668	1893.84	1648.75	0.425554	0.0772346	6.9187e-08	1893.84	1406.2	-0.26779	0.0752933	0.000605792	1893.84	2275.17	-0.871578	0.0752865	1.55823e-30	1893.84	3454.98	-0.127312	0.0758786	0.125113	1893.84	2063.11
Dm_00000052-RA	4.35822	0.362363	7.91772e-33	97.0746	4.55688	2.12934	0.282743	1.02954e-13	97.0746	21.7417	0.809096	0.231593	0.000751563	97.0746	57.0037	-0.805147	0.208719	0.000190203	97.0746	169.502	0.882915	0.2386	0.000310494	97.0746	52.4162	0.0486332	0.21831	0.903073	97.0746	93.2588
Dm_00000053-RA	2.86671	0.136081	1.28931e-97	448.639	61.7071	-0.876538	0.11226	1.21173e-14	448.639	829.158	0.934506	0.121397	3.31095e-14	448.639	236.989	0.252982	0.114376	0.0373869	448.639	377.267	-0.34115	0.114403	0.00388554	448.639	572.751	-0.00822472	0.114448	0.974318	448.639	454.726
Dm_00000054-RA	-4.56794	0.592296	2.55238e-14	3.02967	64.9546	1.69527	1.17651	0.185768	3.02967	0.901245	2.84942	1.27124	0.0346196	3.02967	0.198856	-0.153918	0.730233	0.880316	3.02967	3.1907	-3.59028	0.609142	6.58038e-09	3.02967	32.8041	-2.40437	0.626201	0.000217606	3.02967	14.7468
Dm_00000055-RA	-6.79692	0.660565	2.06857e-24	1.77898	215.174	-1.50645	0.770907	0.0658368	1.77898	5.74755	-0.610324	0.815838	0.535494	1.77898	3.47645	-0.510973	0.801564	0.599224	1.77898	2.85392	-6.92989	0.661908	3.10213e-25	1.77898	235.257	-3.27995	0.686239	3.49144e-06	1.77898	19.763
Dm_00000056-RA	0.98824	0.152252	1.57228e-10	1851.44	934.112	-0.815045	0.151631	1.32805e-07	1851.44	3261.32	-0.499341	0.151726	0.00154199	1851.44	2621.27	-0.979771	0.151257	2.04759e-10	1851.44	3655.67	-2.19484	0.151069	3.02739e-47	1851.44	8487.55	-0.185295	0.151857	0.281781	1851.44	2107.58
Dm_00000057-RA	-0.590866	0.129256	7.56559e-06	967.356	1457.55	0.922734	0.134792	1.47887e-11	967.356	511.305	0.607573	0.132863	8.47759e-06	967.356	637.737	-0.513542	0.129774	0.000127428	967.356	1381.95	-2.86811	0.128596	3.05209e-109	967.356	7067.37	-0.39278	0.130309	0.00410471	967.356	1270.07
Dm_00000058-RA	-5.09321	0.222412	4.55735e-115	19.5608	674.144	1.85092	0.457559	8.14465e-05	19.5608	4.94913	-0.963831	0.258991	0.000319975	19.5608	38.7595	-2.84276	0.230112	1.92791e-34	19.5608	142.146	-2.05275	0.24407	8.84895e-17	19.5608	82.6964	-0.861102	0.260711	0.00158202	19.5608	36.1187
Dm_00000059-RA	-5.84386	0.318613	2.29168e-74	9.23651	534.586	1.29341	0.576479	0.0331972	9.23651	3.69433	1.03412	0.501359	0.0531899	9.23651	4.13381	-0.413908	0.383656	0.340454	9.23651	12.4378	-3.84824	0.32762	2.17197e-31	9.23651	132.668	0.746423	0.472762	0.151391	9.23651	5.62172
Dm_00000060-RA	-4.11372	0.351477	3.64847e-31	150.434	2597.6	3.93474	0.462463	3.89242e-17	150.434	9.93369	1.41635	0.370569	0.000215809	150.434	56.0536	-2.05599	0.352602	1.12656e-08	150.434	623.977	-2.1917	0.353114	9.68359e-10	150.434	685.55	-0.0721964	0.357732	0.908377	150.434	157.509
Dm_00000061-RA	-2.14787	0.0992844	7.41271e-103	334.907	1494.28	-0.0859618	0.109825	0.507913	334.907	358.566	1.2029	0.120808	6.97174e-23	334.907	147.651	0.8516	0.112718	1.02647e-13	334.907	187.059	-1.51564	0.102464	6.47517e-49	334.907	965.37	0.160424	0.109173	0.184777	334.907	303.132
Dm_00000062-RA	-1.03896	0.116702	1.25618e-18	161.045	327.658	-0.149959	0.131561	0.307907	161.045	178.534	-2.0177	0.116184	9.47493e-67	161.045	647.556	-2.3328	0.11417	9.16314e-92	161.045	803.978	-0.553156	0.126831	1.97362e-05	161.045	235.613	-1.39906	0.118278	1.41946e-31	161.045	419.743
Dm_00000063-RA	-2.22924	0.101195	1.35243e-106	568.462	2679.34	-1.24259	0.103652	1.1854e-32	568.462	1351.43	-2.09155	0.102007	1.73865e-92	568.462	2436.09	-1.57431	0.102122	7.5993e-53	568.462	1701.48	-2.05419	0.102268	6.68557e-89	568.462	2373.24	-1.45966	0.102662	5.21271e-45	568.462	1572.83
Dm_00000064-RA	0.539833	0.0972246	4.77181e-08	235.79	160.998	-1.36113	0.090817	3.33107e-50	235.79	601.848	0.623777	0.107083	1.1361e-08	235.79	150.464	0.209104	0.0981725	0.0455901	235.79	202.454	-0.195173	0.100291	0.0644448	235.79	268.544	-0.24899	0.0963128	0.0146774	235.79	278.477
Dm_00000065-RA	0.583674	0.372522	0.142423	36.0987	24.1958	2.26189	0.487967	5.81647e-06	36.0987	7.42659	2.97449	0.524828	2.83909e-08	36.0987	4.69606	2.27086	0.445496	6.51806e-07	36.0987	7.58797	0.65239	0.39934	0.124379	36.0987	22.9069	3.7441	0.612347	2.26257e-09	36.0987	3.13163
Dm_00000066-RA	-0.7177	0.212623	0.00103958	198.111	324.941	2.86145	0.276604	1.11908e-24	198.111	26.6228	0.940358	0.226706	5.6674e-05	198.111	103.084	0.461231	0.219111	0.0483352	198.111	143.283	1.32519	0.234945	2.89785e-08	198.111	78.987	0.646588	0.222625	0.00577426	198.111	125.779
Dm_00000067-RA	-0.0237667	0.10591	0.861407	190.561	194.657	-0.557552	0.110199	7.12323e-07	190.561	282.702	0.185566	0.115386	0.139857	190.561	168.692	0.018758	0.109904	0.908495	190.561	188.48	-0.525419	0.11048	3.12518e-06	190.561	274.408	0.174437	0.114453	0.167485	190.561	172.189
Dm_00000068-RA	-0.5342	0.0912893	8.46612e-09	3619.16	5246.94	-1.76649	0.0912362	9.59944e-83	3619.16	12327.6	-1.02483	0.0914303	1.24635e-28	3619.16	7371.28	-0.659333	0.0914077	1.29323e-12	3619.16	5723.37	-1.44239	0.0913386	1.54941e-55	3619.16	9848.67	-0.893229	0.0914279	5.70607e-22	3619.16	6731.26
Dm_00000069-RA	0.602554	0.145151	4.97683e-05	199.403	130.915	1.30365	0.169597	3.12047e-14	199.403	80.846	-1.20555	0.139516	1.4524e-17	199.403	459.149	-1.21459	0.138006	3.81948e-18	199.403	462.312	3.05561	0.233224	1.07018e-38	199.403	24.2772	0.72929	0.153746	4.1579e-06	199.403	119.115
Dm_00000070-RA	0.0822961	0.0616954	0.217116	1348.82	1276.09	-0.462972	0.0628281	3.4743e-13	1348.82	1864.63	-0.0857736	0.0632956	0.221371	1348.82	1434.82	0.283584	0.0632356	1.2958e-05	1348.82	1109.71	0.489431	0.066281	3.04797e-13	1348.82	964.527	0.210475	0.0638572	0.00162009	1348.82	1170.68
Dm_00000071-RA	-1.67525	0.0526568	1.02006e-220	1899.85	6075.27	-0.698902	0.054699	6.77708e-37	1899.85	3086.95	-1.9425	0.0530085	2.006e-292	1899.85	7305.91	-1.89628	0.0527774	5.27352e-281	1899.85	7083.56	-3.75381	0.0523106	0	1899.85	25666.8	-1.27337	0.0534651	8.08713e-124	1899.85	4598.04
Dm_00000072-RA	-3.40874	0.118208	1.33313e-181	77.1533	811.535	-2.13556	0.126796	5.40214e-63	77.1533	336.132	-2.72954	0.122106	1.16669e-109	77.1533	505.356	-2.62883	0.121153	2.57721e-103	77.1533	473.161	-2.77497	0.123018	1.04909e-111	77.1533	524.154	-2.12323	0.124647	5.48384e-64	77.1533	331.241
Dm_00000074-RA	-0.881586	0.242375	0.000397463	666.402	1227.77	1.40536	0.24894	2.92141e-08	666.402	251.226	1.17122	0.247143	3.83698e-06	666.402	295.711	1.17457	0.245793	3.22519e-06	666.402	295.022	1.40047	0.248929	3.14793e-08	666.402	251.574	0.632292	0.245117	0.014907	666.402	429.884
Dm_00000075-RA	-2.12073	0.190916	3.249e-28	59.2444	257.455	0.539385	0.237775	0.0311832	59.2444	40.0926	0.079363	0.219035	0.800597	59.2444	55.2904	-1.77833	0.194117	1.50585e-19	59.2444	202.754	0.234152	0.228802	0.353634	59.2444	50.2906	-0.9627	0.202302	3.8618e-06	59.2444	114.385
Dm_00000076-RA	1.2192	0.0673425	1.70138e-72	837.781	362.018	-1.20806	0.0616171	8.42272e-85	837.781	1943.73	0.443183	0.0673974	1.0388e-10	837.781	617.717	0.402004	0.0652513	1.52983e-09	837.781	638.47	-0.122138	0.0656367	0.0777857	837.781	913.518	0.755256	0.0688761	2.52106e-27	837.781	498.62
Dm_00000077-RA	-0.192894	0.0886506	0.0377385	578.77	665.466	-0.88252	0.0896776	1.82978e-22	578.77	1074.12	0.074891	0.092722	0.497851	578.77	554.481	-0.00998225	0.0906393	0.940836	578.77	586.18	-0.348543	0.0917297	0.000210712	578.77	738.803	-0.140876	0.091218	0.161403	578.77	639.737
Dm_00000078-RA	-1.43107	0.119033	8.37756e-33	261.639	711.708	-0.320319	0.127561	0.0164322	261.639	329.085	-1.66798	0.120407	5.35499e-43	261.639	839.826	-0.733715	0.122104	3.88563e-09	261.639	439.31	-2.80102	0.118527	1.91427e-122	261.639	1841.46	-0.526535	0.124265	4.19699e-05	261.639	380.742
Dm_00000079-RA	1.24692	0.077939	6.06111e-57	2233.29	942.323	-0.460761	0.0768495	3.69491e-09	2233.29	3077.91	0.247568	0.0776696	0.00219439	2233.29	1883.14	-0.930604	0.0758511	5.46773e-34	2233.29	4264.03	-0.80712	0.0764462	1.22439e-25	2233.29	3913.54	0.35335	0.0776282	1.02611e-05	2233.29	1749.86
Dm_00000080-RA	0.0325251	0.127821	0.840297	1143.5	1121.3	0.629686	0.131013	2.54316e-06	1143.5	741.97	-1.62863	0.127185	6.09149e-37	1143.5	3546.23	-1.71204	0.126923	8.61648e-41	1143.5	3757.33	-0.152644	0.129069	0.277329	1143.5	1274.67	0.131058	0.129008	0.381654	1143.5	1048.06
Dm_00000081-RA	0.0516143	0.0630663	0.467866	1175.63	1139.07	0.0542415	0.0662009	0.485057	1175.63	1137.86	-2.2284	0.0611516	3.49579e-289	1175.63	5536.19	-2.24133	0.0608504	3.0324e-295	1175.63	5579.89	1.20035	0.0729634	3.83254e-60	1175.63	513.829	-1.58212	0.0616486	1.34122e-143	1175.63	3532.5
Dm_00000082-RA	-0.101811	0.0882107	0.290916	684.468	736.57	0.663545	0.0961822	1.02239e-11	684.468	433.289	1.18278	0.0983975	1.01634e-32	684.468	300.429	0.594796	0.0921443	2.36949e-10	684.468	454.209	0.550719	0.0953713	1.33285e-08	684.468	466.258	0.524402	0.0931912	4.02878e-08	684.468	477.11
Dm_00000083-RA	2.16785	0.0503979	0	2448.92	543.53	2.77787	0.0649708	0	2448.92	358.788	0.104602	0.0456318	0.0304485	2448.92	2275.42	-0.100488	0.0443853	0.0328551	2448.92	2623.74	-1.33412	0.0434763	2.05273e-205	2448.92	6162.68	-1.10619	0.0433736	7.84685e-142	2448.92	5268.93
Dm_00000084-RA	-0.710464	0.12865	5.64797e-08	302.734	498.192	-2.56173	0.127199	2.15213e-89	302.734	1799.27	-0.710227	0.131345	1.21814e-07	302.734	498.987	-0.765963	0.129718	7.27577e-09	302.734	518.746	-2.26144	0.127658	1.72783e-69	302.734	1463.12	-1.15636	0.129394	1.33729e-18	302.734	679.046
Dm_00000085-RA	-1.73633	0.1138	6.27445e-52	503.692	1687.04	-1.87711	0.114791	1.79537e-59	503.692	1861.05	-0.742312	0.116724	4.25161e-10	503.692	847.018	-1.13608	0.115016	1.63175e-22	503.692	1113.63	-1.55484	0.115322	6.83223e-41	503.692	1490.78	-1.20927	0.115376	4.40035e-25	503.692	1170.35
Dm_00000086-RA	0.887229	0.0805472	9.08406e-28	1249.13	673.288	0.618297	0.0833456	2.40214e-13	1249.13	810.718	0.704779	0.0828	4.41902e-17	1249.13	764.775	0.470812	0.0806403	1.078e-08	1249.13	898.393	-0.566231	0.0795667	2.1515e-12	1249.13	1840.69	0.574232	0.0818531	5.95613e-12	1249.13	837.069
Dm_00000087-RA	0.606229	0.104572	1.16734e-08	292.502	191.367	-0.0865637	0.107459	0.493214	292.502	312.455	-0.371601	0.103364	0.000516471	292.502	380.162	-0.0137285	0.103291	0.933753	292.502	295.448	0.472499	0.113512	4.72558e-05	292.502	210.273	-0.00379853	0.105302	0.974506	292.502	292.795
Dm_00000088-RA	0.127914	0.235917	0.645372	62.0792	57.2919	1.61187	0.302191	1.66458e-07	62.0792	19.8551	1.21158	0.274242	1.72983e-05	62.0792	26.1241	1.90332	0.287797	8.37079e-11	62.0792	16.614	-0.27654	0.244634	0.301094	62.0792	76.4378	1.79169	0.29411	2.59663e-09	62.0792	17.6027
Dm_00000089-RA	4.03574	0.199285	2.54866e-90	508.5	31.1419	-1.78688	0.162182	8.38796e-28	508.5	1761.99	-0.275922	0.164548	0.122332	508.5	619.413	0.199676	0.164719	0.277813	508.5	445.227	-0.696347	0.16396	3.27369e-05	508.5	827.18	0.698236	0.167586	5.68869e-05	508.5	314.393
Dm_00000090-RA	-0.258589	0.0511239	6.88822e-07	1329.45	1588.14	0.499582	0.0573417	6.65885e-18	1329.45	941.17	0.385158	0.0555009	8.72299e-12	1329.45	1016.7	0.320254	0.0537918	5.4337e-09	1329.45	1060.59	-0.347599	0.0535613	1.58109e-10	1329.45	1686.77	0.521685	0.0557091	2.71951e-20	1329.45	927.1
Dm_00000091-RA	0.678823	0.0425865	1.54447e-56	2503.34	1563.46	0.534347	0.0452949	1.14936e-31	2503.34	1725.39	-0.282655	0.0423052	5.12996e-11	2503.34	3055.03	-0.288852	0.0415901	8.71532e-12	2503.34	3059.2	0.470996	0.0450441	3.56415e-25	2503.34	1805.88	-0.0215116	0.0426247	0.706196	2503.34	2540.83
Dm_00000092-RA	0.216495	0.119012	0.0854575	177.905	153.67	0.0329898	0.12819	0.871948	177.905	174.515	1.14645	0.142263	1.9134e-15	177.905	78.5768	0.392223	0.125044	0.00262668	177.905	137.302	0.280669	0.131756	0.0420217	177.905	148.101	0.320808	0.127425	0.0176529	177.905	144.353
Dm_00000093-RA	-0.595324	0.196505	0.00335328	64.7946	99.8194	-1.91773	0.194568	1.57307e-22	64.7946	249.473	-0.743497	0.202858	0.00039689	64.7946	112.175	-0.158143	0.205511	0.514985	64.7946	74.2671	-1.09582	0.201473	8.98749e-08	64.7946	140.516	-0.308902	0.20714	0.177765	64.7946	81.6696
Dm_00000094-RA	-5.40067	0.735376	4.12763e-13	1.3816	65.3886	-0.932854	0.911835	0.366999	1.3816	3.04381	1.24838	1.23675	0.379352	1.3816	0.397711	0.172621	0.975497	0.903928	1.3816	1.16946	-10.8113	0.731082	6.84089e-49	1.3816	2784.64	2.09137	1.38439	0.171642	1.3816	0.239679
Dm_00000095-RA	-0.639679	0.061797	1.09403e-24	1034.31	1610.62	-0.548481	0.0643542	3.4346e-17	1034.31	1511.71	-1.13882	0.0623952	1.40296e-73	1034.31	2279.13	-1.22932	0.0615987	1.3091e-87	1034.31	2421.17	-0.71517	0.0638541	1.13599e-28	1034.31	1694.24	-0.601049	0.0632964	7.91301e-21	1034.31	1566.23
Dm_00000096-RA	-1.11684	0.0858876	3.98987e-38	345.785	755.017	-1.36054	0.0883348	6.21556e-53	345.785	894.144	-0.190578	0.0932549	0.0555732	345.785	393.912	-0.642719	0.0888095	1.08639e-12	345.785	542.646	-1.54426	0.0876591	9.73282e-69	345.785	1018.48	-0.971799	0.0885809	2.37947e-27	345.785	681.397
Dm_00000097-RA	0.170146	0.0581392	0.00465306	1515.8	1350.92	-0.891985	0.0581113	1.3913e-52	1515.8	2821.88	0.461794	0.0612548	1.1169e-13	1515.8	1103.77	0.651262	0.0605658	1.96818e-26	1515.8	968.005	-0.145238	0.0599284	0.0199317	1515.8	1682.73	0.141193	0.0598101	0.0267062	1515.8	1374.68
Dm_00000098-RA	0.313723	0.0875783	0.000489266	377.782	302.508	-0.247195	0.0907333	0.00897102	377.782	444.411	-0.368086	0.0882823	5.16966e-05	377.782	485.442	-0.209969	0.0871112	0.0225256	377.782	433.881	0.0329281	0.0930155	0.783313	377.782	368.685	0.112374	0.0908931	0.274462	377.782	349.607
Dm_00000099-RA	-0.732087	0.134044	7.93464e-08	152.077	254.386	-2.6405	0.131156	2.4751e-89	152.077	955.259	0.074546	0.146334	0.69709	152.077	145.58	-0.0342999	0.141456	0.858521	152.077	156.137	-1.75551	0.13415	1.30908e-38	152.077	519.501	-0.495658	0.139828	0.000671776	152.077	218.153
Dm_00000100-RA	-2.26909	0.158401	5.89901e-46	74.4384	367.208	-2.1541	0.162943	2.15509e-39	74.4384	340.156	-0.622623	0.174047	0.000551869	74.4384	116.414	-1.31072	0.164413	4.00831e-15	74.4384	189.473	-2.7121	0.160336	1.71603e-63	74.4384	500.131	-1.52549	0.164802	7.39406e-20	74.4384	218.032
Dm_00000101-RA	-1.84167	0.148604	9.15576e-35	102.061	368.099	-1.181	0.157288	1.22062e-13	102.061	231.469	-0.667864	0.159833	4.9724e-05	102.061	164.499	0.291326	0.166949	0.106112	102.061	83.8075	0.794876	0.189213	4.00338e-05	102.061	58.5644	-0.21263	0.163792	0.2482	102.061	118.985
Dm_00000102-RA	0.671003	0.0395129	5.74531e-64	2078.77	1306.2	-0.0777417	0.0404363	0.0706134	2078.77	2192.99	0.244969	0.04068	3.50391e-09	2078.77	1753.65	0.478368	0.0402714	5.98183e-32	2078.77	1494.79	0.291332	0.0418475	6.44204e-12	2078.77	1697.15	0.37502	0.0408414	1.45826e-19	2078.77	1605.82
Dm_00000103-RA	-0.153986	0.0285235	1.12343e-07	4392.4	4881.11	-0.379968	0.0296847	5.05972e-37	4392.4	5712.26	-0.715313	0.028845	1.23493e-134	4392.4	7202.23	-0.514485	0.028619	2.37011e-71	4392.4	6267.57	-0.456177	0.0295485	3.80291e-53	4392.4	6027.66	-0.151609	0.0295075	5.76449e-07	4392.4	4871.77
Dm_00000104-RA	0.157889	0.039075	7.94424e-05	3021.35	2707.42	-1.51045	0.0383519	0	3021.35	8606.46	0.0646451	0.0404059	0.142122	3021.35	2884.62	0.290552	0.0400699	9.81012e-13	3021.35	2471.08	-0.80372	0.0392005	1.46855e-92	3021.35	5268.91	-0.0811332	0.0398772	0.0588355	3021.35	3198.46
Dm_00000105-RA	-3.05163	0.120957	2.40934e-139	2769.38	22991.4	-0.483888	0.121838	0.000110424	2769.38	3877.78	-5.3698	0.120908	0	2769.38	114660	-4.84319	0.12091	0	2769.38	79594.6	-1.42898	0.12138	1.5846e-31	2769.38	7466.7	-3.65968	0.120965	3.78003e-199	2769.38	35043.8
Dm_00000106-RA	-0.402263	0.0566875	2.50248e-12	568.734	753.011	0.988095	0.075568	1.4379e-38	568.734	287.748	0.112756	0.0633021	0.098958	568.734	529.196	-1.21125	0.0555258	2.09451e-104	568.734	1316.57	-1.86742	0.055378	9.42192e-248	568.734	2077.91	-0.7183	0.0581906	2.89207e-34	568.734	935.025
Dm_00000107-RA	-2.16461	0.127518	6.46388e-64	86.7298	394.197	-0.0717008	0.157218	0.73081	86.7298	92.7622	-1.46148	0.135051	8.79891e-27	86.7298	240.788	-0.452816	0.141403	0.00211352	86.7298	120.226	-2.36158	0.130892	5.04789e-72	86.7298	451.657	-2.0317	0.130887	2.21619e-53	86.7298	361.466
Dm_00000108-RA	-0.0556566	0.0746891	0.512784	4191.66	4351.64	0.142784	0.0756051	0.0761146	4191.66	3792.11	1.67872	0.0779661	7.70396e-102	4191.66	1306.33	2.56475	0.0794706	6.10284e-227	4191.66	708.071	0.245836	0.0757246	0.00162472	4191.66	3529.54	1.38463	0.0770001	3.78713e-71	4191.66	1604.24
Dm_00000109-RA	0.492631	0.0705633	5.63661e-12	915.743	651.14	0.434617	0.0750192	1.23663e-08	915.743	676.249	1.05705	0.0775207	1.05342e-41	915.743	441.972	1.32485	0.0769004	1.21218e-65	915.743	365.377	1.76206	0.0870704	3.24326e-90	915.743	270.273	1.14199	0.0775113	3.15565e-48	915.743	413.402
Dm_00000110-RA	-1.21908	0.130646	2.51323e-20	220.34	516.788	0.430451	0.147091	0.0048579	220.34	165.356	0.567162	0.145806	0.000164844	220.34	149.845	0.464625	0.141019	0.00154106	220.34	161.669	-0.424941	0.138666	0.00298038	220.34	297.815	0.33213	0.142304	0.0285994	220.34	176.224
Dm_00000111-RA	-6.01046	0.275352	1.08887e-104	12.6509	824.189	3.92003	1.05632	0.000311905	12.6509	0.901245	3.29689	0.773335	3.44776e-05	12.6509	1.05795	1.63023	0.462983	0.000689844	12.6509	4.06022	2.122	0.610287	0.000718259	12.6509	3.19678	2.48386	0.610392	8.56095e-05	12.6509	2.45134
Dm_00000112-RA	1.67331	0.0346454	0	5684.09	1780.12	0.973133	0.0355672	1.27301e-163	5684.09	2892.76	1.31227	0.0358656	1.5849e-291	5684.09	2293.32	0.373659	0.0330415	4.3671e-29	5684.09	4382.53	0.0600804	0.0334834	0.0896384	5684.09	5442.56	0.982897	0.0346971	1.03158e-174	5684.09	2876.18
Dm_00000113-RA	-1.58933	0.0745722	7.12654e-100	415.776	1259.97	-1.49829	0.0772834	5.90321e-83	415.776	1183.53	1.39248	0.0985104	1.03743e-44	415.776	159.838	0.574079	0.0853937	4.019e-11	415.776	282.01	-3.24172	0.073782	0	415.776	3959.99	-0.103907	0.0823529	0.263319	415.776	450.588
Dm_00000114-RA	-0.408119	0.168723	0.0202873	66.3291	86.4437	-1.30822	0.170211	3.14098e-14	66.3291	161.192	0.220558	0.190605	0.304767	66.3291	54.4678	-0.206431	0.176664	0.297369	66.3291	75.3438	-3.92827	0.156094	1.19754e-138	66.3291	992.735	-0.626136	0.174424	0.000568648	66.3291	99.5976
Dm_00000115-RA	0.959714	0.0529645	1.28791e-72	6404.16	3289.42	0.905734	0.0541871	4.55782e-62	6404.16	3415.09	0.193781	0.0530562	0.000416585	6404.16	5593.06	0.348038	0.0528368	9.97156e-11	6404.16	5027.59	-0.327664	0.0527781	9.58982e-10	6404.16	8029.87	0.451494	0.0531774	6.47261e-17	6404.16	4678.74
Dm_00000116-RA	-1.9692	0.366571	1.30024e-07	335.699	1311.35	3.32305	0.401016	2.52469e-16	335.699	33.7331	3.323	0.396546	1.35439e-16	335.699	33.8173	-0.32703	0.368059	0.443908	335.699	420.127	-1.22924	0.36769	0.00116155	335.699	785.53	0.242423	0.369613	0.602455	335.699	282.761
Dm_00000117-RA	-0.315113	0.0884702	0.000527909	5525.36	6876.89	-2.01393	0.0883411	4.29513e-114	5525.36	22325.7	-1.05099	0.0885084	5.78666e-32	5525.36	11453.2	-0.0872959	0.0886882	0.390234	5525.36	5873.32	-1.38344	0.0884675	1.72874e-54	5525.36	14426	-0.739904	0.0885587	2.02322e-16	5525.36	9232.22
Dm_00000118-RA	3.79879	0.152258	2.61342e-136	1480.29	106.457	3.03824	0.155121	1.23513e-84	1480.29	180.655	-0.255925	0.139854	0.0892891	1480.29	1769.11	1.5158	0.142327	5.91754e-26	1480.29	519.482	1.50935	0.14435	3.56763e-25	1480.29	521.854	0.0586597	0.140066	0.766853	1480.29	1423.45
Dm_00000119-RA	-0.500133	0.035081	1.56448e-45	4860.36	6870.23	-0.447648	0.0360959	7.69308e-35	4860.36	6625.97	-0.281374	0.0360541	1.44852e-14	4860.36	5904.56	-0.134891	0.0357596	0.000266653	4860.36	5332.37	-0.352679	0.0362244	5.17719e-22	4860.36	6202.7	-0.351009	0.0358279	4.36903e-22	4860.36	6194.42
Dm_00000120-RA	0.740902	0.0573128	1.06963e-37	11548.3	6913.05	-1.51255	0.0570018	5.39543e-154	11548.3	32964.8	0.51307	0.057623	1.44331e-18	11548.3	8095.74	1.08595	0.0577196	5.12298e-78	11548.3	5443.67	0.46547	0.0577048	1.52495e-15	11548.3	8365.26	0.447333	0.0575121	2.1192e-14	11548.3	8474.11
Dm_00000121-RA	-0.0285399	0.0557165	0.665463	1584.05	1622.21	-1.67454	0.0548969	5.72611e-203	1584.05	5075.22	-0.438125	0.0565516	2.25507e-14	1584.05	2152.73	-0.24693	0.0561313	1.90984e-05	1584.05	1884.08	-1.16216	0.0555811	3.33656e-96	1584.05	3560.87	-0.484886	0.0562084	2.02844e-17	1584.05	2224.7
Dm_00000122-RA	0.170205	0.0850081	0.0569805	531.902	470.186	1.01149	0.0984267	2.26392e-24	531.902	262.145	0.647816	0.0923188	5.0717e-12	531.902	341.135	0.85634	0.0911599	1.72831e-20	531.902	291.644	1.03252	0.0986283	3.12619e-25	531.902	257.869	0.755887	0.0924809	9.04579e-16	531.902	312.466
Dm_00000123-RA	-0.230804	0.142307	0.127996	192.155	228.356	-1.17291	0.142809	4.64274e-16	192.155	438.669	-0.22698	0.147401	0.159191	192.155	227.678	-0.218888	0.144779	0.16652	192.155	226.831	-0.403059	0.147736	0.00847202	192.155	256.622	-0.42837	0.145195	0.00501434	192.155	260.486
Dm_00000124-RA	-0.0442115	0.203743	0.867103	54.3493	57.3743	0.197733	0.228603	0.456996	54.3493	48.09	-0.827214	0.203954	8.35104e-05	54.3493	99.6823	-0.423802	0.204488	0.0521362	54.3493	74.6593	-3.09274	0.189298	2.45151e-59	54.3493	473.373	0.00495752	0.215876	0.983782	54.3493	56.1417
Dm_00000125-RA	0.302568	0.106268	0.00594527	1411.66	1146.68	0.602467	0.108991	5.69888e-08	1411.66	932.508	0.181839	0.107469	0.118726	1411.66	1249.05	-0.622743	0.105774	8.06418e-09	1411.66	2178.54	0.698406	0.1093	3.02586e-10	1411.66	870.49	-0.44241	0.106262	5.76169e-05	1411.66	1921.29
Dm_00000126-RA	1.22587	0.0572327	7.42876e-101	9307.53	3977.96	0.407986	0.0574001	2.33844e-12	9307.53	7013.45	0.0278054	0.0570416	0.711505	9307.53	9128.98	-0.83112	0.0565896	4.26444e-48	9307.53	16555.4	2.00087	0.0596069	1.64473e-245	9307.53	2323.2	0.186052	0.0570538	0.00182754	9307.53	8180.87
Dm_00000127-RA	-1.01587	0.0879194	2.07121e-30	614.596	1237.3	0.0167991	0.0941153	0.927924	614.596	606.085	1.96608	0.109813	7.42914e-71	614.596	155.867	1.78303	0.103285	6.63543e-66	614.596	176.524	-0.199205	0.0930235	0.0408882	614.596	701.211	-0.635165	0.0901973	4.93646e-12	614.596	949.347
Dm_00000128-RA	-3.69075	0.149145	4.06063e-134	1278.95	16552.5	-1.32369	0.149998	2.47545e-18	1278.95	3208.73	-5.78653	0.149095	0	1278.95	70756.3	-5.31174	0.149097	2.66913e-276	1278.95	50913.7	-0.91295	0.15031	2.21506e-09	1278.95	2413.14	-4.37526	0.149149	2.80606e-187	1278.95	26602.4
Dm_00000129-RA	-1.88194	0.221716	4.65271e-17	24.9689	91.5016	3.2937	0.625676	2.42416e-07	24.9689	2.50576	-2.35559	0.22428	2.62441e-25	24.9689	124.989	-3.94324	0.214416	1.31509e-74	24.9689	382.797	-1.0891	0.247161	1.61093e-05	24.9689	52.9483	-1.7534	0.229732	6.5084e-14	24.9689	82.7283
Dm_00000130-RA	0.219054	0.18193	0.268845	88.2612	74.7448	0.796146	0.212181	0.000265848	88.2612	50.2352	-0.180623	0.186895	0.403203	88.2612	98.7516	-0.20903	0.182054	0.306709	88.2612	100.55	0.138781	0.196298	0.538931	88.2612	78.8313	0.833807	0.204014	7.95116e-05	88.2612	48.8935
Dm_00000131-RA	-0.605318	0.0687015	2.83762e-18	1080.28	1648.76	1.4832	0.082161	3.8472e-72	1080.28	386.503	-0.221293	0.0712174	0.00286456	1080.28	1262.37	-0.241437	0.0701388	0.000917297	1080.28	1280.73	-1.22201	0.0693714	9.93701e-69	1080.28	2523.56	0.0349395	0.0716472	0.718547	1080.28	1061.09
Dm_00000132-RA	0.216352	0.0490724	1.598e-05	5950.47	5116.8	-0.656236	0.0491864	4.27162e-40	5950.47	9367.97	-1.00713	0.0488866	2.37037e-93	5950.47	11946	-1.70099	0.0485184	1.30552e-267	5950.47	19325.9	0.362279	0.0501787	1.01972e-12	5950.47	4621.35	-1.60837	0.0486133	6.05002e-238	5950.47	18123.4
Dm_00000133-RA	1.34182	0.0544225	3.76869e-133	2711.65	1072.14	-1.48855	0.0517194	6.98909e-181	2711.65	7626.37	-0.217213	0.0529658	6.91071e-05	2711.65	3158.68	-0.1169	0.0525222	0.0361414	2711.65	2945.97	-0.86114	0.0523385	3.71836e-60	2711.65	4933.45	-0.0514063	0.0530337	0.407144	2711.65	2815.89
Dm_00000134-RA	0.545028	0.0852383	2.94983e-10	3158.37	2166.05	2.21168	0.0915327	5.70505e-128	3158.37	681.943	3.6483	0.100234	1.6608e-288	3158.37	251.255	1.93602	0.088228	1.24728e-105	3158.37	824.612	-0.450798	0.0852879	2.07255e-07	3158.37	4318.3	1.62489	0.0881391	1.03186e-74	3158.37	1024.61
Dm_00000135-RA	-1.33923	0.102071	8.67761e-39	136.35	348.579	-2.46584	0.101721	8.58908e-129	136.35	761.932	-0.651575	0.111907	1.15413e-08	136.35	215.126	-0.552195	0.109801	9.25626e-07	136.35	202.824	-1.59684	0.106313	2.18343e-50	136.35	417.12	-0.846463	0.1095	3.06614e-14	136.35	246.466
Dm_00000136-RA	-0.00987353	0.039752	0.844722	2036.15	2051.9	-1.12044	0.0396332	1.42935e-174	2036.15	4428.7	-0.765231	0.0398877	3.83108e-81	2036.15	3460.78	-0.212702	0.0402286	2.40073e-07	2036.15	2360.01	-0.452394	0.0410934	9.47493e-28	2036.15	2786.18	-0.203783	0.0408807	1.26494e-06	2036.15	2345.98
Dm_00000137-RA	0.631928	0.0642535	2.00618e-22	5481.9	3539.85	-2.38995	0.0635376	0	5481.9	28752.7	-0.891988	0.0639079	1.25652e-43	5481.9	10178.2	0.251372	0.0643058	0.000154916	5481.9	4608.28	-1.70811	0.0636877	2.85816e-157	5481.9	17922.4	-0.213056	0.0641869	0.00149544	5481.9	6360.52
Dm_00000138-RA	0.864014	0.118858	7.15236e-13	80157.5	44042	1.66234	0.118967	7.82333e-44	80157.5	25324.7	0.895383	0.118895	1.18675e-13	80157.5	43095.9	0.812203	0.118872	1.90256e-11	80157.5	45652.1	0.303328	0.118875	0.0140561	80157.5	64960.9	0.219624	0.118861	0.0884895	80157.5	68840.2
Dm_00000139-RA	1.94188	1.01213	0.0688158	6.40892	1.70632	-0.283224	0.93856	0.839918	6.40892	7.9891	3.42026	1.35333	0.016362	6.40892	0.397711	2.28528	1.09836	0.0511867	6.40892	1.24314	1.16308	1.03664	0.30509	6.40892	2.86586	1.94736	1.08835	0.0999669	6.40892	1.75674
Dm_00000140-RA	0.853024	0.0720544	7.49852e-32	2900.04	1606.58	-0.835382	0.0713814	3.47017e-31	2900.04	5179.87	0.0532132	0.0721437	0.542095	2900.04	2798.84	0.543871	0.072253	1.26606e-13	2900.04	1990.03	-0.436171	0.0717715	2.16944e-09	2900.04	3926.08	0.884613	0.0733493	9.03135e-33	2900.04	1569.03
Dm_00000141-RA	0.6142	0.409185	0.161206	14.7032	9.25204	2.26503	0.646847	0.00068593	14.7032	3.00588	0.440632	0.435639	0.378279	14.7032	11.1504	0.286852	0.413284	0.562301	14.7032	11.7953	-2.24884	0.366188	1.45978e-09	14.7032	67.5378	1.2183	0.483346	0.0175138	14.7032	5.88583
Dm_00000142-RA	-5.1621	2.34046	0.0350759	0	7.73521	-0.127912	2.60943	0.98325	0	0	0.131101	2.60943	0.98458	0	0	-0.484969	2.60943	0.897358	0	0.263366	-3.90459	2.38752	0.123949	0	3.21041	0.211387	2.60943	0.974318	0	0
Dm_00000143-RA	0.370077	0.0778412	3.15549e-06	553.485	429.18	-0.269106	0.0798914	0.0011098	553.485	670.336	0.263305	0.0816781	0.00194123	553.485	465.123	-0.0196831	0.0780735	0.852498	553.485	561.921	-0.201559	0.0802767	0.0157449	553.485	637.401	-0.101259	0.0789944	0.254884	553.485	596.62
Dm_00000144-RA	0.524918	0.0996826	2.30949e-07	288.199	200.372	-1.80194	0.0930885	1.04472e-82	288.199	1006.1	0.805308	0.1104	6.90565e-13	288.199	167.333	0.68994	0.105065	1.14012e-10	288.199	179.638	0.606444	0.111525	9.05044e-08	288.199	189.654	0.195406	0.102777	0.0790273	288.199	251.252
Dm_00000145-RA	1.14921	0.100224	5.70781e-30	624.551	281.277	0.225242	0.100889	0.0341167	624.551	533.115	1.284	0.106972	1.24982e-32	624.551	255.888	1.35147	0.104434	1.17185e-37	624.551	243.962	1.92445	0.117845	2.77278e-59	624.551	164.35	1.10597	0.104631	1.73203e-25	624.551	290.642
Dm_00000146-RA	-0.99546	0.0705687	1.31515e-44	944.103	1880.85	-0.752003	0.0728953	1.50616e-24	944.103	1591.75	-2.05137	0.0703698	1.51239e-185	944.103	3910.24	-2.08719	0.0699833	5.51809e-194	944.103	4010.37	-0.841396	0.0726666	1.52226e-30	944.103	1691.18	-1.1619	0.0713507	1.33604e-58	944.103	2111.21
Dm_00000147-RA	-0.0157376	0.0742737	0.870926	2314.59	2335.71	-0.0981263	0.0754608	0.237473	2314.59	2474.08	-0.199687	0.0750287	0.0112435	2314.59	2651.6	0.295847	0.0751464	0.000138416	2314.59	1880.64	0.128613	0.075873	0.110012	2314.59	2111.66	0.105084	0.0752815	0.210387	2314.59	2147.78
Dm_00000148-RA	0.587358	0.0720944	8.01489e-16	3129.48	2079.86	0.580722	0.0736136	6.39938e-15	3129.48	2089.69	0.481204	0.0730875	9.8308e-11	3129.48	2236.95	0.54319	0.0725703	1.74242e-13	3129.48	2144.11	0.639511	0.0737391	9.36357e-18	3129.48	2004.84	0.581269	0.0730399	5.13647e-15	3129.48	2091
Dm_00000149-RA	0.0921817	0.0481923	0.0697249	1393.54	1310.42	3.24095	0.0891992	2.60796e-287	1393.54	147.217	-1.57083	0.0466869	1.01273e-246	1393.54	4153.51	-1.15056	0.0467168	1.07032e-132	1393.54	3098.01	2.5796	0.0758076	2.94029e-252	1393.54	231.994	-0.269317	0.0491262	9.07134e-08	1393.54	1683.15
Dm_00000150-RA	0.168869	0.0340348	1.12757e-06	4344.33	3859.75	-0.501019	0.0345229	3.63121e-47	4344.33	6142.55	-1.09355	0.0336275	1.44426e-230	4344.33	9253.26	-0.892545	0.0334613	2.00537e-155	4344.33	8060.94	0.0399101	0.0354647	0.303516	4344.33	4219.29	-0.701137	0.0338803	8.61663e-94	4344.33	7056.73
Dm_00000151-RA	-0.0116878	0.0679133	0.891667	783.173	792.419	-0.136429	0.0713974	0.0724837	783.173	866.724	-0.18947	0.0701246	0.010014	783.173	892.455	0.0976249	0.0697616	0.203572	783.173	735.666	0.286745	0.0737891	0.00014935	783.173	645.082	0.14286	0.0711392	0.0624319	783.173	713.303
Dm_00000152-RA	-2.16517	0.172463	1.22758e-35	92.1617	420.301	-1.91681	0.17677	5.64652e-27	92.1617	354.26	1.63661	0.229354	2.18128e-12	92.1617	30.4389	1.50277	0.215213	6.69218e-12	92.1617	33.6518	-1.40893	0.179761	9.48644e-15	92.1617	248.001	-0.154922	0.188435	0.494362	92.1617	103.822
Dm_00000153-RA	0.911137	5.64883	NA	0	0	-0.12791	5.64919	0.98325	0	0	0.1311	5.64919	0.98458	0	0	0.476819	5.64919	NA	0	0	-1.08677	5.64919	NA	0	0.338031	0.211385	5.64919	0.974318	0	0
Dm_00000154-RA	0.991989	0.0878968	4.44741e-29	830.715	416.739	0.168858	0.0888734	0.0742373	830.715	737.647	0.870511	0.0914774	5.12992e-21	830.715	451.833	1.15182	0.090904	3.71229e-36	830.715	373.154	1.29827	0.0965583	1.12377e-40	830.715	335.65	1.02003	0.0917727	4.89589e-28	830.715	407.717
Dm_00000155-RA	0.311683	0.0610082	5.2886e-07	2533.14	2038.21	1.21902	0.0658171	7.4025e-76	2533.14	1085.01	-0.587474	0.0609681	1.62741e-21	2533.14	3800.56	0.191008	0.0614587	0.00288831	2533.14	2215.63	-0.598746	0.0611883	3.19816e-22	2533.14	3828.57	0.326624	0.0621761	3.14972e-07	2533.14	2019.74
Dm_00000156-RA	-1.57413	0.115586	1.12009e-41	140.716	425.773	0.0165547	0.136434	0.960407	140.716	141.946	-0.885197	0.123244	1.55707e-12	140.716	264.256	-0.652606	0.122278	1.83717e-07	140.716	223.543	-1.53086	0.120416	1.60373e-36	140.716	413.255	-0.378424	0.126965	0.00456347	140.716	187.535
Dm_00000157-RA	-0.527249	0.124216	3.321e-05	133.798	191.977	0.926054	0.160472	1.41268e-08	133.798	69.3612	0.0919508	0.137883	0.588935	133.798	124.915	0.225694	0.135213	0.123352	133.798	113.95	-0.0424094	0.140013	0.817098	133.798	136.928	0.504765	0.143393	0.000734936	133.798	94.0929
Dm_00000158-RA	1.98651	0.293347	2.39934e-11	195.766	49.2225	3.04812	0.339165	5.79734e-19	195.766	23.4086	1.57817	0.298568	2.35133e-07	195.766	64.0694	2.13179	0.300876	3.23645e-12	195.766	44.2091	2.72595	0.327823	1.96759e-16	195.766	29.1395	2.74475	0.318793	2.34261e-17	195.766	28.8765	yes
Dm_00000159-RA	-0.814153	0.0839721	7.83838e-22	5197.39	9143.4	-1.9073	0.0839644	2.73043e-113	5197.39	19505.8	-1.02332	0.0841402	1.83644e-33	5197.39	10568.8	-1.1273	0.0840025	2.17346e-40	5197.39	11360.3	-0.478221	0.0844312	2.53146e-08	5197.39	7246.56	-1.12464	0.0840714	5.26792e-40	5197.39	11338.9
Dm_00000160-RA	0.801892	0.0552051	3.2781e-47	3940.18	2257.47	1.34488	0.0585917	1.22167e-115	3940.18	1549.77	0.208952	0.055558	0.000274514	3940.18	3405.69	-0.213023	0.0546421	0.000161565	3940.18	4561.89	1.03638	0.0576414	1.55242e-71	3940.18	1917.17	0.576524	0.0559309	2.63608e-24	3940.18	2637.71
Dm_00000161-RA	1.61677	0.0585317	9.71496e-167	2323.25	756.004	0.997052	0.0601742	5.10298e-61	2323.25	1161.77	1.35514	0.0607467	3.22921e-109	2323.25	905.543	1.31562	0.0590333	6.5345e-109	2323.25	931.303	0.648421	0.0587934	7.62038e-28	2323.25	1478.41	1.07915	0.0591684	3.72883e-73	2323.25	1097.32
Dm_00000162-RA	-7.36407	0.671323	1.49902e-27	1.64036	317.668	-0.986339	0.824446	0.281658	1.64036	4.18097	0.98317	1.07143	0.431133	1.64036	0.859095	0.804204	0.984478	0.485858	1.64036	1.16372	-1.70797	0.76699	0.0331771	1.64036	6.40719	-0.60567	0.825599	0.551295	1.64036	2.9307
Dm_00000163-RA	-0.862819	0.115956	2.01014e-13	160.36	291.391	-1.4739	0.118168	3.16352e-35	160.36	445.004	-1.12538	0.118886	8.25217e-21	160.36	350.522	-1.64389	0.114623	6.2588e-46	160.36	500.223	-0.428533	0.126759	0.00101702	160.36	215.467	-1.83812	0.114919	1.37537e-56	160.36	572.228
Dm_00000164-RA	-0.601598	0.103908	1.22005e-08	7034.79	10668.6	1.37614	0.105305	1.58333e-38	7034.79	2708.18	-0.0668989	0.104235	0.605921	7034.79	7363.88	-0.258482	0.104054	0.0185151	7034.79	8410.34	2.00935	0.106175	4.31994e-79	7034.79	1745.46	0.103561	0.104247	0.393877	7034.79	6543.8
Dm_00000165-RA	-0.257801	0.0953372	0.00913194	512.35	615.991	-1.79637	0.0942685	3.33507e-80	512.35	1789.87	-1.17034	0.0951963	3.67549e-34	512.35	1164.71	-0.62227	0.0955649	1.63946e-10	512.35	792.52	-0.569972	0.0977586	9.59621e-09	512.35	766.683	-1.29395	0.0946338	9.90398e-42	512.35	1263.57
Dm_00000166-RA	-2.24453	0.0840683	7.06724e-156	233.615	1104.77	-0.251171	0.0993375	0.0156638	233.615	275.992	0.254508	0.101791	0.0176285	233.615	198.498	-0.0614462	0.0952353	0.594144	233.615	242.929	-1.96888	0.0874779	3.23605e-111	233.615	913.579	0.29805	0.101652	0.00530568	233.615	190.115
Dm_00000167-RA	-0.154851	1.11888	0.907837	3.16244	3.32302	2.69737	1.58388	0.112499	3.16244	0.538052	2.32384	1.48276	0.15128	3.16244	0.397711	0.845731	1.2143	0.560974	3.16244	1.65361	-0.40986	1.16047	0.783933	3.16244	3.84103	1.68916	1.3691	0.275595	3.16244	0.826658
Dm_00000168-RA	0.911261	2.32941	0.748739	0.460843	0.220652	-0.127912	2.32944	0.98325	0.460843	0.363194	-0.40728	2.27381	0.921409	0.460843	0.397711	-1.01364	2.17543	0.716107	0.460843	0.863517	-1.54593	2.18311	0.538264	0.460843	1.22173	-0.948857	2.21629	0.76028	0.460843	0.930082
Dm_00000169-RA	-3.57126	0.0541547	0	805.341	9623.45	1.00187	0.0712629	2.36049e-44	805.341	405.871	-1.69357	0.0564356	1.53325e-196	805.341	2615.76	-1.3473	0.0563489	3.76769e-125	805.341	2057.79	-2.78465	0.0552181	0	805.341	5576.49	-0.547986	0.0590535	5.97899e-20	805.341	1183.46
Dm_00000170-RA	-3.71785	0.0686951	0	615.549	8146.39	-1.75871	0.0713743	5.17557e-133	615.549	2096.08	-0.667409	0.0738145	4.18881e-19	615.549	986.808	-0.844842	0.0720995	3.97e-31	615.549	1111.93	-3.36108	0.069337	0	615.549	6360.73	-0.854915	0.0728343	4.10483e-31	615.549	1120.66
Dm_00000171-RA	0.418346	0.0477266	4.22824e-18	3410.79	2549.04	-0.465261	0.0479422	6.97125e-22	3410.79	4705.33	-1.41481	0.0468494	5.06109e-199	3410.79	9081.31	-1.16628	0.0467478	3.88793e-136	3410.79	7643.37	1.00062	0.0513053	6.65003e-84	3410.79	1701.9	-0.350674	0.0476817	5.21872e-13	3410.79	4341.54
Dm_00000172-RA	0.368919	0.0524825	4.0186e-12	1606.42	1242.24	0.617643	0.0570696	7.08599e-27	1606.42	1047.57	-0.173617	0.0532055	0.00169734	1606.42	1810.59	0.163908	0.0530782	0.00308145	1606.42	1430.53	-1.35605	0.0512244	2.92029e-153	1606.42	4106.96	0.44914	0.0548531	8.03387e-16	1606.42	1177.24
Dm_00000173-RA	0.151563	0.100998	0.16131	1427.04	1288.07	-0.721863	0.101217	1.96869e-12	1427.04	2358.92	-1.2883	0.100457	4.76767e-37	1427.04	3493.35	-0.967	0.100382	1.77154e-21	1427.04	2796.95	-1.31853	0.10058	9.68825e-39	1427.04	3569.8	-0.837153	0.100734	2.92724e-16	1427.04	2555.13
Dm_00000174-RA	0.00224502	0.0725987	0.986676	1455.18	1450.43	-0.317213	0.0739412	2.83822e-05	1455.18	1807.84	0.26311	0.0749371	0.000704982	1455.18	1207.24	0.464973	0.0743952	8.77215e-10	1455.18	1052.51	-0.15065	0.074353	0.0536934	1455.18	1610.58	0.191938	0.074408	0.014907	1455.18	1271.48
Dm_00000175-RA	-0.695963	0.0694783	3.2891e-23	2597.21	4216.65	-1.52987	0.0695994	3.4488e-106	2597.21	7515.74	-0.482496	0.0703041	1.48564e-11	2597.21	3636.5	-0.546767	0.0698649	1.27252e-14	2597.21	3802.76	-1.76006	0.069474	1.74483e-140	2597.21	8817.06	-0.667424	0.0699978	5.45416e-21	2597.21	4133.41
Dm_00000176-RA	-1.52264	0.0741116	6.41388e-93	367.468	1047.28	0.734555	0.0954848	2.97574e-14	367.468	218.574	-3.38514	0.0727007	0	367.468	3809.43	-3.05125	0.0726277	0	367.468	3020.15	-0.0318735	0.0863256	0.772351	367.468	374.242	-1.68396	0.0754178	5.55133e-109	367.468	1172.44
Dm_00000177-RA	2.23202	0.113919	1.21733e-84	2964.14	631.816	4.36162	0.135861	1.16728e-224	2964.14	144.182	-1.23532	0.111373	4.58509e-28	2964.14	6985.17	-0.324558	0.11158	0.00542355	2964.14	3715.87	-0.966163	0.111558	1.03944e-17	2964.14	5796.67	1.5136	0.113958	1.85741e-39	2964.14	1038.9
Dm_00000178-RA	-2.24546	1.46027	0.150529	0	0.996137	-1.08971	1.76007	0.616012	0	0.401128	-4.74301	1.35669	0.000744926	0	5.96646	-4.0408	1.36925	0.0047608	0	3.53349	-5.53196	1.34151	5.57489e-05	0	10.1951	-1.60059	1.65502	0.408357	0	0.70472
Dm_00000179-RA	0.541372	0.121413	1.2726e-05	682.9	468.612	3.11109	0.158283	3.21179e-85	682.9	79.0055	-2.79069	0.11825	4.61819e-122	682.9	4719.4	-2.76886	0.118076	1.95994e-120	682.9	4648.21	-2.19851	0.118753	9.3428e-76	682.9	3131.66	-1.1714	0.119525	4.22686e-22	682.9	1535.13
Dm_00000180-RA	-1.32832	0.304363	1.95539e-05	59.8731	147.807	1.28463	0.355754	0.000456614	59.8731	24.2353	1.09263	0.342261	0.00215836	59.8731	27.7607	1.12076	0.333852	0.00124138	59.8731	27.2709	0.416581	0.331615	0.246267	59.8731	43.69	0.72024	0.331104	0.0423664	59.8731	35.942
Dm_00000181-RA	-2.3309	0.144126	3.73251e-58	163.535	811.959	-0.0695186	0.159715	0.745185	163.535	169.442	0.684057	0.166386	6.62104e-05	163.535	100.027	0.391255	0.158175	0.0190536	163.535	124.106	-0.761422	0.153332	1.09963e-06	163.535	273.942	-0.346842	0.153996	0.0351387	163.535	205.691
Dm_00000182-RA	-3.33584	0.120128	1.6823e-168	187.077	1903.67	2.63744	0.208115	2.55599e-36	187.077	29.6832	2.15554	0.17604	6.73139e-34	187.077	44.1193	0.562422	0.137084	6.96113e-05	187.077	128.667	-1.39217	0.126548	1.03207e-27	187.077	494.196	2.08237	0.172394	7.19592e-33	187.077	45.1117
Dm_00000183-RA	0.724203	0.0415963	3.71715e-67	4068.89	2462.29	0.847925	0.0441509	1.93973e-81	4068.89	2259.17	1.10015	0.0442278	1.87794e-135	4068.89	1899.87	0.970679	0.0428774	2.41917e-112	4068.89	2075.78	0.0748716	0.0422624	0.0940422	4068.89	3859.41	0.743272	0.0429858	6.814e-66	4068.89	2431.85
Dm_00000184-RA	-1.08313	0.0419718	1.00597e-145	1890.8	4006.29	-0.982493	0.0435078	5.54041e-112	1890.8	3739.54	-0.235753	0.0446836	2.47681e-07	1890.8	2223.37	0.0715765	0.0445048	0.13887	1890.8	1798.27	-0.693762	0.0441098	4.21001e-55	1890.8	3066.19	-0.219971	0.0444572	1.52345e-06	1890.8	2206.38
Dm_00000185-RA	0.29914	0.0429649	6.43453e-12	1586.26	1291.76	0.0629631	0.0457693	0.208667	1586.26	1521.44	-0.106439	0.0441515	0.0224234	1586.26	1715.19	-0.195426	0.0428184	8.97934e-06	1586.26	1821.04	0.257065	0.0466548	6.05537e-08	1586.26	1324.72	0.0970215	0.0445477	0.0420958	1586.26	1485.1
Dm_00000186-RA	0.327564	0.0981179	0.00118473	417.774	333.34	0.275342	0.104417	0.011569	417.774	346.195	1.37054	0.113438	4.85589e-33	417.774	165.308	1.27451	0.108192	1.9097e-31	417.774	172.624	0.642055	0.107872	4.64514e-09	417.774	270.164	1.03763	0.1085	4.15808e-21	417.774	204.485
Dm_00000187-RA	-1.95451	0.0972407	5.37415e-89	392.644	1532.97	0.382238	0.110049	0.000761007	392.644	303.365	-2.92321	0.0971477	1.3349e-197	392.644	3001.52	-1.96033	0.0977723	2.05438e-88	392.644	1538.46	-0.758429	0.102529	2.76754e-13	392.644	671.882	-1.24324	0.099709	6.21311e-35	392.644	936.814
Dm_00000188-RA	2.469	0.119651	1.01339e-93	1416.42	255.186	3.64034	0.143011	7.65948e-142	1416.42	113.231	1.13093	0.117618	1.98352e-21	1416.42	645.844	1.29367	0.11682	5.9702e-28	1416.42	577.004	3.79013	0.145873	1.08275e-147	1416.42	101.422	1.74009	0.119637	4.90102e-47	1416.42	424.153	yes
Dm_00000189-RA	0.396389	0.0499794	4.57953e-15	3147.53	2394.78	0.752211	0.0528652	2.13649e-45	3147.53	1871.68	-0.792369	0.0496126	1.12364e-56	3147.53	5451.99	-0.850733	0.0492072	4.26905e-66	3147.53	5685.27	0.961618	0.0535607	2.46824e-71	3147.53	1615.6	-0.329083	0.049988	1.13153e-10	3147.53	3961.35
Dm_00000190-RA	-3.13306	0.221231	5.98085e-45	19.5793	170.255	1.82299	0.454639	9.43143e-05	19.5793	5.12398	-1.73276	0.23939	1.04033e-12	19.5793	65.6003	-1.04912	0.246497	3.60295e-05	19.5793	39.6587	-6.31119	0.216751	4.26068e-185	19.5793	1540.7	-0.408157	0.27002	0.171378	19.5793	25.6817
Dm_00000191-RA	0.31368	0.0660017	3.18053e-06	647.723	521.046	0.0959109	0.0706501	0.215301	647.723	603.682	-2.6366	0.0609851	0	647.723	4026.41	-2.75592	0.0604935	0	647.723	4369.45	0.0484711	0.0702906	0.550355	647.723	628.959	-1.30852	0.063004	1.85746e-94	647.723	1600.07
Dm_00000192-RA	-0.587516	0.0495422	5.89439e-32	699.841	1056.43	-1.0401	0.0515634	1.13994e-89	699.841	1446.08	-2.74236	0.0469979	0	699.841	4701.05	-2.34629	0.0470046	0	699.841	3575.34	-3.13013	0.046795	0	699.841	6148.73	-1.88889	0.0481337	0	699.841	2607.61
Dm_00000193-RA	-4.33991	0.0847693	0	156.77	3238.43	-1.36135	0.0959578	3.86793e-45	156.77	411.493	-2.5141	0.088748	2.68431e-175	156.77	915.164	-3.57751	0.0858014	0	156.77	1909.97	-6.89389	0.0842564	0	156.77	19017.8	-1.57298	0.0923095	4.92898e-64	156.77	479.562
Dm_00000194-RA	-5.29135	1.29216	6.32118e-05	0	8.44881	-0.127912	1.73377	0.98325	0	0	0.131102	1.73377	0.98458	0	0	-1.33775	1.63257	0.484288	0	0.489889	-6.98931	1.28496	8.97374e-08	0	27.6427	0.211388	1.73377	0.953682	0	0
Dm_00000195-RA	-1.47113	0.106847	1.44245e-42	1194.7	3320.9	-1.82996	0.107224	1.21949e-64	1194.7	4259.36	-0.161954	0.108984	0.175654	1194.7	1338.1	-0.141015	0.108338	0.240279	1194.7	1320.79	-1.29977	0.107665	4.47085e-33	1194.7	2950.88	-0.677081	0.108002	8.60268e-10	1194.7	1914
Dm_00000196-RA	-3.69985	1.27385	0.00498424	0.460843	5.54661	-4.6851	1.27501	0.000358728	0.460843	10.6587	-4.01192	1.28527	0.00273467	0.460843	6.36129	-3.79784	1.28187	0.00459171	0.460843	5.97094	-3.88692	1.29823	0.00374033	0.460843	6.11519	-4.16379	1.27925	0.0018655	0.460843	7.17161
Dm_00000197-RA	-6.72518	0.298839	3.53839e-111	72.0601	7509.07	2.47937	0.398684	9.27422e-10	72.0601	12.8489	2.37355	0.378216	7.25915e-10	72.0601	13.7119	1.03143	0.325974	0.00240042	72.0601	34.8644	-4.27563	0.299843	1.45054e-45	72.0601	1374.97	0.870804	0.328071	0.0120911	72.0601	39.1183
Dm_00000198-RA	0.57373	0.0472542	1.99852e-33	3020.35	2033.93	-1.08373	0.0464709	2.59031e-119	3020.35	6416.74	0.102486	0.0479121	0.0444295	3020.35	2819.87	-0.262964	0.0467227	3.64791e-08	3020.35	3632.94	-0.634016	0.0470197	6.69354e-41	3020.35	4700.77	-0.287667	0.0470565	2.27819e-09	3020.35	3693.33
Dm_00000199-RA	4.57449	0.105444	0	2837.53	118.757	-0.0449948	0.0882573	0.693685	2837.53	2928.96	2.18325	0.0934049	9.15884e-120	2837.53	628.067	0.581818	0.0882962	9.81764e-11	2837.53	1897.24	2.94048	0.0994672	9.53315e-191	2837.53	368.766	0.865014	0.0891407	1.08218e-21	2837.53	1557.51
Dm_00000200-RA	0.314197	0.033271	8.74361e-21	3324.65	2673.93	0.248285	0.035538	5.53601e-12	3324.65	2797.68	-0.257901	0.033722	4.86595e-14	3324.65	3972.08	0.0783558	0.0336425	0.0278299	3324.65	3149.74	0.379762	0.0359507	1.15705e-25	3324.65	2553.49	-0.152698	0.0337221	1.1447e-05	3324.65	3701.45
Dm_00000201-RA	1.43756	0.137297	3.16033e-25	190.725	70.9656	-1.5977	0.119619	3.51447e-40	190.725	585.349	-1.78964	0.118092	3.55544e-51	190.725	667.554	-1.92582	0.116555	1.71271e-60	190.725	735.728	-1.44102	0.12035	1.46509e-32	190.725	525.004	-1.37776	0.11918	3.21494e-30	190.725	502.823
Dm_00000202-RA	-2.69979	0.104214	7.62652e-147	118.698	772.987	-1.63859	0.11268	2.37147e-47	118.698	370.36	-0.978092	0.115789	7.65873e-17	118.698	231.547	-1.31384	0.110793	7.58225e-32	118.698	293.803	-1.66198	0.112482	8.23989e-49	118.698	377.182	-0.481979	0.120298	0.000111041	118.698	166.522
Dm_00000203-RA	-0.234781	0.0731273	0.001841	476.489	557.633	-1.7702	0.0715792	5.6394e-134	476.489	1616.72	-0.317187	0.0764311	5.61833e-05	476.489	592.508	-0.144793	0.0754328	0.0735054	476.489	523.954	-0.451816	0.0770816	7.97767e-09	476.489	652.044	-0.273499	0.0761728	0.000567089	476.489	572.331
Dm_00000204-RA	-0.333377	0.0738168	9.76567e-06	3498.07	4409.7	-0.751997	0.0741841	9.47109e-24	3498.07	5893.27	-0.33619	0.0743689	1.08192e-05	3498.07	4417	0.165771	0.0744421	0.0360453	3498.07	3119.9	1.1663	0.0769885	3.13838e-51	3498.07	1559.48	0.215989	0.0747731	0.00606025	3498.07	3013.59
Dm_00000205-RA	4.71744	1.42779	0.0013363	2.90181	0	-1.37388	0.874699	0.146164	2.90181	7.9891	2.97153	1.38493	0.0437547	2.90181	0.461384	-0.474502	0.889329	0.669469	2.90181	4.24417	1.84199	1.30053	0.186936	2.90181	0.844784	-0.920055	0.880398	0.366123	2.90181	5.64615
Dm_00000206-RA	-0.0703813	0.113956	0.595179	1286.39	1351.19	-0.345131	0.114958	0.00381677	1286.39	1634.29	2.9545	0.131224	3.16716e-111	1286.39	165.778	2.63313	0.124538	3.66621e-98	1286.39	207.015	1.0791	0.118914	2.62649e-19	1286.39	607.599	1.05376	0.117593	1.07814e-18	1286.39	620.419
Dm_00000207-RA	0.65731	0.0459587	8.16516e-46	4279.54	2710.56	1.18399	0.0492669	1.30486e-126	4279.54	1882.87	0.965327	0.0480128	5.58572e-89	4279.54	2186.22	0.662617	0.0466006	3.59077e-45	4279.54	2698.2	0.250978	0.046925	1.47522e-07	4279.54	3588.59	0.822933	0.0474192	2.28606e-66	4279.54	2416.16
Dm_00000208-RA	-0.476906	0.0650765	4.63219e-13	3172.28	4407.41	-0.136758	0.0662936	0.0513225	3172.28	3482.15	-0.412889	0.0657635	7.1358e-10	3172.28	4214.64	-0.146416	0.0656239	0.035659	3172.28	3504.49	0.112484	0.0666629	0.111739	3172.28	2926.31	-0.195631	0.0658496	0.00470406	3172.28	3627.43
Dm_00000209-RA	-0.570075	0.16158	0.000598309	58.7819	87.4607	-1.77951	0.159854	2.36059e-28	58.7819	201.323	-1.03667	0.164946	6.85002e-10	58.7819	121.219	-0.569335	0.166769	0.00101516	58.7819	88.757	-2.17305	0.156539	2.92375e-43	58.7819	264.564	-0.313408	0.174984	0.0996131	58.7819	72.0777
Dm_00000210-RA	0.726121	0.150901	2.38201e-06	138.31	83.6657	-0.119901	0.153324	0.508331	138.31	151.28	-0.0997212	0.150536	0.591951	138.31	149.529	0.691722	0.156227	1.6788e-05	138.31	85.8711	-0.758666	0.146302	3.53285e-07	138.31	233.781	0.994016	0.166171	5.06967e-09	138.31	69.6928
Dm_00000211-RA	-3.55351	0.108619	2.60394e-233	575.109	6789.25	-3.90674	0.108803	1.24464e-280	575.109	8672.88	-3.16743	0.109033	2.82415e-184	575.109	5196.74	-2.19065	0.109364	3.00863e-88	575.109	2640.35	-4.47586	0.108648	0	575.109	12867.8	-2.26994	0.10952	4.49204e-94	575.109	2788.38
Dm_00000212-RA	-3.83014	1.13912	0.00108927	0.656146	10.8376	0.733612	1.62642	0.733941	0.656146	0.538052	0.272341	1.51019	0.921409	0.656146	0.397711	2.30015	1.62642	0.198376	0.656146	0	-4.99458	1.13774	1.73591e-05	0.656146	24.4076	1.07257	1.62479	0.599547	0.656146	0.347301
Dm_00000213-RA	0.615344	0.0594138	1.03204e-24	3421.63	2230.2	0.746393	0.0614477	1.75167e-33	3421.63	2035.14	1.08815	0.0618052	1.4511e-68	3421.63	1606.87	1.05738	0.0608009	7.30573e-67	3421.63	1640.15	0.781611	0.0615389	1.86779e-36	3421.63	1986.7	0.794841	0.0608336	3.15225e-38	3421.63	1969.86
Dm_00000214-RA	-1.32828	0.0717986	1.24976e-75	487.582	1222.61	-2.07239	0.0723739	4.66519e-179	487.582	2047.14	-1.11197	0.0743724	7.53592e-50	487.582	1046.86	-0.927392	0.0737427	1.21993e-35	487.582	924.636	-0.386451	0.0787277	1.46829e-06	487.582	635.034	-0.581385	0.0759912	5.65503e-14	487.582	724.146
Dm_00000215-RA	-2.42795	0.0486208	0	544.491	2916.36	-0.595315	0.0574094	8.65953e-25	544.491	820.007	-3.96333	0.0480383	0	544.491	8454.3	-3.65346	0.0479804	0	544.491	6816.3	-0.339461	0.0591451	1.63556e-08	544.491	687.527	-2.95948	0.04883	0	544.491	4211.24
Dm_00000216-RA	-1.37147	0.0732846	2.36435e-77	4555.05	11774.5	-0.532864	0.0739642	1.16625e-12	4555.05	6583.27	-0.374545	0.0739535	7.53207e-07	4555.05	5898.88	-0.0397642	0.0739017	0.666562	4555.05	4677.84	0.56199	0.0750099	1.35911e-13	4555.05	3080.55	0.379343	0.0744394	7.16568e-07	4555.05	3497.29
Dm_00000217-RA	-1.45492	0.0984476	8.15049e-49	150.102	419.991	-3.11365	0.0966135	2.18703e-226	150.102	1326.27	-1.96901	0.0996006	4.49015e-86	150.102	595.426	-1.21461	0.101521	2.16674e-32	150.102	355.238	-1.61372	0.102729	5.72334e-55	150.102	469.223	-0.879489	0.105551	2.44387e-16	150.102	280.576
Dm_00000218-RA	-4.97785	0.11341	0	83.3358	2627.71	2.34111	0.25718	2.02327e-19	83.3358	16.0418	2.75074	0.260329	1.34594e-25	83.3358	12.3914	-0.244966	0.136191	0.0950649	83.3358	100.663	-4.44373	0.114851	0	83.3358	1814.19	1.71136	0.198626	2.22134e-17	83.3358	26.0004
Dm_00000219-RA	1.76202	0.0519178	5.63656e-251	3199.84	942.276	0.69824	0.0518578	8.28649e-41	3199.84	1971.44	1.41449	0.0535685	1.79031e-152	3199.84	1197.44	1.23815	0.0516789	1.18814e-125	3199.84	1356.79	1.25848	0.0538754	1.13201e-119	3199.84	1334.41	1.06537	0.0519802	5.01043e-92	3199.84	1523.09
Dm_00000220-RA	-0.63383	0.11576	7.34981e-08	139.984	215.487	-1.5749	0.116377	3.29829e-41	139.984	414.783	-1.08163	0.118063	1.40524e-19	139.984	295.794	-1.17671	0.115157	5.33108e-24	139.984	316.406	-1.59853	0.116217	1.68871e-42	139.984	422.156	-0.994552	0.118049	1.12442e-16	139.984	277.045
Dm_00000221-RA	-1.33526	0.151285	2.47966e-18	651.647	1638.28	1.49931	0.162865	7.88351e-20	651.647	228.992	0.905799	0.157765	1.85536e-08	651.647	346.2	0.148818	0.153754	0.39903	651.647	586.22	-0.490441	0.153661	0.00195694	651.647	912.598	0.242749	0.15473	0.154268	651.647	548.471
Dm_00000222-RA	0.206512	0.0627088	0.0013872	2602.57	2250.6	1.00784	0.0665799	3.51253e-51	2602.57	1291.49	-0.400256	0.06301	4.45505e-10	2602.57	3425.97	-0.315333	0.0626395	9.02292e-07	2602.57	3232.04	1.28152	0.0676513	3.06549e-79	2602.57	1065.5	0.0213751	0.063416	0.822262	2602.57	2559.15
Dm_00000223-RA	0.284183	0.0671127	3.47087e-05	1855.33	1524.37	-0.969854	0.0668322	3.67718e-47	1855.33	3633.26	0.141729	0.0684443	0.0521993	1855.33	1680.91	0.334458	0.0679888	1.61232e-06	1855.33	1471.38	-0.203743	0.0681159	0.00377452	1855.33	2140.17	0.15881	0.0682065	0.0290085	1855.33	1663.33
Dm_00000224-RA	-0.0235002	0.0919495	0.839644	725.584	740.697	-0.98441	0.0921497	3.19559e-26	725.584	1442.47	-0.0204112	0.0944569	0.904959	725.584	737.741	-0.0837125	0.0929348	0.436653	725.584	771.487	-0.473067	0.0935763	6.96615e-07	725.584	1014.18	-0.505007	0.0925481	1.04478e-07	725.584	1035.77
Dm_00000225-RA	0.418718	0.0485393	1.41874e-17	4070.45	3045.13	0.388619	0.0500198	1.64364e-14	4070.45	3105.57	0.460324	0.0497773	6.35258e-20	4070.45	2956.3	0.312913	0.0489366	3.50542e-10	4070.45	3279.42	0.10746	0.0495111	0.0381023	4070.45	3775.55	0.38112	0.0494345	3.59864e-14	4070.45	3124.98
Dm_00000226-RA	-1.39183	0.144755	1.70427e-21	1430.93	3761.62	-3.33986	0.14457	4.04053e-117	1430.93	14514.4	-0.828135	0.145441	2.44096e-08	1430.93	2544.44	-0.474977	0.145391	0.00169645	1430.93	1992.56	-1.04647	0.14541	1.20528e-12	1430.93	2961.69	-1.39829	0.145021	1.96298e-21	1430.93	3778.67
Dm_00000227-RA	-0.833592	0.116342	1.52741e-12	239.931	428.244	-0.260385	0.124977	0.0488942	239.931	290.538	-1.36142	0.117414	1.52914e-30	239.931	618.104	-1.41397	0.11597	1.38309e-33	239.931	641.579	0.104387	0.128442	0.472226	239.931	224.276	-0.7853	0.119365	1.16376e-10	239.931	413.865
Dm_00000228-RA	-1.19912	0.150026	2.79546e-15	406.836	938.793	-1.80546	0.150583	1.1614e-32	406.836	1429.59	0.124516	0.155373	0.501687	406.836	376.575	-0.224035	0.152618	0.180354	406.836	477.558	-0.930552	0.152323	1.78174e-09	406.836	779.52	-0.361124	0.153044	0.0267795	406.836	524.849
Dm_00000229-RA	0.28152	0.0537964	2.75053e-07	1026.95	843.205	-0.479851	0.0548052	4.5597e-18	1026.95	1433.13	-0.593405	0.0535946	5.69541e-28	1026.95	1547.22	0.181686	0.0550356	0.00150717	1026.95	903.976	-0.0751594	0.05659	0.218314	1026.95	1079.16	0.200832	0.0562962	0.00061781	1026.95	889.317
Dm_00000230-RA	-0.0668229	0.0756881	0.430332	835.196	871.437	0.222057	0.0805192	0.00813426	835.196	714.581	0.842978	0.0828249	7.5494e-24	835.196	461.259	0.878457	0.0808151	5.5761e-27	835.196	451.451	0.151842	0.0801476	0.072256	835.196	748.763	0.582819	0.0806823	1.35269e-12	835.196	555.8
Dm_00000231-RA	-0.856761	0.0995421	1.67693e-17	3045.19	5508.8	0.902171	0.101897	1.91308e-18	3045.19	1628.59	0.933333	0.101629	1.14579e-19	3045.19	1594.05	-0.500854	0.099843	9.87814e-07	3045.19	4304.92	-0.940659	0.0999231	1.1375e-20	3045.19	5838.63	0.295807	0.100613	0.0051769	3045.19	2477.56
Dm_00000232-RA	-0.631883	0.101508	8.67546e-10	1266.67	1959.41	3.27699	0.12997	3.4106e-139	1266.67	130.411	1.75097	0.110164	3.80639e-56	1266.67	375.349	0.83496	0.104504	3.48386e-15	1266.67	707.695	0.497585	0.105294	3.61431e-06	1266.67	893.951	0.93049	0.105677	4.30002e-18	1266.67	663.75
Dm_00000233-RA	0.680107	0.0441339	6.10042e-53	2542.03	1582.99	-0.481834	0.0438925	1.30373e-27	2542.03	3546.07	-0.515768	0.0434544	6.15602e-32	2542.03	3619.3	-0.502525	0.0428804	3.90323e-31	2542.03	3594.55	-0.271048	0.0443411	1.74157e-09	2542.03	3060.09	-0.161776	0.0438846	0.000394727	2542.03	2840.55
Dm_00000234-RA	-3.26535	0.154381	2.16481e-98	79.0013	782.549	-2.38711	0.159328	3.60037e-50	79.0013	425.19	-0.854559	0.168562	7.33458e-07	79.0013	149.171	-1.38711	0.161413	2.32604e-17	79.0013	213.097	-2.98694	0.157076	7.74461e-80	79.0013	646.006	-1.24582	0.164211	9.21114e-14	79.0013	192.354
Dm_00000235-RA	-1.21401	0.055858	8.46633e-104	1433.65	3335.32	-1.23171	0.0570605	1.84684e-102	1433.65	3377.86	-0.443312	0.0582045	6.19385e-14	1433.65	1948.16	-0.751829	0.0568791	3.16004e-39	1433.65	2423.13	-1.05289	0.0573689	1.78596e-74	1433.65	2981.82	-0.639094	0.0575408	5.34176e-28	1433.65	2237.09
Dm_00000236-RA	0.884814	0.0654042	3.80777e-41	1299.03	701.102	-0.073848	0.0656932	0.315454	1299.03	1364.38	0.507305	0.0670717	9.26284e-14	1299.03	911.551	0.724756	0.0664186	3.53809e-27	1299.03	783.637	-0.296956	0.0649783	7.5767e-06	1299.03	1587.78	0.413192	0.0662718	1.06839e-09	1299.03	969.792
Dm_00000237-RA	1.00717	0.0623603	5.29941e-58	1146.1	571.422	-0.326353	0.0612437	1.712e-07	1146.1	1440.76	0.405901	0.0632733	2.97634e-10	1146.1	863.965	0.582674	0.0624246	3.02744e-20	1146.1	767.652	-0.588586	0.0604006	4.75428e-22	1146.1	1725.64	0.48179	0.0631746	6.8146e-14	1146.1	825.512
Dm_00000238-RA	0.18001	0.0563908	0.0019579	3367.67	2972.75	-0.850578	0.056409	8.48136e-51	3367.67	6070.61	-0.066953	0.0570753	0.297414	3367.67	3530.46	0.0411115	0.0567068	0.542734	3367.67	3271.02	-0.697861	0.0565581	1.73563e-34	3367.67	5462.17	-0.221333	0.0567276	0.000169801	3367.67	3924.03
Dm_00000239-RA	-1.22048	0.0324171	0	2766.9	6440.04	0.0371204	0.0362498	0.3665	2766.9	2694.98	-2.08377	0.0324126	0	2766.9	11722.8	-2.2571	0.0320699	0	2766.9	13210.9	1.03073	0.0404537	4.41796e-142	2766.9	1351.48	-1.77358	0.0325521	0	2766.9	9450.08
Dm_00000240-RA	-0.815147	0.118135	9.93605e-12	269.609	476.265	-0.325252	0.125219	0.0129314	269.609	338.108	3.28978	0.195919	1.69498e-62	269.609	27.6599	2.01096	0.147336	9.9032e-42	269.609	67.6649	0.876959	0.138062	3.85765e-10	269.609	146.352	0.993908	0.13498	4.89059e-13	269.609	136.329
Dm_00000241-RA	-1.4381	0.0844383	2.47871e-64	291.217	792.376	-0.274826	0.0953608	0.00558171	291.217	353.323	1.4476	0.114899	8.30524e-36	291.217	106.29	0.369859	0.0957093	0.000185071	291.217	227.502	0.451702	0.103485	1.94336e-05	291.217	214.256	-0.682202	0.0899368	9.30606e-14	291.217	469.867
Dm_00000242-RA	-0.800438	0.079805	2.88926e-23	1038.63	1813.07	-1.57676	0.080119	1.96677e-85	1038.63	3106.08	0.174446	0.0835068	0.0500169	1038.63	922.847	0.170982	0.0822861	0.0515076	1038.63	924.953	-0.83984	0.0813167	1.35376e-24	1038.63	1864.22	-0.394158	0.0815863	2.71683e-06	1038.63	1368.17
Dm_00000243-RA	-0.333077	0.0446403	1.72529e-13	1795.86	2258.53	-0.139806	0.0474601	0.0045694	1795.86	1975.83	-0.229737	0.0465266	1.43898e-06	1795.86	2098.65	-0.0880347	0.0459367	0.0739924	1795.86	1907.04	0.0299645	0.0480408	0.594385	1795.86	1754.78	-0.405799	0.0458369	2.8158e-18	1795.86	2374.61
Dm_00000244-RA	1.27497	0.0739248	6.25462e-66	2138.49	882.046	0.84125	0.0756638	2.75325e-28	2138.49	1190.18	0.490256	0.0740866	7.87636e-11	2138.49	1520.72	0.15168	0.0726785	0.0504371	2138.49	1920.56	0.28524	0.0740663	0.000171809	2138.49	1752.34	0.704628	0.0743094	8.98345e-21	2138.49	1307.8
Dm_00000245-RA	-1.08316	0.0853929	2.38766e-36	2007.47	4262.52	-2.39191	0.0852957	8.47623e-172	2007.47	10559.8	-1.38179	0.0856878	9.46763e-58	2007.47	5242.68	-1.42771	0.0854423	7.77986e-62	2007.47	5412.69	-1.49007	0.0857317	5.96801e-67	2007.47	5652.07	-1.38653	0.0856051	5.46948e-58	2007.47	5259.38
Dm_00000246-RA	0.610911	0.148389	5.7604e-05	140.787	92.3287	2.16647	0.213147	7.16887e-24	140.787	32.1499	1.27772	0.172497	3.0041e-13	140.787	58.2998	1.22357	0.164222	2.24976e-13	140.787	60.9347	0.659126	0.165012	9.59898e-05	140.787	89.0926	0.287621	0.153014	0.0827785	140.787	116.571
Dm_00000247-RA	-2.08625	0.120771	3.89415e-66	99.4854	425.658	-1.25264	0.131484	3.86942e-21	99.4854	237.619	-1.24768	0.129185	1.31241e-21	99.4854	237.713	-0.970377	0.128629	1.11657e-13	99.4854	195.158	-2.18431	0.124592	4.31369e-68	99.4854	455.144	-1.09595	0.12978	9.51704e-17	99.4854	214.915
Dm_00000248-RA	3.42301	0.0624005	0	3381.49	314.736	-0.54691	0.0519818	1.77423e-25	3381.49	4942.78	-1.17107	0.0512296	1.31374e-114	3381.49	7614.41	-0.639281	0.0513151	5.30661e-35	3381.49	5269.91	0.46188	0.0537172	1.78301e-17	3381.49	2455.31	0.00165416	0.0522844	0.977688	3381.49	3376.7
Dm_00000249-RA	-0.108153	0.0556988	0.065375	814.038	875.614	-0.230023	0.0595013	0.000169545	814.038	951.256	-0.147179	0.0586207	0.0171291	814.038	900.281	0.0753673	0.0580228	0.24138	814.038	773.695	-0.277196	0.0592336	4.50851e-06	814.038	988.458	0.167624	0.059808	0.00785124	814.038	722.725
Dm_00000250-RA	0.0217537	0.065099	0.785617	1585.01	1566.36	0.379504	0.0685061	5.32748e-08	1585.01	1225.18	-1.45074	0.0643668	1.85696e-111	1585.01	4343.5	-1.59173	0.0639132	1.15649e-135	1585.01	4792.16	0.760828	0.0700915	5.10234e-27	1585.01	936.47	-0.708557	0.0651036	6.15747e-27	1585.01	2599.53
Dm_00000251-RA	0.889432	0.134516	7.05519e-11	319.88	173.14	-0.613339	0.131971	5.48898e-06	319.88	491.82	1.60577	0.15051	4.54088e-26	319.88	106.691	1.33787	0.14219	1.49868e-20	319.88	126.868	-0.013757	0.135473	0.951741	319.88	325.941	0.328705	0.135589	0.0226361	319.88	255.001
Dm_00000252-RA	-0.43211	0.109318	0.000114255	235.706	320.484	-1.78052	0.108142	2.86462e-60	235.706	816.727	0.104677	0.118271	0.449904	235.706	222.454	-0.106461	0.113564	0.415967	235.706	256.004	-1.36742	0.109807	4.23137e-35	235.706	614.079	-0.820196	0.11089	3.82961e-13	235.706	419.173
Dm_00000253-RA	0.362428	0.0556988	1.41423e-10	10229	7952.71	1.98197	0.058265	5.19374e-252	10229	2587.98	2.42415	0.0588043	0	10229	1903.68	1.59913	0.0567828	4.19455e-173	10229	3373.31	0.87815	0.0566562	1.47651e-53	10229	5560.12	1.01819	0.056492	1.79533e-71	10229	5046.25
Dm_00000254-RA	-1.7959	0.0721808	1.45612e-135	722.672	2520.27	3.5758	0.139716	2.26998e-143	722.672	61.45	1.896	0.0936162	2.87564e-90	722.672	195.412	0.980849	0.0814457	8.43034e-33	722.672	366.277	-2.59151	0.0724144	6.96948e-279	722.672	4373.59	0.149383	0.0782622	0.0777866	722.672	655.141
Dm_00000255-RA	2.59454	0.20442	2.16196e-36	130.131	21.3824	1.49917	0.202335	2.57184e-13	130.131	45.6814	0.856581	0.178777	2.97419e-06	130.131	71.0595	0.0839904	0.162719	0.681546	130.131	122.512	-0.539488	0.162494	0.00126002	130.131	189.198	0.50159	0.171319	0.00537416	130.131	90.7954
Dm_00000256-RA	-1.55411	0.073587	4.22146e-98	488.783	1446.18	-0.835016	0.0783063	3.92317e-26	488.783	879.988	-3.06998	0.0728452	0	488.783	4133.49	-2.74024	0.0727714	0	488.783	3291.15	-1.0849	0.0772715	3.22426e-44	488.783	1044.82	-1.91585	0.0741768	1.99482e-145	488.783	1857.01
Dm_00000257-RA	0.902857	0.0712366	2.7199e-36	1079.98	576.17	1.38648	0.0804887	8.04851e-66	1079.98	412.632	0.667968	0.073785	3.7852e-19	1079.98	681.907	0.813466	0.0726809	1.61102e-28	1079.98	613.805	1.45764	0.081124	1.91331e-71	1079.98	390.931	0.853211	0.0742316	6.88952e-30	1079.98	598.691
Dm_00000258-RA	-0.113104	0.0457693	0.0176329	2961.79	3198.06	-0.23576	0.0470808	9.29672e-07	2961.79	3483.45	-0.153673	0.0468656	0.00160733	2961.79	3287.52	-0.0600601	0.0463847	0.243037	2961.79	3081.87	-0.223091	0.0471069	3.44247e-06	2961.79	3444.35	0.0212316	0.046962	0.744346	2961.79	2914.55
Dm_00000259-RA	0.119583	0.110316	0.323951	274.983	252.544	-1.9336	0.10634	3.61491e-73	274.983	1049.33	-0.29393	0.112776	0.0131393	274.983	335.888	0.348817	0.114794	0.00361437	274.983	216.522	-0.324554	0.114221	0.00603524	274.983	343.199	0.155549	0.115426	0.228573	274.983	246.039
Dm_00000260-RA	-0.24416	0.0986957	0.0175081	393.95	467.39	0.698495	0.111665	7.36999e-10	393.95	241.006	0.440027	0.106807	6.38564e-05	393.95	289.205	0.446441	0.104132	3.14384e-05	393.95	289.709	0.295761	0.10761	0.00797642	393.95	319.964	0.581403	0.107197	1.25348e-07	393.95	264.7
Dm_00000261-RA	0.965886	0.0563817	4.52696e-65	10325.1	5284.78	0.929063	0.0571204	7.43982e-59	10325.1	5420.36	0.977222	0.0569928	4.18141e-65	10325.1	5240.77	1.29121	0.0569037	7.37525e-113	10325.1	4217.8	1.52213	0.057856	2.16978e-151	10325.1	3589.43	1.09327	0.0569779	7.95996e-81	10325.1	4837.46
Dm_00000262-RA	1.8805	0.176815	5.53275e-26	274.896	75.3863	-0.741916	0.165635	1.20814e-05	274.896	463.643	-0.65954	0.165223	0.000108934	274.896	438.511	-1.96037	0.161391	2.4142e-33	274.896	1077.98	-1.1476	0.164203	5.32623e-12	274.896	615.076	-1.95958	0.161763	4.74581e-33	274.896	1077.1
Dm_00000263-RA	-0.466708	0.0670117	6.3409e-12	1447.71	1995.1	1.16744	0.0752392	1.06243e-53	1447.71	643.586	3.09138	0.0923544	3.33575e-244	1447.71	167.089	1.84274	0.0757049	1.19271e-129	1447.71	403.374	0.820871	0.0732504	1.05866e-28	1447.71	815.554	1.80722	0.0773451	3.2228e-119	1447.71	410.622
Dm_00000264-RA	1.45466	0.0742422	1.20698e-84	1537.61	562.218	1.92433	0.0832597	3.18696e-117	1537.61	404.433	0.599036	0.0741767	1.66701e-15	1537.61	1017.34	1.12643	0.0746793	1.18455e-50	1537.61	704.984	2.38467	0.0879853	1.43986e-160	1537.61	297.067	0.221505	0.0726895	0.00369247	1537.61	1320.94
Dm_00000265-RA	-1.01898	0.118202	1.49054e-17	3045.23	6177.75	-2.41686	0.118139	3.42763e-92	3045.23	16279.9	-0.266515	0.118826	0.0344953	3045.23	3666.43	-0.0338642	0.118714	0.839003	3045.23	3121.72	-1.63056	0.11831	1.1571e-42	3045.23	9440.9	-0.562494	0.118588	4.16148e-06	3045.23	4502.38
Dm_00000266-RA	1.09645	0.0399135	6.24911e-165	4752.13	2218.33	0.628472	0.0410967	3.32642e-52	4752.13	3069.71	0.137993	0.0397275	0.000808561	4752.13	4310.48	0.394984	0.0395185	5.08944e-23	4752.13	3605.49	0.517726	0.0408355	2.4923e-36	4752.13	3310.79	-0.0141341	0.0393389	0.806456	4752.13	4790.74
Dm_00000267-RA	0.697583	0.0480449	3.59238e-47	10379.1	6397.05	1.00971	0.049142	5.55482e-93	10379.1	5151.66	1.84357	0.0501127	1.05497e-294	10379.1	2887.67	0.900459	0.0484524	3.72264e-76	10379.1	5557.44	-0.132462	0.048164	0.00793482	10379.1	11370.7	0.310309	0.0482399	3.03003e-10	10379.1	8367.12
Dm_00000268-RA	-0.254376	0.0910652	0.00699875	388.317	467.765	-2.68643	0.0878684	6.80827e-204	388.317	2524.48	0.10126	0.0971109	0.361921	388.317	364.482	-0.418444	0.0921504	1.00019e-05	388.317	523.411	-1.30397	0.0910543	6.05106e-46	388.317	968.245	-1.08959	0.0906857	1.55313e-32	388.317	835.371
Dm_00000269-RA	1.14681	0.0922155	5.37291e-35	822.1	371.147	0.731801	0.0956084	4.0147e-14	822.1	493.811	1.27852	0.0978437	2.0762e-38	822.1	338.311	1.519	0.0968834	1.29277e-54	822.1	285.573	1.05042	0.09789	1.94955e-26	822.1	394.947	0.92425	0.0947588	6.67253e-22	822.1	433.176
Dm_00000270-RA	0.00232112	0.0609934	0.981681	1424.97	1419.54	-1.02933	0.0610223	3.51406e-63	1424.97	2901.68	0.354986	0.0640762	5.84228e-08	1424.97	1110.54	0.508823	0.0632893	2.33193e-15	1424.97	998.901	-0.472852	0.0622014	5.91101e-14	1424.97	1972.43	0.05526	0.0627491	0.458591	1424.97	1367.81
Dm_00000271-RA	-1.20365	0.134634	8.98772e-19	300.959	690.099	1.7411	0.165558	1.86323e-25	300.959	89.847	2.89169	0.187924	1.02916e-52	300.959	38.1886	1.3856	0.150404	9.38263e-20	300.959	113.764	0.442533	0.146797	0.00350195	300.959	220.21	2.0993	0.165858	5.911e-36	300.959	68.0691
Dm_00000272-RA	0.625598	0.0768503	8.46093e-16	4457.33	2886.35	1.8423	0.0804884	5.31609e-115	4457.33	1241.69	1.40186	0.0788903	8.09742e-70	4457.33	1683.08	1.21613	0.0778865	3.53998e-54	4457.33	1916.88	1.42069	0.079351	6.01893e-71	4457.33	1661.97	1.11818	0.0781552	1.4749e-45	4457.33	2050.27
Dm_00000273-RA	-5.85161	0.182504	3.77095e-224	27.2419	1610.52	0.070004	0.257224	0.861941	27.2419	25.9889	0.535833	0.26211	0.0554901	27.2419	19.2299	0.204362	0.238335	0.461606	27.2419	23.6872	-4.72119	0.185073	2.02452e-142	27.2419	735.799	0.135067	0.244736	0.672886	27.2419	25.0014
Dm_00000274-RA	-7.09613	1.26546	3.49386e-08	0	29.5593	-1.08971	1.7246	0.607191	0	0.363194	-1.65855	1.60427	0.36663	0	0.997154	-1.95258	1.50853	0.243223	0	0.900359	-5.92717	1.28628	6.34672e-06	0	13.2368	-0.750751	1.72306	0.755623	0	0.465041
Dm_00000275-RA	-11.64	0.724015	1.73093e-57	1.31229	4948.59	-1.44441	0.855806	0.116018	1.31229	3.9206	-4.09037	0.741707	6.73195e-08	1.31229	26.5275	-3.09179	0.753363	6.92629e-05	1.31229	13.0808	-3.99543	0.747958	1.5302e-07	1.31229	24.8689	-0.749496	0.885734	0.479399	1.31229	2.47578
Dm_00000276-RA	0.0376904	0.0623311	0.603837	804.958	783.29	-0.200568	0.0655454	0.00316586	804.958	921.728	-0.393994	0.0636579	1.24885e-09	804.958	1055.29	-0.00338081	0.0637279	0.962623	804.958	807.668	0.209982	0.067888	0.00271495	804.958	692.703	0.0282412	0.0650265	0.75651	804.958	789.81
Dm_00000277-RA	0.585413	0.0738115	4.57534e-15	1250.28	835.518	-1.78733	0.0716671	3.22675e-136	1250.28	4326.65	-0.307183	0.0737134	5.21699e-05	1250.28	1555.66	-0.394686	0.0727256	1.12561e-07	1250.28	1646.03	-0.758323	0.0731613	9.22591e-25	1250.28	2122.23	-0.463654	0.073112	5.43177e-10	1250.28	1729.32
Dm_00000278-RA	-0.229608	0.101083	0.0297362	255.964	303.332	-1.86646	0.0986743	4.75314e-79	255.964	941.59	-0.484115	0.104304	6.12466e-06	255.964	361.617	-0.484366	0.102052	3.7791e-06	255.964	362.141	-0.854281	0.103418	3.10465e-16	255.964	467.56	-0.92547	0.101177	2.01661e-19	255.964	490.99
Dm_00000279-RA	1.91702	0.261101	4.19055e-13	42.0838	11.2277	-2.34608	0.18214	1.79917e-37	42.0838	213.147	-2.53181	0.179222	1.17332e-44	42.0838	243.641	-0.952293	0.19027	1.04659e-06	42.0838	80.6043	-5.00264	0.172155	2.30187e-184	42.0838	1334.1	-0.375254	0.204431	0.0908009	42.0838	55.5362
Dm_00000280-RA	-0.53775	0.0612272	3.62968e-18	5911.65	8590.5	-1.34496	0.0613039	8.60316e-106	5911.65	15030.6	-0.104053	0.0618345	0.120918	5911.65	6358.78	0.0876288	0.061688	0.196223	5911.65	5568.68	-0.90614	0.0614792	1.41031e-48	5911.65	11090.9	-0.166825	0.0617053	0.0105038	5911.65	6642.58
Dm_00000281-RA	-3.63153	0.10845	2.32134e-244	824.689	10263.4	1.2071	0.119225	1.07305e-23	824.689	358.333	0.322604	0.1136	0.00665684	824.689	662.804	0.783503	0.113813	1.33265e-11	824.689	480.786	-1.18397	0.110449	2.19527e-26	824.689	1882.62	-0.217006	0.111672	0.0722191	824.689	962.53
Dm_00000282-RA	-3.00843	5.36207	0.632724	0	1.74089	-0.12791	5.46738	0.98325	0	0	0.1311	5.46738	0.98458	0	0	0.476819	5.46738	0.940836	0	0	-1.96953	5.43803	0.777471	0	0.844784	0.211385	5.46738	0.974318	0	0
Dm_00000283-RA	2.07415	0.112102	1.20048e-75	2443.86	581.144	-1.75452	0.109215	1.88178e-57	2443.86	8256.19	-0.805673	0.109571	4.48776e-13	2443.86	4276.73	-0.826047	0.109346	1.0318e-13	2443.86	4338.51	1.20285	0.112547	3.09214e-26	2443.86	1063.84	-0.611558	0.109605	5.26726e-08	2443.86	3738.43
Dm_00000284-RA	-1.12664	0.291586	0.000164061	26.3409	59.4114	-1.12664	0.304541	0.000326176	26.3409	59.6161	0.43616	0.33791	0.246568	26.3409	19.6118	1.28825	0.360326	0.000564981	26.3409	11.4522	1.75711	0.432166	7.11729e-05	26.3409	8.46659	-2.14008	0.289328	3.82278e-13	26.3409	120.464
Dm_00000285-RA	1.62614	0.0637297	1.66825e-142	2748.31	889.048	0.50555	0.0635388	3.73109e-15	2748.31	1931.45	1.20732	0.0649918	3.59843e-76	2748.31	1188.62	1.39981	0.064358	8.36735e-104	2748.31	1039.78	1.62425	0.0676454	2.32151e-126	2748.31	886.31	1.17643	0.0645197	4.07402e-73	2748.31	1215.87
Dm_00000286-RA	-1.45992	0.0691468	4.79412e-98	750.863	2071.55	-0.488592	0.0736107	6.09762e-11	750.863	1058.59	-0.134061	0.0741559	0.0935855	750.863	826.072	0.0511585	0.073374	0.560499	750.863	726.211	-0.309408	0.0743602	4.75716e-05	750.863	934.118	0.217056	0.0752843	0.00616176	750.863	646.917
Dm_00000287-RA	0.482142	0.0824614	8.71223e-09	2331.55	1666.43	-0.637369	0.0823884	2.12697e-14	2331.55	3621.24	0.253307	0.0833344	0.00356952	2331.55	1953.54	0.67795	0.083357	1.09557e-15	2331.55	1454.42	-0.305813	0.0827809	0.000317907	2331.55	2876.19	0.349977	0.0832788	4.87208e-05	2331.55	1827.08
Dm_00000288-RA	-0.330713	0.0540035	1.63036e-09	1411.12	1777.1	-1.87025	0.053348	1.39779e-267	1411.12	5170.17	-0.0555696	0.0565228	0.393806	1411.12	1473.28	-0.289639	0.0549061	2.56081e-07	1411.12	1729.28	-1.67882	0.0535808	4.32709e-214	1411.12	4527.94	-0.85995	0.0543343	1.9389e-55	1411.12	2564.34
Dm_00000289-RA	-1.30851	0.169166	2.13975e-14	134.251	334.763	-1.36238	0.172925	6.94772e-15	134.251	347.575	-0.691344	0.175732	0.000137897	134.251	219.032	-1.26528	0.170732	3.02994e-13	134.251	325.524	-2.89132	0.167984	1.0983e-65	134.251	1004.36	-0.974718	0.173283	4.07723e-08	134.251	265.641
Dm_00000290-RA	-2.18971	0.103525	2.15414e-98	1200.04	5488.22	2.20359	0.118562	2.24147e-76	1200.04	261.417	-0.782899	0.104991	2.07323e-13	1200.04	2069.68	-1.21697	0.104173	6.01031e-31	1200.04	2796.78	-1.36671	0.104545	1.55523e-38	1200.04	3102.49	-0.466817	0.105236	1.74109e-05	1200.04	1662.09
Dm_00000291-RA	-0.9061	0.101355	9.01205e-19	204.571	386.636	-1.99683	0.101181	6.67197e-86	204.571	824.124	0.161954	0.114568	0.199992	204.571	183.979	0.145319	0.110818	0.23649	204.571	187.022	-0.642916	0.109115	6.65327e-09	204.571	324.612	-0.300543	0.109164	0.00909845	204.571	256.192
Dm_00000292-RA	-2.51244	0.086379	9.88819e-185	213.822	1239.68	-0.666672	0.0984183	2.42084e-11	213.822	346.7	-2.73802	0.0874531	8.31864e-214	213.822	1452.77	-2.5101	0.0871197	3.9661e-181	213.822	1238.65	-1.27238	0.0938336	2.40367e-41	213.822	525.116	-1.82512	0.0896407	7.79297e-91	213.822	769.777
Dm_00000293-RA	-0.0836348	0.118495	0.537781	2263.74	2395.29	0.715609	0.120474	5.17487e-09	2263.74	1376.45	-0.665361	0.118671	4.01488e-08	2263.74	3584.09	-0.00767152	0.118838	0.95514	2263.74	2272.5	0.931542	0.120917	2.69707e-14	2263.74	1184.34	0.194964	0.11928	0.136172	2263.74	1973.51
Dm_00000294-RA	1.02678	0.0637874	1.25773e-57	1310.46	642.129	0.299094	0.0650644	6.97577e-06	1310.46	1063.74	0.883522	0.0667744	2.38702e-39	1310.46	708.372	0.630173	0.0639581	2.08272e-22	1310.46	844.549	0.447801	0.0657515	1.83728e-11	1310.46	956.924	0.69638	0.0653635	7.18412e-26	1310.46	809.386
Dm_00000295-RA	-0.663448	0.128241	3.77415e-07	954.352	1516.25	-2.80309	0.127647	5.50922e-106	954.352	6681.9	-0.725757	0.129084	3.67569e-08	954.352	1584.14	-0.917825	0.128411	2.07212e-12	954.352	1808.46	-1.89812	0.128111	4.51905e-49	954.352	3569.56	-1.16016	0.128448	5.70255e-19	954.352	2139.14
Dm_00000296-RA	-0.236102	0.0777041	0.00325814	536.739	629.947	-0.54385	0.0805898	2.8826e-11	536.739	781.979	0.0839048	0.0827354	0.376853	536.739	501.911	0.311376	0.0819276	0.000238551	536.739	429.242	0.612294	0.0887838	1.01615e-11	536.739	348.185	0.143324	0.0825224	0.111184	536.739	484.868
Dm_00000297-RA	0.159527	0.206925	0.496754	105.704	95.3965	-0.317388	0.212155	0.167966	105.704	132.721	0.279108	0.216735	0.247761	105.704	88.484	0.73223	0.217822	0.00122156	105.704	64.0026	1.10833	0.237128	4.63424e-06	105.704	50.2363	-1.02225	0.203946	1.09961e-06	105.704	215.8
Dm_00000298-RA	1.15592	0.103222	1.18778e-28	272.03	122.025	1.1575	0.119834	1.08395e-21	272.03	121.058	0.668679	0.106496	7.11165e-10	272.03	172.323	1.45922	0.11388	6.01496e-37	272.03	100.441	-1.28195	0.0919519	1.27669e-43	272.03	659.89	0.347272	0.101852	0.00109052	272.03	213.214
Dm_00000299-RA	4.44223	0.0710568	0	4035	185.384	0.125602	0.0543937	0.0281079	4035	3698.55	1.17927	0.0561402	5.36322e-97	4035	1784.46	0.991089	0.0548461	4.44842e-72	4035	2028.53	1.98971	0.0599485	4.7244e-240	4035	1014.24	0.536002	0.0545409	3.24668e-22	4035	2784.59
Dm_00000300-RA	1.27947	0.205681	8.91283e-10	274.025	112.467	0.92281	0.211353	2.0216e-05	274.025	143.944	1.12377	0.21129	1.97116e-07	274.025	124.889	0.727482	0.205047	0.000625908	274.025	164.809	1.06572	0.212879	8.95722e-07	274.025	131.003	0.930471	0.208467	1.53847e-05	274.025	143.48
Dm_00000301-RA	2.43588	0.0813481	1.08652e-195	10577.6	1953.93	0.296253	0.0806208	0.000358625	10577.6	8610.68	1.31327	0.0811329	3.55261e-58	10577.6	4254.19	1.46874	0.0809404	1.13341e-72	10577.6	3819.95	1.22491	0.081208	8.41479e-51	10577.6	4523.65	1.06526	0.0808634	7.74641e-39	10577.6	5053.16
Dm_00000302-RA	0.0908128	0.0506994	0.090682	3026.88	2837.49	-1.16241	0.0505008	2.80982e-116	3026.88	6762.93	-0.591111	0.0508992	1.23671e-30	3026.88	4548.82	0.46296	0.0518452	1.22254e-18	3026.88	2191.11	-1.20785	0.0504625	1.41941e-125	3026.88	6978.25	0.375801	0.0522088	1.62589e-12	3026.88	2330.14
Dm_00000303-RA	0.121646	0.0458787	0.010645	1427.66	1314.76	-0.854211	0.0460486	4.34511e-76	1427.66	2586.52	-0.26489	0.0470679	3.5634e-08	1427.66	1722.55	-0.0955947	0.0464731	0.0539859	1427.66	1527.51	0.296643	0.0503622	6.72948e-09	1427.66	1165	-0.0619982	0.0474179	0.244485	1427.66	1490.64
Dm_00000304-RA	1.09489	0.0651438	1.09021e-62	11301	5288.35	1.11384	0.0658342	1.48985e-63	11301	5219.31	0.713272	0.0654015	3.52266e-27	11301	6888.19	0.72426	0.0651834	3.96721e-28	11301	6837.53	1.0464	0.0657772	2.4564e-56	11301	5466.19	0.720713	0.0653265	1.21006e-27	11301	6854.43
Dm_00000305-RA	-0.435699	0.0628746	8.08929e-12	1640.99	2224.87	-1.12551	0.063313	5.30457e-70	1640.99	3587.5	0.366733	0.0660731	5.51396e-08	1640.99	1270.39	-0.131786	0.0639342	0.0534711	1640.99	1800.8	-1.08693	0.0633698	3.04932e-65	1640.99	3496.07	-0.96738	0.0631092	4.33521e-52	1640.99	3215.41
Dm_00000306-RA	0.0215375	0.0473816	0.704112	3101.5	3052.98	-0.567231	0.0479413	7.62283e-32	3101.5	4591.66	0.0554223	0.0486262	0.313115	3101.5	2983.83	-0.363708	0.0474538	4.45678e-14	3101.5	3983.72	-0.537554	0.0479862	1.1084e-28	3101.5	4496.67	0.10512	0.0484992	0.0431745	3101.5	2888.85
Dm_00000307-RA	-5.403	0.915451	6.27596e-09	1.19214	49.4291	0.463216	1.36682	0.814873	1.19214	0.901245	-0.166472	1.16582	0.946093	1.19214	1.35767	-0.235378	1.11744	0.880381	1.19214	1.35341	-2.97822	0.962039	0.00269177	1.19214	9.2276	-0.166951	1.16242	0.94971	1.19214	1.40944
Dm_00000308-RA	-1.33201	0.0669904	4.00465e-87	841.854	2132.35	-2.68197	0.066705	0	841.854	5435.31	-1.4159	0.0680564	3.54764e-95	841.854	2257.79	-1.401	0.0674527	8.90599e-95	841.854	2237.17	-1.72891	0.0678564	4.44446e-142	841.854	2809.84	-1.39423	0.0678813	2.07253e-92	841.854	2224.55
Dm_00000309-RA	-0.150756	0.0575509	0.0116653	860.352	953.414	0.672254	0.0670935	3.09093e-23	860.352	539.847	-1.80232	0.0558397	3.73303e-227	860.352	3002.1	-1.90758	0.0551517	1.68236e-260	860.352	3224.93	-0.820036	0.0586987	8.55582e-44	860.352	1517.3	-1.45191	0.0562354	2.54742e-145	860.352	2352.23
Dm_00000310-RA	-0.0803139	0.0426089	0.074127	1870.04	1980.16	-0.333015	0.0444401	1.3665e-13	1870.04	2359.1	-0.265948	0.043994	3.04265e-09	1870.04	2252.6	-0.145074	0.0433721	0.00129609	1870.04	2067.88	-0.208845	0.0448143	4.94855e-06	1870.04	2161.27	0.0940183	0.0447248	0.050324	1870.04	1752.56
Dm_00000311-RA	1.00885	0.0668678	8.24143e-51	8637	4289.85	1.02031	0.0676876	9.14863e-51	8637	4254.4	0.447468	0.0670523	5.41117e-11	8637	6330.29	0.842999	0.0670376	1.23584e-35	8637	4812.72	2.1734	0.0695709	7.71711e-213	8637	1912.28	1.03132	0.0673928	6.38825e-52	8637	4223.58
Dm_00000312-RA	0.871427	0.0585047	1.45972e-49	4621.67	2524.74	1.13022	0.0606305	8.04305e-77	4621.67	2106.92	1.01319	0.0599478	2.68564e-63	4621.67	2290.62	0.988244	0.0592127	1.08263e-61	4621.67	2327.63	1.48045	0.0615838	1.17851e-126	4621.67	1652.17	0.994304	0.0596797	2.82981e-61	4621.67	2313.9
Dm_00000313-RA	0.149407	0.043324	0.000800156	5069.58	4571.18	0.626066	0.0453303	7.38576e-43	5069.58	3282.2	-0.293635	0.0436922	3.93823e-11	5069.58	6213.15	-0.049311	0.0435358	0.314066	5069.58	5246.12	1.2703	0.0469814	8.23317e-160	5069.58	2104.65	0.0488511	0.0439221	0.332275	5069.58	4901.22
Dm_00000314-RA	0.147377	0.139708	0.338238	162.038	146.273	-2.26972	0.133046	1.37315e-64	162.038	780.643	1.80421	0.178891	1.92691e-23	162.038	48.0808	1.32742	0.159935	2.77835e-16	162.038	63.7619	0.350098	0.153404	0.0288499	162.038	129.162	0.281588	0.147795	0.0783541	162.038	134.072
Dm_00000315-RA	1.95024	0.27127	1.28069e-12	113.285	28.9763	-0.120241	0.256925	0.722356	113.285	122.515	3.22679	0.344545	2.12831e-20	113.285	11.8928	2.83303	0.309288	1.52334e-19	113.285	15.8553	2.414	0.317239	5.5829e-14	113.285	20.6592	1.99403	0.289216	1.38055e-11	113.285	29.016
Dm_00000316-RA	-0.706823	0.0537027	5.04931e-39	48921.8	79860.9	-1.22798	0.0537254	1.11128e-114	48921.8	114608	-0.565008	0.0537553	2.41698e-25	48921.8	72381	-0.545557	0.05373	1.02905e-23	48921.8	71414.9	-2.40285	0.0536846	0	48921.8	258757	-1.01074	0.0537209	9.14608e-78	48921.8	98589.4
Dm_00000317-RA	-0.523775	0.047633	1.11908e-27	3695.47	5304.84	-0.733483	0.0483076	1.74197e-51	3695.47	6136.72	-0.336284	0.0485418	9.47258e-12	3695.47	4655.5	-0.469421	0.0479957	4.23757e-22	3695.47	5107.97	-0.813029	0.0482289	4.50261e-63	3695.47	6480.57	-0.446773	0.0482778	7.54938e-20	3695.47	5033.57
Dm_00000318-RA	0.236974	0.0972929	0.0193945	864.328	736.082	-0.58345	0.0978125	4.44858e-09	864.328	1299.04	0.38381	0.100245	0.000210271	864.328	663.348	0.315497	0.0986287	0.00213841	864.328	697.345	0.238977	0.100484	0.022488	864.328	735.026	0.516128	0.100296	5.52863e-07	864.328	607.824
Dm_00000319-RA	0.45583	0.0663133	1.19056e-11	1787.7	1300.76	1.06768	0.0715076	7.76257e-50	1787.7	852.675	0.0214435	0.0671493	0.830385	1787.7	1753.06	0.23047	0.0667378	0.000881604	1787.7	1521.64	0.62877	0.0695664	3.64862e-19	1787.7	1149.38	0.332202	0.0676046	1.80533e-06	1787.7	1417.45
Dm_00000320-RA	1.12834	0.103926	5.10141e-27	336.055	153.649	2.34912	0.146116	1.54383e-57	336.055	67.024	0.203152	0.102717	0.0646381	336.055	290.677	0.546881	0.102613	1.91361e-07	336.055	229.245	1.45574	0.123165	9.16073e-32	336.055	120.231	0.671917	0.10634	6.28951e-10	336.055	210.286
Dm_00000321-RA	2.91703	0.168007	8.50997e-67	323.634	42.8416	4.15803	0.258327	1.14047e-57	323.634	18.0719	2.47873	0.175269	9.38674e-45	323.634	57.3104	2.37119	0.165707	9.92097e-46	323.634	62.6432	3.60864	0.226295	1.33517e-56	323.634	27.2203	2.46824	0.173387	4.07819e-45	323.634	58.023	yes
Dm_00000322-RA	-0.546294	0.100755	9.87772e-08	362.129	529.556	-1.88843	0.100003	8.60947e-79	362.129	1340.16	0.058547	0.107338	0.671769	362.129	346.993	-0.165484	0.10385	0.142932	362.129	406.584	-1.09161	0.102434	4.2972e-26	362.129	776.067	-0.47513	0.103685	8.89363e-06	362.129	504.18
Dm_00000323-RA	0.393209	0.057657	1.72685e-11	1351.27	1027.48	1.15803	0.0661177	5.38646e-68	1351.27	603.417	0.642393	0.0614498	4.37517e-25	1351.27	865.091	0.620085	0.0597696	1.06754e-24	1351.27	880.904	1.13314	0.0659016	1.48099e-65	1351.27	618.886	1.00734	0.062867	8.72903e-57	1351.27	672.089
Dm_00000324-RA	-0.291441	0.0992416	0.0045084	4164.22	5098.35	1.75673	0.102438	2.98825e-65	4164.22	1233.14	2.74724	0.104999	9.91678e-150	4164.22	620.584	0.562915	0.0998777	3.48938e-08	4164.22	2819.64	3.45203	0.110064	1.61851e-214	4164.22	380.576	2.45023	0.103489	2.24253e-122	4164.22	762.028
Dm_00000325-RA	0.753174	0.0489216	7.61906e-53	2505.2	1488.89	-0.344643	0.048817	3.28739e-12	2505.2	3184.29	0.606006	0.0506633	2.05758e-32	2505.2	1647.04	0.378085	0.0490728	3.26933e-14	2505.2	1929.89	-0.62816	0.0483044	3.80721e-38	2505.2	3873.53	0.0102125	0.0488822	0.904321	2505.2	2490.06
Dm_00000326-RA	0.706553	0.0527992	2.72802e-40	1862.93	1141.88	-0.0318288	0.05364	0.634107	1862.93	1903.5	-0.451034	0.0520901	1.24519e-17	1862.93	2554.27	-0.889762	0.0507916	8.0006e-68	1862.93	3454.56	3.88661	0.0967553	0	1862.93	124.893	-0.589271	0.0516145	1.66101e-29	1862.93	2800.12
Dm_00000327-RA	3.12327	0.860452	0.000408932	12.6802	1.47543	4.79073	1.35336	0.000595823	12.6802	0.538052	2.68315	0.90021	0.00430922	12.6802	2.01791	1.92636	0.78675	0.0203679	12.6802	3.38065	3.37732	1.07774	0.00237468	12.6802	1.09845	1.66504	0.787191	0.0488176	12.6802	4.09034
Dm_00000328-RA	0.360173	0.0668117	1.17173e-07	1334.5	1037.65	0.430811	0.0703538	1.68382e-09	1334.5	987.586	0.0383918	0.0681453	0.659346	1334.5	1302.09	-0.453918	0.0661139	1.51391e-11	1334.5	1825.84	0.444103	0.0704108	5.13017e-10	1334.5	979.485	-0.597825	0.0663538	6.97356e-19	1334.5	2018.72
Dm_00000329-RA	-0.219185	0.0370087	5.55414e-09	3715.94	4318.55	0.130216	0.039153	0.00128943	3715.94	3391.5	-0.211922	0.0380769	5.05811e-08	3715.94	4297.81	0.0567687	0.0378826	0.17063	3715.94	3565.15	0.00236261	0.0388677	0.980003	3715.94	3707.12	0.139842	0.0384889	0.000483117	3715.94	3371.15
Dm_00000330-RA	-1.44373	0.0796913	1.37095e-72	672.593	1840.28	-2.58718	0.0795994	3.1288e-230	672.593	4064.97	-1.82886	0.0802741	7.48455e-114	672.593	2402.85	-1.01935	0.0809206	9.39069e-36	672.593	1372.66	-1.59387	0.0809658	1.89289e-85	672.593	2044.9	-1.5973	0.0804225	1.68149e-86	672.593	2048.06
Dm_00000331-RA	1.26936	0.076593	5.39279e-61	1045.38	433.635	1.96587	0.0904693	8.27477e-104	1045.38	268.271	1.31615	0.0815875	8.61653e-58	1045.38	423.256	1.70055	0.0817868	5.59984e-95	1045.38	323.573	-0.318545	0.0745224	2.90298e-05	1045.38	1298.64	1.91626	0.0860206	1.75331e-108	1045.38	277.514
Dm_00000332-RA	-2.32931	0.233894	5.87963e-23	23.5171	118.644	-1.09683	0.261891	4.43354e-05	23.5171	51.1841	-1.73994	0.24591	3.3566e-12	23.5171	80.8509	-1.96251	0.23964	6.91718e-16	23.5171	91.9638	-2.22502	0.243104	1.28987e-19	23.5171	109.131	-1.50627	0.24799	2.89983e-09	23.5171	67.6658
Dm_00000333-RA	-0.285167	0.059151	2.27863e-06	2005.06	2446.32	-1.57052	0.0589252	2.40585e-155	2005.06	5962.1	-0.330128	0.0602705	8.28375e-08	2005.06	2523.76	-0.383112	0.0595689	2.75886e-10	2005.06	2620.11	-1.14734	0.0593624	1.98772e-82	2005.06	4449.22	-0.670967	0.0595592	9.17118e-29	2005.06	3196.62
Dm_00000334-RA	-0.679156	0.120665	3.10321e-08	179.537	290.731	-1.74607	0.120575	5.71938e-47	179.537	610.761	-0.820243	0.124308	8.93052e-11	179.537	322.401	-0.681763	0.12285	5.69633e-08	179.537	290.615	-1.42758	0.122065	3.92849e-31	179.537	490.978	-1.01661	0.122512	3.24845e-16	179.537	367.961
Dm_00000335-RA	-4.40233	0.585214	1.08858e-13	2.76997	57.3598	-0.313668	0.771654	0.765665	2.76997	3.43012	2.04414	1.15184	0.10031	2.76997	0.959961	-1.22439	0.65255	0.0807038	2.76997	6.46083	-5.91254	0.583445	9.90172e-24	2.76997	163.016	-0.753044	0.695882	0.347232	2.76997	4.67732
Dm_00000336-RA	0.413399	0.0588121	4.02452e-12	755.905	566.11	-0.64817	0.0587127	6.58179e-28	755.905	1180.2	-0.240145	0.0594229	8.87351e-05	755.905	891.989	-0.220471	0.0579751	0.000236444	755.905	882.071	-0.664761	0.0586292	2.3858e-29	755.905	1194.31	-0.373084	0.0584449	4.16123e-10	755.905	977.37
Dm_00000337-RA	0.0427162	0.137605	0.800797	419.938	410.247	-3.03935	0.134665	7.30988e-112	419.938	3473.47	-0.389915	0.138923	0.00735074	419.938	554.62	-0.470264	0.137452	0.000988785	419.938	585.485	-0.818974	0.138147	5.36237e-09	419.938	746.386	-0.948425	0.136982	1.1286e-11	419.938	815.595
Dm_00000338-RA	0.659619	0.0381761	3.64514e-66	6102.06	3860.68	0.587583	0.0395696	2.61488e-49	6102.06	4054.57	0.74388	0.039473	2.37964e-78	6102.06	3642.67	0.799687	0.0389115	8.08709e-93	6102.06	3499.97	0.392113	0.0392177	3.87686e-23	6102.06	4642.66	0.762063	0.0392977	1.57575e-82	6102.06	3593.46
Dm_00000339-RA	-0.272045	0.0580108	4.31428e-06	1821.87	2204.99	-1.4566	0.0578594	9.02135e-139	1821.87	5013.63	0.00200869	0.0599608	0.98458	1821.87	1821.15	0.622385	0.0605546	2.89187e-24	1821.87	1186.15	-0.0354926	0.0603938	0.61872	1821.87	1870.9	-0.0665219	0.0595315	0.329731	1821.87	1911.27
Dm_00000340-RA	1.49498	0.377442	0.000110565	38.6195	13.5853	3.67264	0.63643	1.41353e-08	38.6195	3.27972	2.25098	0.448123	9.32231e-07	38.6195	8.29698	2.081	0.418427	1.22785e-06	38.6195	8.91027	2.34537	0.47726	1.428e-06	38.6195	7.38237	1.71343	0.413046	6.14202e-05	38.6195	11.9338
Dm_00000341-RA	1.65715	0.0645799	4.20267e-144	1552.49	491.741	0.71984	0.0650877	5.2838e-28	1552.49	940.378	1.70925	0.0696769	8.92475e-132	1552.49	475.501	2.4503	0.0730874	8.18111e-245	1552.49	284.319	2.11858	0.0759095	3.5722e-170	1552.49	356.43	1.71241	0.0690923	5.34018e-134	1552.49	472.006
Dm_00000342-RA	0.911137	5.64883	NA	0	0	-0.12791	5.64919	0.98325	0	0	0.1311	5.64919	0.98458	0	0	-0.484963	5.64919	NA	0	0.226524	-0.124984	5.64919	NA	0	0	0.211385	5.64919	0.974318	0	0
Dm_00000343-RA	-1.23148	0.0994223	9.95005e-35	423.644	1001.7	-2.76675	0.0987987	2.4921e-171	423.644	2904.28	-1.46755	0.100594	1.5718e-47	423.644	1181.86	-1.84221	0.0991997	4.79324e-76	423.644	1530.62	-1.68757	0.10053	1.47771e-62	423.644	1375.1	-1.65507	0.0999456	1.48775e-60	423.644	1343
Dm_00000344-RA	2.98711	0.188241	4.78185e-56	277.052	35.1366	-2.55478	0.153865	2.87701e-61	277.052	1639.76	2.5602	0.196536	3.51509e-38	277.052	47.3883	1.51467	0.170744	2.06131e-18	277.052	97.6708	1.50954	0.179452	8.74091e-17	277.052	97.4507	0.0596823	0.160656	0.79816	277.052	268.058
Dm_00000345-RA	-0.301356	0.126021	0.0218132	2520.31	3109.42	-1.30094	0.126042	1.4269e-24	2520.31	6217.05	0.87472	0.127752	1.65901e-11	2520.31	1375.93	0.699445	0.126988	7.1942e-08	2520.31	1553.96	-0.934124	0.126211	2.68504e-13	2520.31	4822	0.18189	0.126762	0.19656	2520.31	2223.76
Dm_00000346-RA	1.18363	0.0942599	1.18744e-35	822.311	361.901	0.628997	0.0967874	1.53369e-10	822.311	531.551	0.749112	0.096221	1.67864e-14	822.311	490.825	1.00382	0.0955293	2.65399e-25	822.311	410.458	1.62533	0.104975	1.91075e-53	822.311	266.821	1.06011	0.0974186	6.2605e-27	822.311	393.502
Dm_00000347-RA	-2.06109	0.0968668	1.49674e-99	576.513	2422.98	-0.0840102	0.103247	0.488436	576.513	615.696	-2.94167	0.0968652	3.00835e-201	576.513	4459.87	-2.22759	0.097074	2.16988e-115	576.513	2718.84	1.1783	0.11257	3.17725e-25	576.513	256.347	-1.94714	0.0976107	3.04695e-87	576.513	2239.77
Dm_00000348-RA	0.624195	0.0837888	1.88382e-13	1478.71	960.196	-1.07103	0.0828106	9.09706e-38	1478.71	3110.01	1.30964	0.0886597	1.08391e-48	1478.71	597.294	0.952978	0.085696	3.57534e-28	1478.71	764.259	1.77713	0.0929151	9.48144e-81	1478.71	430.902	0.303834	0.0846723	0.000571579	1478.71	1199.29
Dm_00000349-RA	-1.67461	0.0826449	2.01467e-90	1492.67	4778.86	0.28435	0.0864295	0.00146116	1492.67	1230.4	-3.66674	0.0823489	0	1492.67	19011.2	-3.15493	0.0823652	0	1492.67	13334.2	0.27801	0.086416	0.00179613	1492.67	1234.72	-2.3895	0.0826558	6.55673e-182	1492.67	7843.06
Dm_00000350-RA	-3.55398	1.03987	0.000894163	1.19214	13.7607	-2.16631	1.10407	0.0646858	1.19214	5.48334	2.57155	1.5612	0.129688	1.19214	0	1.09183	1.44663	0.524229	1.19214	0.526731	-3.06664	1.06807	0.00550827	1.19214	9.942	0.900474	1.45298	0.626712	1.19214	0.479357
Dm_00000351-RA	-1.26504	0.0619759	9.7713e-92	480.17	1152.35	-2.39587	0.0618003	0	480.17	2521.83	-0.581859	0.06707	1.07777e-17	480.17	715.179	-0.442835	0.0660477	4.53723e-11	480.17	651.17	-0.779814	0.0673921	1.66114e-30	480.17	828.622	-0.672471	0.0662184	1.24592e-23	480.17	764.562
Dm_00000352-RA	-0.509252	1.81711	0.82204	1.52021	2.16811	2.69879	2.11902	0.248353	1.52021	0	2.9578	2.11902	0.206274	1.52021	0	1.49197	2.04181	0.538944	1.52021	0.526731	-0.231301	1.89756	0.936503	1.52021	1.85176	3.03809	2.11902	0.196926	1.52021	0
Dm_00000353-RA	0.664563	0.144917	7.06636e-06	779.636	491.176	5.17762	0.247311	1.79857e-96	779.636	21.3567	0.414324	0.146527	0.0069022	779.636	583.493	0.0464951	0.144593	0.814747	779.636	753.715	0.470742	0.147374	0.00194111	779.636	561.428	0.354821	0.145962	0.0222452	779.636	608.744
Dm_00000354-RA	-3.89669	0.0996978	0	2511.33	37460.3	-0.459157	0.10094	8.74926e-06	2511.33	3457.81	-4.56093	0.0997074	0	2511.33	59367.5	-4.13912	0.0997073	0	2511.33	44315.2	-2.27304	0.100013	2.2592e-113	2511.33	12155.5	-3.59835	0.0997596	1.20725e-282	2511.33	30462.3
Dm_00000355-RA	-6.41791	0.366225	5.08243e-68	6.78386	564.408	1.15876	0.656299	0.0990003	6.78386	3.00588	0.880307	0.568909	0.156987	6.78386	3.57444	0.884339	0.542147	0.13283	6.78386	3.34981	-4.57528	0.372823	3.94614e-34	6.78386	158.55	0.754781	0.554252	0.223127	6.78386	3.86498
Dm_00000356-RA	0.622668	0.0507215	3.86185e-34	2731.61	1773.28	1.58552	0.0575071	4.00389e-166	2731.61	911.32	1.01861	0.0538094	4.83436e-79	2731.61	1349.37	0.462392	0.0512518	5.3305e-19	2731.61	1981.85	0.120704	0.0518159	0.0255386	2731.61	2505.6	0.34146	0.0515801	8.87832e-11	2731.61	2152.61
Dm_00000357-RA	-1.43192	0.0864621	6.53252e-61	1568.07	4222.96	0.629261	0.0908857	8.59567e-12	1568.07	1010.58	-2.7274	0.0863134	9.07286e-218	1568.07	10363.5	-1.83605	0.0864853	5.89533e-99	1568.07	5587.88	-0.619614	0.0880229	3.73148e-12	1568.07	2405.28	-1.8772	0.0865984	8.73969e-103	1568.07	5750.32
Dm_00000358-RA	0.836476	0.165524	7.05482e-07	118.173	65.5679	-0.0973915	0.167017	0.641254	118.173	126.43	0.574778	0.173685	0.00144754	118.173	79.2485	0.387295	0.165325	0.0268639	118.173	89.4469	-0.0536534	0.167622	0.806907	118.173	121.182	0.9102	0.17885	7.42545e-07	118.173	62.0687
Dm_00000359-RA	-0.539117	0.0546269	1.43171e-22	1602.33	2327.42	0.884285	0.0618427	7.86396e-46	1602.33	867.545	-0.871904	0.055362	3.7434e-55	1602.33	2934.04	-0.371886	0.0555307	4.78329e-11	1602.33	2073.83	0.806215	0.0613952	7.23722e-39	1602.33	913.997	-0.029186	0.0568794	0.700245	1602.33	1637.14
Dm_00000360-RA	0.911188	3.64213	0.843499	0	0	-0.127911	3.64222	0.98325	0	0	-1.64106	3.60364	0.733919	0	0.660239	-2.84966	3.50165	0.487711	0	1.57393	-0.124985	3.64222	0.984334	0	0	-1.86991	3.57668	0.693614	0	0.812342
Dm_00000361-RA	1.87287	5.64883	0.785617	0.328073	0	0.833871	5.64919	0.940141	0.328073	0	-0.302706	5.6313	0.98458	0.328073	0.397711	1.4386	5.64919	0.850731	0.328073	0	-0.124984	5.64919	0.984334	0.328073	0.54567	0.215141	5.64883	0.974318	0.328073	0.239679
Dm_00000362-RA	-1.22855	0.0785504	1.71853e-54	3163.41	7409.1	-0.60793	0.0793636	3.83562e-14	3163.41	4818.43	-1.1955	0.0788794	3.47771e-51	3163.41	7244.09	-1.27878	0.0786729	1.36714e-58	3163.41	7672.54	-1.71441	0.0787316	3.3297e-104	3163.41	10374.5	-1.07613	0.078871	1.47166e-41	3163.41	6664.06
Dm_00000363-RA	3.95334	0.250557	1.98533e-55	153.63	10.0416	-1.69594	0.145653	6.94464e-31	153.63	501.009	1.83159	0.189813	1.42589e-21	153.63	44.7903	-0.130645	0.151361	0.458535	153.63	169.385	4.204	0.351863	1.99348e-32	153.63	8.3439	0.73544	0.164331	1.45795e-05	153.63	93.0122
Dm_00000364-RA	-1.54944	0.0850644	2.30641e-73	233.144	686.528	-1.75787	0.0879141	3.87011e-88	233.144	790.532	-1.99088	0.0861749	4.95613e-117	233.144	933.81	-1.22464	0.0876145	1.06914e-43	233.144	546.732	-0.370285	0.097567	0.000214424	233.144	304.049	-0.434619	0.0938704	7.13225e-06	233.144	314.818
Dm_00000365-RA	-2.03708	0.213695	3.75314e-21	237.759	982.975	-3.62962	0.213371	3.14727e-64	237.759	2964.82	-0.226245	0.219202	0.367458	237.759	279.834	-0.390341	0.217079	0.0951653	237.759	314.244	-2.29314	0.214461	2.93054e-26	237.759	1174.47	-1.17526	0.215792	1.10657e-07	237.759	540.584
Dm_00000366-RA	-0.0679428	0.186341	0.767742	208.802	219.771	-0.976591	0.186885	2.97754e-07	208.802	412.348	-0.474184	0.188282	0.0167627	208.802	291.117	0.38302	0.190882	0.0605791	208.802	160.522	0.462966	0.196563	0.0238716	208.802	152.966	0.17556	0.191361	0.436864	208.802	186.499
Dm_00000367-RA	1.05321	0.101447	7.96676e-25	1271.5	613.568	-1.34583	0.0993062	2.53403e-41	1271.5	3236.53	0.444421	0.102103	2.31838e-05	1271.5	935.194	0.29403	0.100781	0.00527925	1271.5	1038.22	1.31726	0.106476	1.16016e-34	1271.5	508.211	0.156277	0.101076	0.16088	1271.5	1143.17
Dm_00000368-RA	0.514839	0.078624	1.0783e-10	790.818	552.51	-0.169995	0.0800242	0.0443991	790.818	887.547	0.55141	0.0825165	5.09389e-11	790.818	536.815	0.544016	0.080533	3.22324e-11	790.818	540.058	0.497982	0.0836157	4.54716e-09	790.818	556.789	0.461047	0.0814652	3.35017e-08	790.818	570.768
Dm_00000369-RA	-2.789	0.254383	1.59534e-27	13.5199	96.6167	-0.122595	0.343659	0.80168	13.5199	14.7921	-7.46189	0.246061	1.1149e-200	13.5199	2456.58	-8.89729	0.245597	1.17921e-285	13.5199	6656.34	0.734713	0.405316	0.0862576	13.5199	8.76571	-6.99359	0.246234	1.26621e-175	13.5199	1774.28
Dm_00000370-RA	-0.475926	0.114383	4.77553e-05	1089.4	1518.97	-1.77749	0.114185	4.85662e-54	1089.4	3744.75	-0.826813	0.11493	1.43182e-12	1089.4	1938.6	-0.84343	0.114464	4.14831e-13	1089.4	1959.4	-0.531226	0.115626	6.76423e-06	1089.4	1581.01	-0.962694	0.114624	1.40251e-16	1089.4	2128.78
Dm_00000371-RA	0.104791	0.0765766	0.204564	895.239	833.975	0.470684	0.0819946	1.6865e-08	895.239	645.747	0.778991	0.0824479	9.75546e-21	895.239	521.543	0.701825	0.0800808	5.28828e-18	895.239	551.729	-0.126297	0.0791079	0.133734	895.239	977.424	0.527663	0.0805474	1.40171e-10	895.239	624.383
Dm_00000372-RA	0.949207	0.0745163	1.20666e-36	2815.3	1456.36	1.02285	0.0768311	6.26841e-40	2815.3	1386.28	0.496477	0.0751696	8.5634e-11	2815.3	1992.79	0.181614	0.0741262	0.0202814	2815.3	2479.06	0.142071	0.0748863	0.0718446	2815.3	2545.45	0.546035	0.0750306	9.15233e-13	2815.3	1928.63
Dm_00000373-RA	-2.04758	4.89889	0.729353	0	0.896265	-0.127911	4.99018	0.98325	0	0	-1.2694	4.96968	0.876286	0	0.397711	0.47682	4.99018	0.940836	0	0	-3.94023	4.87722	0.47517	0	3.32658	0.211386	4.99018	0.974318	0	0
Dm_00000374-RA	3.06561	0.372404	3.99028e-16	37.2077	4.21929	-1.41615	0.220054	2.31848e-10	37.2077	96.5201	-0.719622	0.227006	0.00232627	37.2077	60.0816	-1.41188	0.212897	7.40919e-11	37.2077	96.766	-2.50656	0.208758	9.80839e-33	37.2077	206.537	-1.55989	0.214127	8.67812e-13	37.2077	107.735
Dm_00000375-RA	-8.86558	1.20315	3.44243e-13	0	100.669	-2.55257	1.46186	0.103009	0	1.30237	-2.20791	1.45886	0.167251	0	1.45854	-1.35022	1.57501	0.461656	0	0.526731	-7.951	1.20828	8.69702e-11	0	53.4102	-1.59151	1.57155	0.383377	0	0.58698
Dm_00000376-RA	-0.0624637	0.0520875	0.270847	1133	1186.75	-0.314287	0.0545771	1.51736e-08	1133	1412.73	-0.338116	0.0536367	6.07235e-10	1133	1434.05	0.0572368	0.0537198	0.347239	1133	1091.77	-0.00638238	0.055914	0.94203	1133	1140.62	-0.00465203	0.0544799	0.974318	1133	1137.1
Dm_00000377-RA	-0.0973886	0.117922	0.463343	138.365	147.621	-0.295496	0.127302	0.0272405	138.365	169.913	-0.701958	0.119426	8.3261e-09	138.365	222.085	-0.655913	0.116883	4.0059e-08	138.365	217.318	-0.295763	0.127222	0.0258548	138.365	168.264	-0.243306	0.123461	0.0679472	138.365	165.334
Dm_00000378-RA	0.059613	0.0573836	0.34628	1427.86	1370.52	0.787411	0.0636576	1.14585e-34	1427.86	824.854	0.355701	0.0605028	8.2603e-09	1427.86	1118.71	0.222583	0.0588103	0.000253833	1427.86	1224.91	0.393562	0.0616114	3.06481e-10	1427.86	1085.14	0.0154771	0.0590044	0.873656	1427.86	1410.52
Dm_00000379-RA	-0.666121	0.0878565	6.93956e-14	238.609	377.243	-2.58798	0.0848279	4.87883e-203	238.609	1429.68	-0.382746	0.0945393	8.61086e-05	238.609	309.008	-0.404103	0.0917988	1.88473e-05	238.609	314.757	0.021474	0.10166	0.883146	238.609	236.839	-0.610849	0.0922037	8.59263e-11	238.609	362.071
Dm_00000380-RA	0.160486	0.0958234	0.115275	1709.74	1526.38	1.06716	0.100001	3.59958e-26	1709.74	813.09	0.682696	0.0981802	7.91704e-12	1709.74	1062.29	0.822384	0.0975419	9.26417e-17	1709.74	963.726	0.681484	0.0987095	9.64506e-12	1709.74	1062.68	0.863524	0.0983221	5.2343e-18	1709.74	937.776
Dm_00000381-RA	1.05323	0.0898955	3.16879e-31	1281.94	616.611	0.0360601	0.0899807	0.769647	1281.94	1248.75	0.460253	0.0906566	7.0675e-07	1281.94	930.384	0.706317	0.090187	1.21752e-14	1281.94	783.528	1.02226	0.0937998	3.17705e-27	1281.94	628.481	0.692578	0.0910195	7.77313e-14	1281.94	791.209
Dm_00000382-RA	-0.560649	0.0978284	1.7207e-08	654.376	964.873	1.44242	0.113226	1.09969e-36	654.376	240.92	-0.747862	0.0991827	1.10581e-13	654.376	1097.61	-0.249778	0.099418	0.0171589	654.376	777.844	0.110313	0.102951	0.329479	654.376	605.797	0.126648	0.101576	0.269726	654.376	598.742
Dm_00000383-RA	0.404159	0.0932409	2.23208e-05	1980.89	1494.79	1.63325	0.0990403	1.865e-60	1980.89	638.033	1.52117	0.0976534	5.48342e-54	1980.89	688.59	1.29332	0.0956019	5.07699e-41	1980.89	804.905	1.27174	0.0974667	2.1568e-38	1980.89	817.786	1.07962	0.0957804	8.54649e-29	1980.89	936.163
Dm_00000384-RA	-2.26692	0.118921	3.35936e-80	81.8782	395.41	1.15982	0.192303	2.97544e-09	81.8782	37.4571	-2.82856	0.119739	2.70261e-122	81.8782	584.561	-2.77419	0.118709	1.26798e-119	81.8782	560.327	-3.87879	0.117413	7.80075e-238	81.8782	1207.28	-2.43407	0.120961	9.36131e-89	81.8782	440.517
Dm_00000385-RA	1.10892	0.171963	2.07176e-10	263.925	121.304	0.609201	0.176656	0.000832821	263.925	171.964	0.970541	0.178155	9.76147e-08	263.925	134.335	1.16949	0.176254	7.24093e-11	263.925	115.755	1.26687	0.184891	1.38314e-11	263.925	109.495	1.11202	0.17853	1.11012e-09	263.925	120.799
Dm_00000386-RA	-1.1378	0.0843274	6.16374e-41	624.392	1381.6	-1.29665	0.0859019	6.69257e-51	624.392	1540.11	-0.835761	0.0865746	1.36955e-21	624.392	1124.05	-0.75711	0.0857698	3.03162e-18	624.392	1061.9	-1.01867	0.0866204	1.8398e-31	624.392	1273.51	-0.756455	0.086458	6.99569e-18	624.392	1058.46
Dm_00000387-RA	0.54691	0.0842998	1.60505e-10	521.599	356.504	-0.436139	0.0846027	4.32633e-07	521.599	704.428	-0.431015	0.0835619	4.6267e-07	521.599	701.56	-0.523832	0.0817255	3.17397e-10	521.599	748.367	-0.23152	0.0857224	0.00917403	521.599	614.847	-0.544883	0.082639	1.05792e-10	521.599	762.035
Dm_00000388-RA	0.617114	0.103844	4.92038e-09	458.376	297.075	0.113999	0.106984	0.344804	458.376	419.811	0.529379	0.108321	1.85453e-06	458.376	314.608	0.601639	0.106234	2.98623e-08	458.376	300.186	0.59595	0.110805	1.25361e-07	458.376	301.736	0.742472	0.109203	2.65558e-11	458.376	272.752
Dm_00000389-RA	-0.68751	0.275176	0.0163609	71.5774	115.25	2.65919	0.387518	1.31999e-11	71.5774	11.0367	2.91983	0.384714	7.59637e-14	71.5774	9.44003	1.2255	0.301984	8.39798e-05	71.5774	30.731	3.51001	0.460315	4.94609e-14	71.5774	6.27739	1.66595	0.32123	4.48435e-07	71.5774	22.0243
Dm_00000390-RA	0.174434	0.102056	0.107425	969.63	856.51	1.04212	0.1087	2.17156e-21	969.63	469.688	-1.17584	0.101354	1.42183e-30	969.63	2184.29	-1.10726	0.100969	1.95373e-27	969.63	2083.1	0.360988	0.105366	0.000864471	969.63	752.433	-0.496901	0.102171	2.31886e-06	969.63	1364.6
Dm_00000391-RA	0.433856	0.0705782	1.41191e-09	2270.1	1679.2	0.681475	0.0731907	2.97151e-20	2270.1	1412.83	0.404611	0.07198	3.70066e-08	2270.1	1714.28	0.423133	0.0712329	5.88812e-09	2270.1	1691.49	0.73989	0.0733721	1.63821e-23	2270.1	1352.59	0.439856	0.0717896	2.09318e-09	2270.1	1670.59
Dm_00000392-RA	-1.65802	0.137334	4.57001e-33	195.693	625.948	-1.96634	0.13902	7.0851e-45	195.693	775.485	-0.344587	0.145702	0.0252824	195.693	251.923	-1.20348	0.139527	1.76787e-17	195.693	457.726	-2.17037	0.138477	9.93466e-55	195.693	894.443	-1.2784	0.140229	2.6612e-19	195.693	481.557
Dm_00000393-RA	1.35402	0.0481991	2.06264e-172	2370.11	927.694	0.509334	0.0489012	5.36749e-25	2370.11	1661.1	0.898019	0.0494865	9.46037e-73	2370.11	1276.96	0.626536	0.0473219	2.36847e-39	2370.11	1533.54	0.875282	0.0504365	9.43006e-67	2370.11	1288.72	0.62215	0.0481309	1.91719e-37	2370.11	1541.06
Dm_00000394-RA	-2.44791	0.128561	5.05875e-80	99.3956	552.054	1.94714	0.222109	4.13798e-18	99.3956	26.7128	0.0189284	0.15173	0.955959	99.3956	99.3954	-0.789165	0.138186	2.27055e-08	99.3956	174.89	-1.65021	0.136193	2.61885e-33	99.3956	316.052	-0.781729	0.140665	5.96954e-08	99.3956	176.358
Dm_00000395-RA	-10.982	1.18341	4.04914e-20	0.39738	851.182	-0.127912	1.66959	0.98325	0.39738	0.363194	1.0929	1.66959	0.597308	0.39738	0	-0.973288	1.44709	0.576321	0.39738	0.826676	-9.20032	1.18472	1.66582e-14	0.39738	248.571	-1.63101	1.38594	0.301854	0.39738	1.2917
Dm_00000396-RA	-6.88502	0.269047	2.51892e-143	13.3246	1601.77	3.00415	0.769654	0.000145799	13.3246	1.74144	-4.89185	0.272123	2.02998e-71	13.3246	403.944	-6.32943	0.269559	9.51111e-121	13.3246	1091.1	-7.36538	0.269294	1.73583e-163	13.3246	2235.38	-3.60169	0.276446	5.11625e-38	13.3246	163.156
Dm_00000397-RA	0.540838	0.12594	2.66651e-05	3142.39	2161.86	-1.31078	0.1256	4.33267e-25	3142.39	7802.31	0.335744	0.126415	0.01142	3142.39	2492.7	0.81551	0.126468	2.47411e-10	3142.39	1787.09	0.33385	0.126579	0.0110168	3142.39	2497.83	0.307445	0.126278	0.0220262	3142.39	2541.06
Dm_00000398-RA	-0.475684	0.0508397	1.98157e-20	2706.28	3757.42	-0.724552	0.0516754	3.99768e-44	2706.28	4464.61	-0.660463	0.0515142	4.97624e-37	2706.28	4269.15	-0.558206	0.0511726	3.68218e-27	2706.28	3979.87	-0.282048	0.0523696	1.20418e-07	2706.28	3281.76	-0.500058	0.0515552	1.1291e-21	2706.28	3822.91
Dm_00000399-RA	1.33262	0.0887801	2.61276e-50	967.268	382.829	1.69074	0.0986155	3.22141e-65	967.268	299.206	1.07434	0.091743	3.99329e-31	967.268	458.644	1.19447	0.0902659	2.60125e-39	967.268	422.241	1.86767	0.100514	2.65978e-76	967.268	263.751	1.3945	0.0931703	9.96949e-50	967.268	367.531	yes
Dm_00000400-RA	0.579043	0.041993	1.08844e-42	1814.56	1213.79	-0.334169	0.0423818	6.60808e-15	1814.56	2286.09	-0.151989	0.042201	0.000504257	1814.56	2007.01	-0.224782	0.0410378	8.5254e-08	1814.56	2117.28	-0.389967	0.0422026	5.74553e-20	1814.56	2380.62	0.098375	0.0426954	0.0308378	1814.56	1694.78
Dm_00000401-RA	-0.0394855	0.0771432	0.665671	1092.7	1119.78	0.929606	0.0844068	8.7944e-28	1092.7	573.44	0.788034	0.0823396	3.04959e-21	1092.7	628.469	0.998047	0.0815194	7.49413e-34	1092.7	546.914	0.825977	0.0837619	1.518e-22	1092.7	616.483	0.826587	0.0819993	2.64959e-23	1092.7	616.407
Dm_00000402-RA	-2.07716	0.115488	1.44174e-71	536.738	2274.79	-3.66052	0.115233	5.3121e-220	536.738	6817.54	-1.94229	0.116324	8.18049e-62	536.738	2072.68	-2.11326	0.115769	1.59647e-73	536.738	2334.32	-2.60696	0.115852	3.58729e-111	536.738	3287.58	-2.09039	0.11603	2.06637e-71	536.738	2295.4
Dm_00000403-RA	-0.160095	0.0511753	0.0024257	1573.88	1752.91	-1.09026	0.0513785	4.53398e-99	1573.88	3340.18	-0.690968	0.0517512	4.83481e-40	1573.88	2533.74	0.00962749	0.0524434	0.898977	1573.88	1560.28	0.146955	0.0547785	0.00967134	1573.88	1415.56	0.0820601	0.0534015	0.163711	1573.88	1481.91
Dm_00000404-RA	-0.14717	0.0757676	0.0652871	1895.94	2094.7	-0.0328741	0.0774459	0.753051	1895.94	1934.32	-0.20579	0.0767846	0.010663	1895.94	2181.78	-0.614553	0.0757574	1.2978e-15	1895.94	2896.15	-0.904528	0.0760794	4.00832e-32	1895.94	3538.16	-0.276397	0.0764801	0.000519494	1895.94	2292.73
Dm_00000405-RA	0.9924	0.0734046	4.2852e-41	7825.4	3930.93	1.87122	0.0754883	1.36774e-134	7825.4	2135.58	0.758832	0.0738253	2.69298e-24	7825.4	4621.16	0.795931	0.0735544	9.44935e-27	7825.4	4504.76	1.27238	0.0745412	1.25215e-64	7825.4	3236.55	1.01499	0.0739275	4.60276e-42	7825.4	3868.11
Dm_00000406-RA	1.63834	0.0677571	4.05111e-128	8187.78	2628.1	-0.359994	0.0671675	1.4457e-07	8187.78	10503	2.51933	0.0705278	6.23411e-278	8187.78	1430.04	1.63797	0.0682082	3.13561e-126	8187.78	2628.65	2.81814	0.0721009	0	8187.78	1160.27	1.13683	0.0679745	9.83154e-62	8187.78	3720.73
Dm_00000407-RA	0.644571	0.0545272	9.22174e-32	1370.82	877.271	-1.5758	0.0519437	8.89789e-201	1370.82	4087.2	-0.0212848	0.0550216	0.783044	1370.82	1390.84	0.267887	0.0547347	1.82643e-06	1370.82	1141.86	-0.000438101	0.0559353	0.994347	1370.82	1367.08	-0.0588502	0.054562	0.348919	1370.82	1429.2
Dm_00000408-RA	0.0623424	0.0698953	0.425268	1057.17	1014.63	-0.880244	0.0701258	1.1715e-35	1057.17	1948.68	1.37874	0.0793229	7.32961e-67	1057.17	406.156	-0.0583925	0.070671	0.480209	1057.17	1102.09	1.64351	0.0840831	2.88372e-84	1057.17	341.566	0.150675	0.0721553	0.051996	1057.17	956.83
Dm_00000409-RA	0.0502212	0.0791081	0.58375	514.251	499.432	0.725489	0.0907063	2.67125e-15	514.251	313.103	-0.394658	0.0806972	1.82271e-06	514.251	678.067	-0.570455	0.0784771	8.61968e-13	514.251	766.977	0.686663	0.0902494	5.62074e-14	514.251	319.509	0.319055	0.0842072	0.000265724	514.251	413.038
Dm_00000410-RA	1.36119	0.103577	6.5617e-39	2117.53	822.959	2.63514	0.113255	8.92767e-119	2117.53	339.889	1.14372	0.104998	4.06949e-27	2117.53	957.806	1.4553	0.104746	3.43195e-43	2117.53	771.157	2.86347	0.115204	2.7303e-135	2117.53	289.79	1.47408	0.105583	1.90048e-43	2117.53	762.065	yes
Dm_00000411-RA	0.431368	0.0699786	1.26979e-09	1186	882.329	-0.424636	0.0704732	3.08168e-09	1186	1595.62	0.423742	0.0726135	1.06832e-08	1186	888.734	0.506776	0.071491	3.15909e-12	1186	837.92	-0.124083	0.0713876	0.100789	1186	1294.94	0.359361	0.0719409	1.19956e-06	1186	928.333
Dm_00000412-RA	1.06566	0.0654107	5.4138e-59	1547.85	737.25	0.913883	0.0691346	2.18541e-39	1547.85	816.277	-0.121409	0.0644545	0.0796445	1547.85	1679.55	-0.288632	0.063284	9.11165e-06	1547.85	1886.54	0.260058	0.0662152	0.000126392	1547.85	1290.15	0.227287	0.0650636	0.000809716	1547.85	1318.12
Dm_00000413-RA	-1.02436	0.0719025	1.80387e-45	1311.46	2674.15	-1.03975	0.0730774	2.15951e-45	1311.46	2701.82	-0.792874	0.0731727	7.56526e-27	1311.46	2279.01	-0.676385	0.0727387	4.21064e-20	1311.46	2100.67	-0.863644	0.0733755	1.63414e-31	1311.46	2394.89	-0.531329	0.0733996	1.21248e-12	1311.46	1901.09
Dm_00000414-RA	0.263008	0.0536072	1.49093e-06	1647.33	1371.06	-0.276631	0.0548299	7.66142e-07	1647.33	1991.75	0.284314	0.0558905	6.70592e-07	1647.33	1352.76	0.756694	0.0562311	1.32328e-40	1647.33	973.331	1.09036	0.0608831	5.48495e-71	1647.33	774.012	0.636518	0.0568133	1.8276e-28	1647.33	1056.5
Dm_00000415-RA	-2.62629	0.27575	4.06992e-21	16.614	101.047	-0.582	0.328415	0.0977115	16.614	24.4468	-1.19314	0.302058	0.000129356	16.614	37.2987	-0.00121014	0.327286	0.997488	16.614	15.7261	-2.7176	0.282885	1.81029e-21	16.614	107.496	-0.0566141	0.335079	0.932095	16.614	16.1404
Dm_00000416-RA	-0.639186	0.0605474	1.27445e-25	760.185	1182.52	0.774739	0.0727861	4.82436e-26	760.185	441.896	-0.827542	0.0621957	8.9541e-40	760.185	1347.86	-0.74724	0.061338	1.56726e-33	760.185	1275.09	0.470494	0.070109	3.62345e-11	760.185	549.852	-0.243765	0.0639293	0.0002417	760.185	896.258
Dm_00000417-RA	2.67601	0.0714097	1.09678e-305	2701.81	421.791	0.112205	0.0665745	0.116548	2701.81	2498.89	-0.0959158	0.065927	0.185758	2701.81	2889.17	-0.279687	0.0652243	3.13282e-05	2701.81	3276.83	2.29966	0.0754666	1.37377e-202	2701.81	548.071	0.352819	0.0664357	2.31463e-07	2701.81	2114.63
Dm_00000418-RA	0.410357	0.0567501	9.46282e-13	1046.14	785.164	1.49101	0.0710741	7.40705e-97	1046.14	369.981	-0.0555471	0.0580158	0.408288	1046.14	1082.27	0.160012	0.0574247	0.00785717	1046.14	935.677	2.76129	0.0914451	5.94956e-199	1046.14	152.746	-0.111309	0.0574214	0.07297	1046.14	1131.57
Dm_00000419-RA	1.21411	0.0417844	2.35515e-184	2849.44	1228.42	1.34707	0.0467539	2.89533e-181	2849.44	1120	1.28679	0.0450428	2.95597e-178	2849.44	1164.69	0.614908	0.0413437	2.7469e-49	2849.44	1861.29	0.348132	0.0423206	4.1275e-16	2849.44	2241.53	0.333714	0.0413195	1.98777e-15	2849.44	2264.55
Dm_00000420-RA	-0.675362	0.0563381	1.27279e-32	975.373	1561.15	-1.17859	0.0574518	1.0793e-92	975.373	2211.01	-0.394383	0.0590817	5.34769e-11	975.373	1285.56	-0.27904	0.0582521	3.05015e-06	975.373	1183.43	-0.653157	0.0589675	4.49207e-28	975.373	1541.02	-0.343919	0.0589016	1.18696e-08	975.373	1240.44
Dm_00000421-RA	0.958136	0.0897609	3.65455e-26	343.687	175.852	-0.208657	0.0885739	0.0249143	343.687	395.048	-0.76821	0.0830251	6.06009e-20	343.687	586.43	-0.764854	0.0813079	1.529e-20	343.687	583.152	-0.108582	0.0894349	0.263669	343.687	371.42	-0.417318	0.0845041	1.59759e-06	343.687	457.671
Dm_00000422-RA	1.50838	0.0382182	0	3114.23	1093.81	2.23503	0.0489988	0	3114.23	664.839	-1.2697	0.0341901	2.77608e-300	3114.23	7514	-1.20629	0.0338738	4.54173e-276	3114.23	7186.27	1.98038	0.0466982	0	3114.23	785.935	-0.412246	0.0351728	5.02293e-31	3114.23	4147.82
Dm_00000423-RA	-0.147568	0.0608768	0.0200098	1361.94	1507.41	-0.00170933	0.063833	0.98325	1361.94	1361.47	-0.635286	0.0615454	1.72225e-24	1361.94	2115.35	-0.23418	0.061549	0.000234664	1361.94	1599.74	0.647701	0.0666637	6.29248e-22	1361.94	869.429	0.0509345	0.0629478	0.50253	1361.94	1315.52
Dm_00000424-RA	0.493257	0.0375458	6.94771e-39	2880.61	2043.82	-0.454119	0.0377401	6.93509e-33	2880.61	3941.64	0.839359	0.0407654	2.99393e-93	2880.61	1609.88	0.68934	0.0390727	9.0103e-69	2880.61	1784.37	-0.395967	0.037862	3.49582e-25	2880.61	3784.21	0.192705	0.038464	1.11255e-06	2880.61	2519
Dm_00000425-RA	4.67412	0.313957	1.62493e-49	183.88	7.23202	0.354894	0.212429	0.120072	183.88	144.682	3.17013	0.272331	8.99043e-31	183.88	20.0732	1.9279	0.225865	3.81283e-17	183.88	48.914	1.40951	0.22743	1.02571e-09	183.88	69.5134	3.40877	0.280624	3.18042e-33	183.88	17.8054
Dm_00000426-RA	-2.5459	0.106724	9.6441e-125	139.41	816.762	0.764469	0.146926	3.35718e-07	139.41	82.1832	-1.04648	0.115944	4.83781e-19	139.41	290.265	-0.965415	0.114045	6.93551e-17	139.41	272.297	-0.313391	0.126258	0.0170319	139.41	174.453	-1.38483	0.113118	9.9924e-34	139.41	369.08
Dm_00000427-RA	-0.717422	0.17501	6.20731e-05	139.121	229.102	3.2894	0.301073	2.30921e-27	139.121	13.6402	0.620191	0.192576	0.00196195	139.121	91.871	0.647358	0.188022	0.000915095	139.121	88.2032	1.74829	0.223698	1.13059e-14	139.121	41.44	0.427584	0.188656	0.0339132	139.121	104.245
Dm_00000428-RA	-1.15123	0.0673585	8.97323e-65	1058.86	2354.16	1.82676	0.085569	2.99681e-100	1058.86	297.799	0.536176	0.0734666	6.71529e-13	1058.86	729.498	-0.669613	0.0685929	5.0696e-22	1058.86	1685.18	-0.146157	0.071526	0.0515952	1058.86	1173.31	-0.26902	0.0701018	0.000219375	1058.86	1276.04
Dm_00000429-RA	0.787254	0.0546821	2.10242e-46	5530.97	3201.84	1.67182	0.0580608	4.80818e-181	5530.97	1735.51	0.975181	0.0559832	3.79565e-67	5530.97	2809.06	0.936884	0.0553224	1.78623e-63	5530.97	2886.34	0.993949	0.0563779	7.68825e-69	5530.97	2769.65	1.09136	0.0559678	1.95382e-83	5530.97	2592.56
Dm_00000430-RA	1.56652	0.0606801	7.806e-146	1656.28	558.827	-0.815752	0.0566887	2.13262e-46	1656.28	2910.31	1.17728	0.0627221	9.7992e-78	1656.28	734.685	1.39173	0.0619412	1.10662e-110	1656.28	631.035	0.490461	0.0605266	1.13002e-15	1656.28	1174.62	1.01936	0.0614278	8.43909e-61	1656.28	811.566
Dm_00000431-RA	-0.339876	0.156098	0.0376155	73.4611	94.487	0.895446	0.204369	1.88753e-05	73.4611	40.3626	-2.40859	0.147401	2.93148e-59	73.4611	397.665	-2.39758	0.145896	7.41858e-60	73.4611	393.631	-4.44637	0.142601	4.94152e-212	73.4611	1629.48	-1.30323	0.153665	6.99854e-17	73.4611	183.444
Dm_00000432-RA	-1.14717	0.15249	1.08608e-13	105.72	230.482	1.06418	0.197863	1.3052e-07	105.72	49.6579	-0.844394	0.159534	2.26516e-07	105.72	189.23	-2.31047	0.15007	1.03282e-52	105.72	516.499	-1.9555	0.153596	1.27052e-36	105.72	404.342	-1.44725	0.154568	2.75125e-20	105.72	282.323
Dm_00000433-RA	2.80173	0.0635754	0	1636.53	233.915	0.237788	0.0532808	1.30271e-05	1636.53	1385.73	-1.97349	0.048147	0	1636.53	6406.74	-1.73105	0.0480071	5.25857e-283	1636.53	5423.11	0.831982	0.0562331	6.16087e-49	1636.53	916.018	-0.702194	0.0496466	1.48893e-44	1636.53	2657.15
Dm_00000434-RA	-0.19863	0.0486563	6.66866e-05	1490.75	1709.19	0.605242	0.0549713	9.11444e-28	1490.75	980.995	0.866261	0.0549732	3.26593e-55	1490.75	818.767	0.893327	0.0533292	3.90344e-62	1490.75	802.2	0.516465	0.0544628	5.91488e-21	1490.75	1039.71	0.379995	0.0522609	9.58371e-13	1490.75	1143.51
Dm_00000435-RA	-4.26595	0.0696125	0	677.582	13094.2	-0.263017	0.0768561	0.00091539	677.582	817.716	0.625732	0.0806949	2.13618e-14	677.582	440.853	-0.896963	0.0726694	2.20103e-34	677.582	1267.36	-4.01026	0.0699654	0	677.582	10969.3	-0.784237	0.0736503	7.63382e-26	677.582	1172.49
Dm_00000436-RA	-7.3546	0.200465	4.62379e-293	405.63	66661.6	2.70825	0.233447	1.13883e-30	405.63	62.9137	-2.37763	0.201391	1.29715e-31	405.63	2117.36	-3.72304	0.200726	7.31088e-76	405.63	5378.68	-6.27082	0.20052	2.77974e-213	405.63	31450.1	-1.39121	0.202141	1.50257e-11	405.63	1068.04
Dm_00000438-RA	5.89037	0.296679	7.14292e-87	614.372	10.3826	2.08813	0.229096	1.82121e-19	614.372	145.439	5.30133	0.304466	4.30897e-67	614.372	16.0932	4.78252	0.269132	9.45725e-70	614.372	22.0339	5.32386	0.321983	9.76042e-61	614.372	14.973	1.78345	0.224323	5.46992e-15	614.372	179.35	yes
Dm_00000439-RA	-1.44514	0.0438986	3.21911e-236	1348.22	3677.2	-2.5177	0.0438766	0	1348.22	7737.54	-0.857425	0.0460689	1.86687e-76	1348.22	2438.07	-0.992987	0.0450443	1.35828e-106	1348.22	2690.32	-1.80686	0.0447088	0	1348.22	4729.92	-1.44404	0.0447673	3.10118e-226	1348.22	3678.97
Dm_00000440-RA	-4.14924	0.138359	2.83221e-196	65.6982	1130.27	-0.612828	0.166854	0.000361067	65.6982	96.9605	2.60485	0.290106	7.37461e-19	65.6982	11.2355	1.9947	0.233998	4.19559e-17	65.6982	16.0081	-3.93452	0.140288	7.92591e-172	65.6982	974.732	0.222965	0.177126	0.264578	65.6982	53.7602
Dm_00000441-RA	1.30626	0.0442438	2.7291e-190	16538.3	6689.95	-0.0809721	0.0440912	0.0852275	16538.3	17498.8	2.1623	0.0458784	0	16538.3	3691.81	1.28354	0.0445003	1.60908e-181	16538.3	6795.05	1.02601	0.0447611	2.73076e-115	16538.3	8119.77	0.611749	0.0442671	1.3485e-42	16538.3	10829.9
Dm_00000442-RA	-1.52533	0.0655721	1.09529e-118	288.567	837.721	-1.85702	0.0680017	5.24705e-163	288.567	1055.25	-4.63356	0.0623771	0	288.567	7212.05	-3.48251	0.0629608	0	288.567	3249.32	0.46774	0.0891375	2.54242e-07	288.567	210.144	-2.3263	0.0653078	1.12607e-275	288.567	1459.49
Dm_00000443-RA	0.94875	0.0867543	2.16057e-27	3173.56	1643.39	0.653082	0.0877953	2.06591e-13	3173.56	2015.92	1.19088	0.0884876	1.1656e-40	3173.56	1390.3	0.909088	0.0872624	6.80796e-25	3173.56	1688.68	2.56627	0.0945119	3.7375e-161	3173.56	534.001	0.607943	0.0872358	8.23626e-12	3173.56	2080.89
Dm_00000444-RA	-1.51277	0.192298	7.61452e-15	265.676	764.012	-3.40698	0.191643	5.22092e-70	265.676	2840.38	-0.598693	0.195872	0.00337914	265.676	405.411	-0.640774	0.194522	0.00154453	265.676	417.19	-2.65054	0.192217	1.04867e-42	265.676	1681.93	-1.38926	0.193508	1.86145e-12	265.676	701.063
Dm_00000445-RA	0.415117	0.0555134	1.52574e-13	12139.5	9099.47	2.63661	0.0591083	0	12139.5	1951.04	1.63103	0.0568866	1.54295e-179	12139.5	3913.6	0.435087	0.0556825	1.40131e-14	12139.5	8973.71	0.18284	0.0558437	0.00147792	12139.5	10687.9	0.84282	0.0560473	3.48941e-50	12139.5	6764.58
Dm_00000446-RA	1.32215	0.0767775	9.83213e-66	4297.78	1716.94	1.72934	0.0795932	8.7188e-104	4297.78	1295	1.63912	0.0788157	4.1724e-95	4297.78	1378.54	1.12861	0.0771047	8.7628e-48	4297.78	1962.92	0.768558	0.0774558	8.25355e-23	4297.78	2517.63	0.978062	0.0772904	6.11725e-36	4297.78	2181.01
Dm_00000447-RA	-5.0886	1.36123	0.000269375	0	7.38054	-0.127912	1.78366	0.98325	0	0	0.131102	1.78366	0.98458	0	0	-0.48497	1.78366	0.84601	0	0.226524	-6.25136	1.35958	6.65135e-06	0	16.6023	-0.751106	1.78214	0.765001	0	0.347301
Dm_00000448-RA	1.10147	0.0648815	6.27739e-64	2293.74	1066.61	1.56026	0.0703765	5.37537e-108	2293.74	776.186	0.908941	0.0666217	9.501e-42	2293.74	1217.61	0.767096	0.0651415	2.00828e-31	2293.74	1343.81	0.582491	0.0662514	3.29082e-18	2293.74	1528.42	0.67512	0.0656	3.11737e-24	2293.74	1430.54
Dm_00000449-RA	-0.441602	0.04789	6.97974e-20	1079.96	1468.84	-2.15974	0.046729	0	1079.96	4829.82	0.19809	0.0527515	0.000280728	1079.96	947.336	-0.0639447	0.0501685	0.25122	1079.96	1128.6	1.05759	0.0607755	4.14689e-67	1079.96	519.477	-0.40208	0.0499274	2.39827e-15	1079.96	1423.48
Dm_00000450-RA	-1.98482	0.167189	5.06177e-32	202.677	810.75	-2.8598	0.167398	9.11484e-65	202.677	1486.89	-1.02431	0.171206	4.43848e-09	202.677	414.997	-1.02285	0.169846	3.58623e-09	202.677	416.452	-1.55781	0.170034	1.18565e-19	202.677	603.246	-1.11608	0.170427	1.42235e-10	202.677	443.43
Dm_00000451-RA	-1.18222	0.0568056	2.62692e-95	884.357	2002.63	0.414356	0.0659726	6.27636e-10	884.357	663.752	0.690745	0.0660414	4.13824e-25	884.357	549.597	1.00531	0.0658654	7.86015e-52	884.357	441.672	0.676895	0.0679236	5.38199e-23	884.357	552.39	0.777801	0.0661162	3.02005e-31	884.357	517.132
Dm_00000452-RA	-0.102734	0.103636	0.370718	1145.92	1232.62	-1.9586	0.102906	5.15902e-80	1145.92	4462.19	0.12842	0.105547	0.277627	1145.92	1050.45	0.290354	0.104987	0.00835715	1145.92	939.589	-0.412252	0.104777	0.000122782	1145.92	1532.02	-0.237542	0.104513	0.0333843	1145.92	1355.5
Dm_00000453-RA	0.905171	0.0544161	1.94852e-61	3382.77	1803.75	0.563073	0.0557899	1.48143e-23	3382.77	2285.77	0.155831	0.0545844	0.00636189	3382.77	3030.88	-0.128763	0.0536791	0.0232339	3382.77	3691.48	0.956686	0.0568763	8.39865e-63	3382.77	1737.69	0.378431	0.0547487	1.22326e-11	3382.77	2597.15
Dm_00000454-RA	-1.07316	0.0872109	2.70106e-34	261.304	548.43	-1.68397	0.0887771	1.74387e-79	261.304	836.528	-0.106127	0.097146	0.336514	261.304	284.485	-0.0434987	0.0948144	0.721277	261.304	267.968	-1.12662	0.0915331	2.5247e-34	261.304	567.318	-0.330858	0.0946372	0.000802017	261.304	324.722
Dm_00000455-RA	-0.978287	0.153859	3.71122e-10	111.813	217.163	-0.922386	0.161094	1.83716e-08	111.813	208.658	-1.83711	0.153805	2.52391e-32	111.813	391.715	-0.883093	0.15678	3.55658e-08	111.813	203.471	-1.31504	0.157914	1.77713e-16	111.813	273.168	-0.358882	0.163364	0.0402608	111.813	141.445
Dm_00000456-RA	-0.110576	0.0795102	0.196798	851.53	923.221	-0.76695	0.0804253	3.54198e-21	851.53	1457.04	-1.17158	0.0791261	6.4678e-49	851.53	1926.84	-0.642748	0.0793508	1.43127e-15	851.53	1334.09	-0.620601	0.0808355	3.31245e-14	851.53	1314.11	-0.430369	0.0804698	1.8884e-07	851.53	1152.81
Dm_00000457-RA	-10.0585	0.312523	7.53686e-226	8.08938	9091.87	0.336149	0.47727	0.559085	8.08938	6.5864	0.543807	0.46254	0.29619	8.08938	4.40418	-2.72403	0.328411	2.90036e-16	8.08938	55.0481	-1.92057	0.353128	9.00241e-08	8.08938	32.2967	-0.965198	0.372147	0.0143353	8.08938	17.2184
Dm_00000458-RA	-1.50125	0.0895917	2.54897e-62	300.243	841.498	-0.730127	0.0965409	8.07622e-14	300.243	494.151	-1.47602	0.091905	2.70672e-57	300.243	828.839	-0.797409	0.0930199	2.78596e-17	300.243	514.936	0.655907	0.110426	5.00311e-09	300.243	188.53	-0.56581	0.0955112	7.17197e-09	300.243	441.784
Dm_00000459-RA	1.83336	0.103556	2.17021e-69	2852.54	799.79	2.59691	0.109919	2.05094e-122	2852.54	470.63	1.13827	0.103887	2.02285e-27	2852.54	1295.39	1.75039	0.104322	2.46633e-62	2852.54	846.395	2.92194	0.112069	1.03589e-148	2852.54	374.972	1.90591	0.105494	8.3296e-72	2852.54	760.575	yes
Dm_00000460-RA	0.918877	0.0737244	3.82144e-35	1608.16	848.962	1.25465	0.0790691	4.34054e-56	1608.16	670.582	0.990251	0.0766724	1.48502e-37	1608.16	808.013	1.06199	0.0754541	2.75205e-44	1608.16	769.57	1.59668	0.0812569	3.82649e-85	1608.16	529.728	1.16945	0.0769667	3.31926e-51	1608.16	712.994
Dm_00000461-RA	0.0227341	0.0434684	0.657989	2079.23	2053.18	-1.03599	0.0434473	1.14355e-124	2079.23	4277	-0.168383	0.0447825	0.000275531	2079.23	2342.62	0.0743093	0.0444518	0.122759	2079.23	1979.78	-0.773792	0.0439238	9.73282e-69	2079.23	3567.55	-0.1218	0.0446338	0.00977064	2079.23	2273.89
Dm_00000462-RA	1.01196	0.0509179	4.81096e-87	5718.35	2836.72	1.83726	0.0547578	3.11562e-245	5718.35	1597.78	0.463841	0.0512808	4.06149e-19	5718.35	4145.39	0.347711	0.0507144	1.61658e-11	5718.35	4492.92	1.14071	0.0527781	1.10432e-102	5718.35	2593.73	0.742611	0.0514832	2.77263e-46	5718.35	3419.02
Dm_00000463-RA	0.450255	0.073191	1.37244e-09	3059.87	2240.93	0.113262	0.0740333	0.157762	3059.87	2830.09	0.473606	0.0743075	3.88502e-10	3059.87	2204.47	0.551557	0.0738119	1.91248e-13	3059.87	2087.84	0.451254	0.0746006	2.58175e-09	3059.87	2237.98	0.382578	0.0739674	4.82575e-07	3059.87	2349.59
Dm_00000464-RA	0.245677	0.0585288	4.07459e-05	4169.54	3513.98	1.43623	0.0623217	1.48461e-116	4169.54	1539.71	0.146436	0.0592641	0.0190821	4169.54	3762.79	0.400761	0.0590821	2.66802e-11	4169.54	3155.17	1.3996	0.0622072	3.8824e-111	4169.54	1577.82	0.661815	0.0598004	8.26677e-28	4169.54	2633.5
Dm_00000465-RA	0.243311	0.0538429	9.65157e-06	5250.27	4432.67	1.84511	0.0584282	1.94497e-217	5250.27	1458.81	-0.80821	0.053738	2.00008e-50	5250.27	9188.59	-0.620718	0.0536189	2.05128e-30	5250.27	8068.25	1.32831	0.0568373	8.71274e-120	5250.27	2086.29	0.0281045	0.0542384	0.697086	5250.27	5146.72
Dm_00000466-RA	-1.40949	0.0589338	2.23419e-125	427.208	1143.57	-1.66144	0.0612172	5.06842e-161	427.208	1360.33	-3.37503	0.0571706	0	427.208	4466.77	-3.38063	0.0567992	0	427.208	4481.81	-0.279627	0.0691395	7.79098e-05	427.208	525.229	-1.96354	0.0592957	2.30443e-238	427.208	1675.52
Dm_00000467-RA	-0.408189	0.0487438	1.21868e-16	2488.89	3294.94	-0.336495	0.0503015	4.29761e-11	2488.89	3133.39	-0.381503	0.0498611	4.73664e-14	2488.89	3234.53	-0.270575	0.0494207	8.64592e-08	2488.89	2994.04	-0.34744	0.0502823	9.26094e-12	2488.89	3160.74	0.0273779	0.0503851	0.679125	2488.89	2435.3
Dm_00000468-RA	0.409315	0.0666349	1.45206e-09	2152.79	1619.55	1.18658	0.0715447	3.93351e-61	2152.79	943.901	1.12351	0.0703901	1.31514e-56	2152.79	983.433	1.07302	0.0689302	7.39204e-54	2152.79	1021.45	0.491112	0.068982	2.10586e-12	2152.79	1527.3	0.794564	0.0689256	4.67354e-30	2152.79	1240.78
Dm_00000469-RA	-4.18308	0.0777006	0	201.175	3633.16	2.0293	0.15452	6.77443e-39	201.175	49.4413	-3.66908	0.0788896	0	201.175	2537.04	-2.26463	0.0808068	1.95384e-171	201.175	957.734	-1.93354	0.0841351	7.01711e-116	201.175	762.085	-1.82236	0.0831392	4.57727e-105	201.175	708.74
Dm_00000470-RA	1.00428	0.0734294	5.0729e-42	10723.7	5343.44	0.625692	0.0737586	4.83076e-17	10723.7	6946.79	0.693586	0.073696	1.38064e-20	10723.7	6626.24	0.815234	0.0735433	5.28779e-28	10723.7	6091.62	1.3843	0.0743671	1.44261e-76	10723.7	4103.31	0.761381	0.0736582	1.9603e-24	10723.7	6323.5
Dm_00000471-RA	-1.91227	0.165456	2.00095e-30	128.922	489.719	2.17795	0.239254	2.02219e-19	128.922	28.8457	0.412694	0.184987	0.0355339	128.922	98.4834	0.6955	0.183849	0.000255543	128.922	81.0274	-1.21703	0.171631	2.58195e-12	128.922	301.742	0.576518	0.185985	0.00311764	128.922	86.9504
Dm_00000472-RA	-1.77123	0.102423	2.82082e-66	236.382	816.693	1.51793	0.143324	8.48724e-26	236.382	83.3717	0.085951	0.115205	0.536767	236.382	226.037	0.695263	0.117952	7.73739e-09	236.382	149.103	-1.56379	0.105951	1.04229e-48	236.382	707.163	0.295588	0.116467	0.0167142	236.382	195.034
Dm_00000473-RA	0.109961	0.175899	0.59009	136.04	127.28	3.70113	0.333184	3.07313e-28	136.04	10.5463	1.91501	0.217962	4.09534e-18	136.04	37.243	2.10289	0.213876	2.54746e-22	136.04	32.0162	0.391989	0.189842	0.0490806	136.04	104.474	1.82791	0.213461	3.49018e-17	136.04	38.6189
Dm_00000474-RA	0.221239	0.144192	0.15149	198.167	170.414	4.36312	0.330785	3.1913e-39	198.167	8.86972	1.49545	0.169318	2.72416e-18	198.167	71.3064	2.09607	0.175401	2.5565e-32	198.167	46.4132	0.765463	0.160755	3.03776e-06	198.167	116.821	1.50313	0.168004	1.22185e-18	198.167	69.2648
Dm_00000475-RA	1.43994	0.158725	2.73661e-19	326.28	119.736	5.89066	0.426504	7.35462e-43	326.28	5.4737	2.37535	0.182683	4.80284e-38	326.28	61.2532	2.89506	0.186821	2.1915e-53	326.28	43.6343	2.15052	0.183485	2.92973e-31	326.28	73.7355	2.29989	0.179451	7.87156e-37	326.28	66.1549	yes
Dm_00000476-RA	-1.15039	0.436386	0.0111205	9.2316	20.0798	0.243132	0.533708	0.731048	9.2316	7.67732	0.273845	0.514942	0.681241	9.2316	8.08524	-0.393723	0.466961	0.469956	9.2316	12.2363	-1.7337	0.445499	0.000146122	9.2316	30.1777	0.579084	0.532272	0.344424	9.2316	5.67059
Dm_00000477-RA	-2.14879	0.237048	2.92184e-19	55.7407	252.542	-0.5525	0.255304	0.0403517	55.7407	83.6617	-0.243625	0.256545	0.412581	55.7407	67.5696	0.30747	0.259344	0.289578	55.7407	46.3903	-1.33485	0.246417	1.01482e-07	55.7407	143.995	-0.367184	0.253341	0.191576	55.7407	73.2391
Dm_00000478-RA	-2.10162	0.118373	8.95191e-70	94.3386	408.361	-1.37099	0.128663	4.26155e-26	94.3386	247.354	-1.93147	0.122533	3.0202e-55	94.3386	359.417	-0.99687	0.126572	8.59379e-15	94.3386	190.329	-3.34743	0.11779	2.21389e-176	94.3386	967.876	-1.2967	0.12627	3.91497e-24	94.3386	235.003
Dm_00000479-RA	-3.86492	0.0985681	0	144.995	2120.57	1.3122	0.156664	1.19644e-16	144.995	58.2583	-1.59931	0.105903	7.90493e-51	144.995	441.534	-2.07363	0.10234	2.90448e-90	144.995	613.588	-1.35354	0.109066	7.17984e-35	144.995	372.782	-1.88126	0.104082	7.19169e-72	144.995	532.862
Dm_00000480-RA	-3.24487	0.0554529	0	1190.03	11300.1	-0.951357	0.0585288	8.8136e-59	1190.03	2304.01	-1.94536	0.0566466	5.57467e-257	1190.03	4596.02	-3.40125	0.0555337	0	1190.03	12594.1	-0.714953	0.0591154	3.43442e-33	1190.03	1962.53	-1.36967	0.0571901	3.49202e-125	1190.03	3078.64
Dm_00000481-RA	0.072414	0.0784487	0.407541	1047.27	995.42	-0.257419	0.0802176	0.00192965	1047.27	1250.08	-0.269976	0.0796123	0.00108587	1047.27	1261.78	-0.0446665	0.0791687	0.649031	1047.27	1079.22	0.107744	0.0814899	0.220533	1047.27	973.027	0.184876	0.0806031	0.0316694	1047.27	917.189
Dm_00000482-RA	0.239848	0.291763	0.465653	228.181	194.372	0.572158	0.297858	0.0708741	228.181	154.501	-2.01942	0.289393	6.66256e-12	228.181	930.044	-3.09554	0.28843	2.45452e-26	228.181	1961.12	-3.80116	0.288391	3.80591e-39	228.181	3198.26	-0.189224	0.292684	0.608347	228.181	261.521
Dm_00000483-RA	-6.87523	1.22066	3.03466e-08	0.328073	49.3212	0.833883	1.69375	0.705017	0.328073	0	-1.17736	1.48422	0.506785	0.328073	0.596567	-2.55507	1.30942	0.0685201	0.328073	2.44345	-6.19771	1.22887	7.41008e-07	0.328073	30.783	-1.62215	1.41706	0.31672	0.328073	1.17396
Dm_00000484-RA	-0.252544	0.0545861	5.83178e-06	1713.8	2035.9	2.56145	0.076308	1.92424e-245	1713.8	289.182	0.270981	0.0575273	4.40347e-06	1713.8	1417.06	0.163114	0.0561606	0.00549518	1713.8	1527.8	0.338283	0.0585409	1.30114e-08	1713.8	1348.39	0.161937	0.0568702	0.00686248	1713.8	1527.67
Dm_00000485-RA	-0.575454	0.115541	1.02473e-06	271.751	407.071	-1.46859	0.11606	3.26556e-36	271.751	755.319	-0.872488	0.11763	2.78912e-13	271.751	498.481	-0.945223	0.115804	8.63957e-16	271.751	527.56	-1.46788	0.116068	3.72008e-36	271.751	755.785	-0.473261	0.119027	0.000125711	271.751	381.486
Dm_00000486-RA	0.33479	0.119839	0.0069924	206.105	164.263	0.0433192	0.127063	0.813422	206.105	203.031	0.641103	0.131372	1.92018e-06	206.105	133.773	0.830419	0.129348	2.96876e-10	206.105	116.246	0.520506	0.13359	0.000143351	206.105	143.771	0.662882	0.130649	8.03894e-07	206.105	130.602
Dm_00000487-RA	-1.54341	0.0730515	3.55368e-98	684.961	2004.17	0.487298	0.0832837	8.79801e-09	684.961	489.048	2.34598	0.102066	7.40092e-116	684.961	135.263	0.829199	0.081467	8.01124e-24	684.961	385.417	-1.10304	0.0756801	1.54845e-47	684.961	1473.25	0.652072	0.0820658	5.67355e-15	684.961	436.555
Dm_00000488-RA	0.464731	0.121384	0.000188758	565.427	408.474	-0.853214	0.120639	3.00714e-12	565.427	1018.66	0.717082	0.126216	2.62324e-08	565.427	344.454	0.219733	0.122055	0.0947703	565.427	483.593	0.612658	0.126886	2.19069e-06	565.427	369.984	0.0123433	0.122309	0.967994	565.427	558.799
Dm_00000489-RA	1.1522	0.0523764	2.64288e-106	1383.26	621.717	0.542975	0.0546203	6.78851e-23	1383.26	947.57	1.81548	0.0622567	1.13282e-185	1383.26	388.642	1.07002	0.0541641	7.08875e-86	1383.26	655.6	0.927298	0.0571264	1.35873e-58	1383.26	729.73	0.368478	0.0520116	3.65022e-12	1383.26	1071.83
Dm_00000490-RA	1.27421	0.0951297	2.30519e-40	2024.82	835.64	2.39958	0.104226	2.48598e-116	2024.82	382.431	1.46989	0.0979876	3.59272e-50	2024.82	729.675	1.57657	0.0969846	1.33554e-58	2024.82	676.6	1.81818	0.100466	1.86161e-72	2024.82	572.655	1.55811	0.0978643	4.41962e-56	2024.82	686.043	yes
Dm_00000491-RA	-1.26765	0.0738022	2.10076e-65	451.038	1080.55	-1.29362	0.0765369	1.98567e-63	451.038	1099.42	-1.04857	0.0766253	5.42181e-42	451.038	927.258	-1.01011	0.075489	3.65215e-40	451.038	902.88	-0.658241	0.0793895	2.40555e-16	451.038	706.68	-0.60708	0.0779941	2.02996e-14	451.038	684.255
Dm_00000492-RA	0.665276	0.186184	0.000505874	140.055	87.4197	1.05217	0.207365	6.60441e-07	140.055	67.6527	0.717169	0.19663	0.000424584	140.055	83.3122	0.554497	0.189585	0.00516637	140.055	94.0147	1.26709	0.212325	4.22799e-09	140.055	57.9579	1.25067	0.20439	2.19787e-09	140.055	57.8101
Dm_00000493-RA	-1.38466	0.06027	8.28792e-116	2731.91	7118.13	1.08418	0.0653293	3.30409e-61	2731.91	1285.52	-1.28718	0.060755	1.20122e-98	2731.91	6655.23	-1.41916	0.0604428	9.79405e-121	2731.91	7289.88	0.392321	0.063278	1.01043e-09	2731.91	2074.99	-1.20902	0.0607176	6.16955e-87	2731.91	6301.93
Dm_00000494-RA	-3.35191	0.0864132	0	181.31	1852.26	-1.65862	0.093733	2.25468e-69	181.31	568.507	-3.2147	0.0877171	1.78609e-292	181.31	1677	-3.38683	0.0868648	0	181.31	1899.12	-1.92464	0.0923243	1.22912e-95	181.31	689.154	-3.15482	0.0876159	1.1432e-281	181.31	1616.82
Dm_00000495-RA	-6.18242	0.253185	1.23606e-130	17.0927	1330.81	-1.36538	0.287325	3.31855e-06	17.0927	47.03	4.8028	1.02772	5.26404e-06	17.0927	0.959961	4.473	0.871265	5.3987e-07	17.0927	0.716413	-3.86003	0.259128	1.38552e-49	17.0927	265.299	1.48509	0.409987	0.000503602	17.0927	6.78136
Dm_00000496-RA	-0.86926	0.165213	2.36558e-07	984.55	1802.69	-2.75696	0.164892	4.20652e-62	984.55	6671.04	-1.01973	0.165693	1.55342e-09	984.55	2001.24	-1.11403	0.16533	3.61871e-11	984.55	2136.58	-2.04668	0.165154	8.9482e-35	984.55	4078.04	-1.5177	0.165263	1.44272e-19	984.55	2825.64
Dm_00000497-RA	-0.591365	0.058599	1.55099e-23	2676.94	4025.03	2.44393	0.0716761	3.35705e-253	2676.94	490.267	0.887136	0.0621555	1.48114e-45	2676.94	1441.12	0.419704	0.060195	7.19867e-12	2676.94	1995.68	-0.225247	0.0601178	0.000259467	2676.94	3122.62	0.515428	0.0609162	8.26719e-17	2676.94	1867.92
Dm_00000498-RA	-4.24501	0.210404	1.17254e-89	22.7232	426.953	1.27725	0.371423	0.00086249	22.7232	9.2439	-0.960775	0.243582	0.000132337	22.7232	44.3389	-1.03143	0.23628	2.22315e-05	22.7232	45.0104	-3.61825	0.215572	1.53676e-62	22.7232	276.705	0.789422	0.309191	0.0160322	22.7232	12.7891
Dm_00000499-RA	0.545109	0.0378841	2.35954e-46	3468.46	2375.76	0.232772	0.0394381	6.49568e-09	3468.46	2949.12	0.00442342	0.0384139	0.962828	3468.46	3453.73	0.203629	0.0380637	1.71575e-07	3468.46	3007.03	0.515608	0.0402506	4.66333e-37	3468.46	2431.28	0.104323	0.0383918	0.0100989	3468.46	3220.19
Dm_00000500-RA	-0.409002	0.0711293	1.53806e-08	1138.34	1506.72	-0.058465	0.0743592	0.505674	1138.34	1179.87	0.356034	0.0751101	3.81676e-06	1138.34	884.836	0.445478	0.0740343	3.69646e-09	1138.34	832.668	-0.407828	0.0732628	4.40293e-08	1138.34	1502.95	0.613131	0.0757129	1.66876e-15	1138.34	740.462
Dm_00000501-RA	3.78359	0.0955177	0	2376.5	172.674	-0.26792	0.0832221	0.0018622	2376.5	2862.78	2.43373	0.0913824	4.38267e-155	2376.5	441.569	1.65129	0.0859966	3.29949e-81	2376.5	756.088	2.36076	0.0924161	8.29419e-143	2376.5	463.277	0.759617	0.0844148	7.69069e-19	2376.5	1404.95
Dm_00000502-RA	-2.47148	0.0671543	6.79948e-295	495.639	2732.67	-1.61224	0.0703207	2.2352e-115	495.639	1506.36	-4.06359	0.0666884	0	495.639	8242.83	-2.94979	0.0671353	0	495.639	3806.44	-0.665957	0.0740907	5.72621e-19	495.639	784.627	-2.8525	0.0674817	0	495.639	3559.3
Dm_00000503-RA	-0.434918	0.0614498	2.85598e-12	1185.03	1603.92	-1.28935	0.0617656	6.37894e-96	1185.03	2897.59	-0.797439	0.0623245	6.93667e-37	1185.03	2061.59	-0.448159	0.0622225	1.39549e-12	1185.03	1617.73	-0.600426	0.0632756	5.5792e-21	1185.03	1800.5	-0.482924	0.0627539	4.00878e-14	1185.03	1658.5
Dm_00000504-RA	0.780831	0.0756209	1.42592e-24	4154.01	2415.29	1.45342	0.0783042	3.54864e-76	4154.01	1515.07	0.318466	0.0760102	4.73888e-05	4154.01	3329.84	0.297141	0.0755993	0.000142053	4154.01	3376.37	0.988717	0.0772622	5.50982e-37	4154.01	2089.28	0.302362	0.0758562	0.000120752	4154.01	3364.61
Dm_00000505-RA	-0.839462	0.0652575	2.42081e-37	999.683	1795	-0.797047	0.0673128	6.8382e-32	999.683	1743.46	0.474421	0.0712013	5.79586e-11	999.683	720.562	0.194068	0.0684851	0.00681523	999.683	877.859	-1.21013	0.0663614	1.52392e-73	999.683	2319.55	-0.139276	0.0682911	0.0581894	999.683	1108.57
Dm_00000506-RA	0.916979	0.0417707	7.20964e-106	3848.03	2037.16	-0.0384345	0.0419353	0.426351	3848.03	3946.37	0.694804	0.0430704	8.60313e-58	3848.03	2374.92	0.817787	0.042455	1.03078e-81	3848.03	2181.45	1.25524	0.0456534	3.37635e-165	3848.03	1609.27	0.853363	0.0432012	1.40558e-85	3848.03	2131.21
Dm_00000507-RA	1.11413	0.051088	1.6896e-104	2854.53	1316.68	0.745701	0.0529741	1.83267e-44	2854.53	1699.6	0.978712	0.0530097	2.93212e-75	2854.53	1446.37	0.781346	0.0513511	1.61099e-51	2854.53	1656.7	0.780877	0.0530939	2.24006e-48	2854.53	1653.67	0.973184	0.0526419	4.02879e-75	2854.53	1450.52
Dm_00000508-RA	1.23005	0.0719585	8.55041e-65	3843.47	1638.49	0.662648	0.0726858	1.78848e-19	3843.47	2427.43	1.11965	0.0731982	4.16302e-52	3843.47	1768.07	1.014	0.0722886	5.36107e-44	3843.47	1901.71	0.854476	0.0730504	3.84763e-31	3843.47	2123.37	0.70762	0.0722511	4.50786e-22	3843.47	2352.85
Dm_00000509-RA	0.668054	0.103807	2.25556e-10	438.35	275.485	-0.140458	0.105138	0.223547	438.35	481.956	0.876745	0.111152	7.49265e-15	438.35	241.128	0.29324	0.104177	0.00721474	438.35	355.622	0.305696	0.108251	0.00636611	438.35	354.367	0.376237	0.106341	0.000688493	438.35	338.242
Dm_00000510-RA	0.400242	0.0819565	1.6697e-06	826.01	625.461	-0.875864	0.0813339	1.26833e-26	826.01	1512.76	-0.38584	0.082135	4.68318e-06	826.01	1076.96	-0.306371	0.0812641	0.00026874	826.01	1019.94	-0.389019	0.082781	4.10171e-06	826.01	1080.33	-0.268155	0.0821282	0.00180216	826.01	992.136
Dm_00000511-RA	1.44368	0.0671157	1.05241e-101	2539	934.681	0.734266	0.0680198	9.56552e-27	2539	1528.33	0.812835	0.0676683	1.12389e-32	2539	1445.13	0.810358	0.0667032	2.35661e-33	2539	1447.54	0.957203	0.0687354	1.58395e-43	2539	1305.45	0.736831	0.067166	2.39043e-27	2539	1528.17
Dm_00000512-RA	-1.53476	0.0410179	9.29145e-305	3188.77	9243.88	1.60484	0.0498314	4.47731e-226	3188.77	1050.13	0.113738	0.0435682	0.0129849	3188.77	2950.16	1.19186	0.0453531	6.70065e-151	3188.77	1396.86	0.68864	0.0456754	9.3112e-51	3188.77	1971.4	-0.307652	0.0426327	1.42552e-12	3188.77	3947.11
Dm_00000513-RA	0.618161	0.0519541	3.6978e-32	4895.43	3186.28	0.171597	0.0526301	0.0016168	4895.43	4343.01	0.58289	0.0529506	1.15246e-27	4895.43	3263.26	0.872537	0.0527768	1.45782e-60	4895.43	2670.67	0.279231	0.0527849	2.02411e-07	4895.43	4029.3	0.358107	0.0524616	2.20888e-11	4895.43	3813.52
Dm_00000514-RA	-1.83001	0.277713	8.19393e-11	16.2782	58.9039	-1.44991	0.298871	2.03825e-06	16.2782	45.7387	-2.01513	0.284402	3.12583e-12	16.2782	67.4165	-1.08972	0.293705	0.000339092	16.2782	35.4708	-1.31449	0.301921	2.04256e-05	16.2782	41.0182	-0.665664	0.309975	0.0452704	16.2782	26.2889
Dm_00000515-RA	-1.35028	0.251714	1.35468e-07	24.2474	62.7306	-1.03004	0.272192	0.000234403	24.2474	49.9818	-1.19591	0.263859	1.0243e-05	24.2474	57.8949	-0.66703	0.267152	0.0178936	24.2474	39.2308	-0.919205	0.274641	0.00114609	24.2474	46.2886	-0.218328	0.284049	0.528402	24.2474	28.0684
Dm_00000516-RA	-0.458367	0.0548705	1.44903e-16	1720.25	2358.47	0.250955	0.0587074	3.03681e-05	1720.25	1439.6	-0.262778	0.0566082	6.10558e-06	1720.25	2057.27	0.0724517	0.0564749	0.247825	1720.25	1631.72	0.251099	0.0587063	2.86888e-05	1720.25	1438.71	0.0481867	0.0570776	0.480498	1720.25	1657.44
Dm_00000517-RA	-0.314448	0.0402747	1.21406e-14	2668.39	3318.81	-1.66573	0.0399664	0	2668.39	8469.84	-0.137136	0.0418798	0.0016323	2668.39	2937.77	-0.0788437	0.0412443	0.0747647	2668.39	2816.11	-0.556688	0.0414669	1.48106e-40	2668.39	3926.07	-0.299213	0.0413426	1.22488e-12	2668.39	3282.49
Dm_00000518-RA	-0.338167	0.0756686	1.21468e-05	9117.47	11532.2	-1.45398	0.075658	1.5249e-81	9117.47	24991.5	0.739099	0.076382	1.101e-21	9117.47	5464.39	0.655359	0.0761003	1.98855e-17	9117.47	5791.58	-0.231469	0.0759771	0.00315922	9117.47	10710.9	0.0738645	0.075974	0.405576	9117.47	8667.97
Dm_00000519-RA	-0.674752	0.0865338	1.31366e-14	737.942	1184.22	-1.36223	0.0871364	1.7271e-54	737.942	1906.12	-1.08067	0.087316	1.33041e-34	737.942	1568.8	-0.67352	0.0873145	3.04532e-14	737.942	1183.14	-0.758409	0.0885305	2.34173e-17	737.942	1258.39	-0.591157	0.0881248	4.9158e-11	737.942	1116.67
Dm_00000520-RA	0.457609	0.265732	0.104634	31.3507	23.5402	0.0433065	0.283625	0.940141	31.3507	30.9477	-2.56372	0.237329	1.08402e-26	31.3507	190.544	-1.82791	0.239574	5.81099e-14	31.3507	115.206	1.75175	0.378629	5.80976e-06	31.3507	9.52672	-1.06931	0.250324	3.61371e-05	31.3507	68.1392
Dm_00000521-RA	-1.30175	0.0718195	1.17026e-72	421.99	1038.47	0.265153	0.0852674	0.00268934	421.99	351.432	0.524196	0.0850195	1.44848e-09	421.99	295.43	0.812143	0.0846545	2.59107e-21	421.99	241.472	-1.28748	0.0748872	1.53524e-65	421.99	1026.3	0.469905	0.0838735	4.62928e-08	421.99	303.919
Dm_00000522-RA	-0.920232	0.0839	1.52036e-27	343.281	645.037	1.2085	0.11117	4.20277e-27	343.281	146.973	1.04078	0.103555	2.74066e-23	343.281	166.202	1.19899	0.101389	1.11524e-31	343.281	148.735	-0.579752	0.090067	2.23219e-10	343.281	508.668	0.732474	0.0988109	3.38851e-13	343.281	205.774
Dm_00000523-RA	-0.343998	0.0607789	2.59508e-08	2121.45	2685.88	0.455949	0.0641347	2.31405e-12	2121.45	1542.17	-1.00319	0.0609852	4.91174e-60	2121.45	4240.66	-0.950295	0.0606471	1.49643e-54	2121.45	4087.49	0.550274	0.0644397	2.95761e-17	2121.45	1443.33	-0.324701	0.0616825	2.97175e-07	2121.45	2650.22
Dm_00000524-RA	-0.769537	0.0962825	2.80182e-15	192.184	326.73	1.01268	0.131254	2.49837e-14	192.184	95.4428	-0.260646	0.105454	0.0190448	192.184	229.595	-0.200493	0.102909	0.0689527	192.184	219.715	-2.61302	0.0933131	2.66447e-171	192.184	1175.6	-0.192976	0.105473	0.0919363	192.184	219.725
Dm_00000525-RA	0.0626522	0.0819561	0.50088	507.458	486.704	0.0127436	0.0871517	0.941145	507.458	504.089	-0.870066	0.0815949	4.82581e-26	507.458	926.379	-0.484834	0.0815831	5.79545e-09	507.458	711.84	1.55974	0.104614	1.1393e-49	507.458	171.324	0.0889099	0.0854886	0.368759	507.458	477.668
Dm_00000526-RA	-2.311	0.348459	6.17401e-11	12.521	58.7981	-1.28848	0.38044	0.00103927	12.521	28.6464	1.26258	0.505306	0.0177079	12.521	5.19464	0.436126	0.424479	0.367239	12.521	8.53691	-4.71917	0.341948	8.94939e-43	12.521	313.375	-1.51848	0.367169	6.48195e-05	12.521	34.1751
Dm_00000527-RA	1.78782	0.0380558	0	5344.48	1548.11	0.814344	0.0382358	8.74863e-100	5344.48	3034.56	1.39818	0.0392587	2.75903e-276	5344.48	2023.39	1.38465	0.0381535	1.14691e-286	5344.48	2046.62	2.21562	0.0440164	0	5344.48	1146.63	0.772616	0.0373643	1.21177e-93	5344.48	3122.47
Dm_00000528-RA	-0.860065	0.0475744	2.73302e-72	1806.94	3289.25	1.12544	0.0565818	3.0992e-87	1806.94	831.893	-2.6604	0.0469112	0	1806.94	11457.9	-2.2657	0.0469004	0	1806.94	8715.22	-0.0763965	0.0509794	0.161084	1806.94	1910.78	-1.38043	0.0477932	1.37328e-181	1806.94	4715.34
Dm_00000529-RA	-0.419316	0.0712559	6.96056e-09	1342.33	1800.43	-1.72741	0.0709789	8.50502e-130	1342.33	4458.6	-0.206173	0.0730805	0.00703674	1342.33	1552.76	-1.0529	0.0710592	6.2721e-49	1342.33	2793.25	-1.11136	0.0717346	1.64089e-53	1342.33	2913.4	-0.816003	0.0717014	2.50522e-29	1342.33	2368.34
Dm_00000530-RA	1.33722	0.0651729	1.117e-92	1375.06	544.79	0.626981	0.0667274	1.33665e-20	1375.06	890.984	1.21401	0.0686814	4.25101e-69	1375.06	587.836	0.906419	0.0652169	3.20906e-43	1375.06	732.948	0.44736	0.065844	2.05401e-11	1375.06	1008.41	1.02456	0.0670644	9.46795e-52	1375.06	675.024
Dm_00000531-RA	1.35393	0.0617441	1.23413e-105	3068.09	1199.3	0.892669	0.0631915	9.11023e-45	3068.09	1648.61	1.18485	0.0634473	5.81814e-77	3068.09	1350.79	1.24556	0.0625185	2.5688e-87	3068.09	1291.15	1.43032	0.0650899	4.32015e-106	3068.09	1136.13	1.09823	0.0628588	3.02805e-67	3068.09	1430.41
Dm_00000532-RA	1.11192	0.0777552	8.39442e-46	3713.9	1716.43	0.994422	0.0792185	1.16361e-35	3713.9	1860.84	0.517134	0.0780948	7.64342e-11	3713.9	2591.72	0.654333	0.0777536	1.05629e-16	3713.9	2356.32	1.23988	0.0797844	7.8685e-54	3713.9	1568.64	0.595969	0.0780247	6.22553e-14	3713.9	2452.25
Dm_00000533-RA	0.290863	0.0416819	5.7667e-12	2581.76	2111.92	1.47505	0.049872	6.40308e-191	2581.76	929.479	-0.404849	0.0419331	1.35635e-21	2581.76	3418.32	-0.76197	0.0408321	8.98131e-77	2581.76	4376.7	0.34287	0.0443788	2.27294e-14	2581.76	2032.49	-0.0332156	0.0424482	0.519408	2581.76	2641.99
Dm_00000534-RA	1.49659	0.711666	0.0449992	12.2437	4.22611	1.82349	0.815835	0.0339129	12.2437	3.46806	2.83236	0.910669	0.00283767	12.2437	1.81906	1.90537	0.765964	0.0183472	12.2437	3.12302	3.22841	1.04309	0.00269747	12.2437	1.42937	2.21627	0.82101	0.010627	12.2437	2.5834
Dm_00000535-RA	-4.38013	0.509583	1.85207e-17	5.07817	111.329	1.09296	0.779495	0.199208	5.07817	2.29297	0.895874	0.707478	0.256534	5.07817	2.61448	0.68878	0.655977	0.355172	5.07817	3.34381	-2.28612	0.538512	3.29985e-05	5.07817	26.667	-0.297209	0.601363	0.71361	5.07817	6.02209
Dm_00000536-RA	-0.304208	0.0833453	0.000378656	415.999	512.972	-0.591352	0.0867556	1.80969e-11	415.999	627.654	-0.175585	0.0878068	0.0615036	415.999	471.488	0.206491	0.0879245	0.0264582	415.999	360.077	0.486741	0.0953325	5.37141e-07	415.999	295.287	0.169026	0.0894922	0.0812112	415.999	371.182
Dm_00000537-RA	0.364887	0.0461239	5.36834e-15	2707.78	2103.74	-0.0253063	0.0473904	0.676186	2707.78	2751.98	0.212537	0.0474511	1.3091e-05	2707.78	2332.12	0.298462	0.0467942	3.88572e-10	2707.78	2203.61	0.0704245	0.0476241	0.167034	2707.78	2576.51	0.459139	0.0477833	2.69393e-21	2707.78	1971.51
Dm_00000538-RA	0.163662	0.0521521	0.00234777	2752.55	2455.12	0.858181	0.0559689	1.78929e-52	2752.55	1518.09	1.6214	0.0582169	1.75541e-169	2752.55	893.873	1.7031	0.0569194	3.05492e-195	2752.55	845.587	1.02098	0.0565873	5.01222e-72	2752.55	1353.6	1.34818	0.0565785	6.17439e-124	2752.55	1081.55
Dm_00000539-RA	0.182836	0.0642372	0.00596217	1295.77	1141.64	0.725967	0.0698894	7.20001e-25	1295.77	780.033	1.38217	0.0724628	3.14152e-80	1295.77	496.532	1.00387	0.0682416	3.01494e-48	1295.77	644.703	1.2368	0.0732199	2.54614e-63	1295.77	550.836	1.00213	0.0695763	3.74668e-46	1295.77	646.947
Dm_00000540-RA	-0.166654	0.0799819	0.0471178	1605.83	1798.47	0.696813	0.084041	2.42666e-16	1605.83	989.302	1.2009	0.0852412	2.01268e-44	1605.83	695.078	0.906313	0.0827627	2.31828e-27	1605.83	854.505	-0.00166302	0.0819548	0.985691	1605.83	1603.37	0.416773	0.0821948	8.17167e-07	1605.83	1200.26
Dm_00000541-RA	-1.40274	0.0518528	5.42983e-160	1088.6	2875.68	1.28912	0.0672917	4.84587e-81	1088.6	449.207	-0.0181076	0.0567785	0.830522	1088.6	1104.1	-0.176775	0.0549275	0.0020014	1088.6	1226.74	0.0546913	0.0581963	0.398502	1088.6	1044.98	-0.4952	0.0547927	5.42501e-19	1088.6	1535.01
Dm_00000542-RA	-0.82036	0.137095	3.8399e-09	2023.88	3577.84	-2.56292	0.136926	1.94353e-77	2023.88	11972.4	-0.158881	0.137939	0.307296	2023.88	2262.23	-0.109811	0.137648	0.497445	2023.88	2186.48	-1.28154	0.137321	2.44541e-20	2023.88	4928.09	-0.960769	0.137325	6.80827e-12	2023.88	3943.47
Dm_00000543-RA	-0.736504	0.115064	2.82683e-10	551.699	920.073	-2.45047	0.114307	4.46171e-101	551.699	3020.62	-0.0862144	0.118763	0.549541	551.699	586.075	0.00692225	0.117681	0.958527	551.699	550.876	-1.19514	0.116106	1.93341e-24	551.699	1266.98	-0.796646	0.116283	1.86397e-11	551.699	959.181
Dm_00000544-RA	0.949117	0.0422538	9.09032e-111	7547.04	3905.91	0.541461	0.0429828	6.66502e-36	7547.04	5182.3	0.451246	0.0426262	1.09358e-25	7547.04	5516.29	-0.00829516	0.0418654	0.888604	7547.04	7584.25	0.720828	0.0432502	1.09769e-61	7547.04	4576.64	0.198495	0.0422395	5.13862e-06	7547.04	6569.79
Dm_00000545-RA	-3.32642	0.172038	1.80896e-82	55.1781	549.456	-2.93412	0.175921	8.355e-62	55.1781	420.085	1.80304	0.270596	5.79371e-11	55.1781	16.0667	-0.681333	0.18834	0.000482025	55.1781	87.537	-4.8514	0.171398	5.52857e-175	55.1781	1583.34	-0.891089	0.189039	4.79423e-06	55.1781	100.075
Dm_00000546-RA	-0.0415477	0.0554166	0.509926	1451.29	1494.89	0.00702799	0.0583021	0.960911	1451.29	1444.64	1.18281	0.0628215	3.28007e-78	1451.29	641.033	0.554666	0.0581088	4.11162e-21	1451.29	990.5	-0.0208786	0.0581989	0.779838	1451.29	1476.91	-0.238207	0.0565534	4.67621e-05	1451.29	1714.44
Dm_00000547-RA	0.549728	0.10741	5.04276e-07	283.752	193.154	0.881442	0.122767	1.39319e-12	283.752	152.909	1.62305	0.130874	9.75623e-35	283.752	91.4246	1.01236	0.116006	7.32499e-18	283.752	140.786	0.719344	0.120187	3.80443e-09	283.752	171.096	0.124781	0.109613	0.319652	283.752	259.081
Dm_00000548-RA	0.244787	0.0376542	1.47108e-10	3179.35	2685.58	-0.563492	0.0380351	4.34732e-49	3179.35	4699.22	-0.645336	0.037585	2.78855e-65	3179.35	4974.6	-0.770842	0.0369527	1.37296e-95	3179.35	5429.15	0.070231	0.0393804	0.0917155	3179.35	3033.91	-0.278254	0.037969	6.31171e-13	3179.35	3864.49
Dm_00000549-RA	-1.10247	0.0773691	1.72812e-45	3714.33	7981.37	-2.59711	0.0772762	4.91543e-246	3714.33	22492	-1.12155	0.0776561	1.30869e-46	3714.33	8087.63	-1.78757	0.0773182	4.158e-117	3714.33	12834.5	-1.65028	0.077518	1.1323e-99	3714.33	11671.5	-1.75236	0.0773929	4.92542e-112	3714.33	12524.4
Dm_00000550-RA	-0.271986	0.091319	0.00395068	1312.82	1589.8	-1.92772	0.0908056	3.75055e-99	1312.82	5009.71	-0.0449938	0.0929913	0.714024	1312.82	1359.05	-0.356258	0.091758	0.000172214	1312.82	1686.6	-1.04854	0.0916363	7.31299e-30	1312.82	2725.04	-0.377372	0.0921371	7.66588e-05	1312.82	1709.77
Dm_00000551-RA	-0.0209472	0.0308798	0.555293	5409.84	5485.38	0.137775	0.0325029	3.55382e-05	5409.84	4913.76	0.579427	0.032947	2.03977e-68	5409.84	3614.55	0.533517	0.0321325	4.50427e-61	5409.84	3734.08	-0.0624695	0.0321401	0.064784	5409.84	5642.06	0.287759	0.0321808	1.27729e-18	5409.84	4429.57
Dm_00000552-RA	2.142	0.0790851	2.27311e-160	2705.62	611.753	3.11437	0.0916322	1.36981e-251	2705.62	313.246	1.76216	0.0807347	1.29886e-104	2705.62	794.868	1.9087	0.0797992	3.05878e-125	2705.62	720.055	2.36669	0.0851347	7.58731e-169	2705.62	525.411	1.81319	0.0804766	6.09764e-111	2705.62	771.258	yes
Dm_00000553-RA	-3.59918	0.0973248	9.72611e-298	852.211	10367.4	0.956305	0.107052	9.42021e-19	852.211	440.272	0.712026	0.104487	2.07492e-11	852.211	523.151	0.0751927	0.100811	0.529667	852.211	812.245	-3.07114	0.0977549	3.09956e-215	852.211	7191.68	0.0351017	0.10146	0.81565	852.211	835.142
Dm_00000554-RA	-1.84105	0.0483067	0	911.399	3264.7	-0.465688	0.0539249	1.29701e-17	911.399	1255.55	-1.22355	0.0505988	4.40347e-128	911.399	2130.93	-0.905429	0.0504568	4.23302e-71	911.399	1707.43	-0.385827	0.0542792	2.28287e-12	911.399	1188.67	-0.912749	0.051131	3.89272e-70	911.399	1713.22
Dm_00000555-RA	0.743701	0.058424	1.35087e-36	808.131	482.123	0.892461	0.0674484	1.84444e-39	808.131	434.126	-1.24257	0.0540007	4.14618e-116	808.131	1908.77	-0.953956	0.0537777	1.64162e-69	808.131	1563.13	1.73418	0.0783042	9.81214e-108	808.131	241.117	-0.796257	0.0549613	1.11783e-46	808.131	1397.26
Dm_00000556-RA	-2.95686	0.211328	6.54622e-44	55.388	435.039	-2.02474	0.218166	3.94115e-20	55.388	228.371	-0.323636	0.233345	0.209546	55.388	70.4051	-1.12931	0.220203	5.55191e-07	55.388	122.826	-0.62872	0.232271	0.00901702	55.388	88.2485	-0.660959	0.227355	0.00572466	55.388	88.6336
Dm_00000557-RA	2.02813	0.0770813	1.97989e-151	1267.95	310.216	0.753945	0.0757241	5.81507e-23	1267.95	750.075	0.643477	0.0741092	1.01077e-17	1267.95	810.76	0.427741	0.07192	5.63833e-09	1267.95	941.516	1.40083	0.0799965	6.16331e-68	1267.95	478.875	0.896325	0.0747694	2.14645e-32	1267.95	677.856
Dm_00000558-RA	-2.96623	0.0765256	0	361.967	2854.31	-2.35301	0.0786445	2.45864e-195	361.967	1866.25	-1.31767	0.0809225	7.45431e-59	361.967	914.689	-1.31632	0.0797134	2.0091e-60	361.967	910.498	-2.37578	0.0785997	2.39405e-199	361.967	1898.05	-1.40257	0.0802744	2.98559e-67	361.967	965.314
Dm_00000559-RA	-1.87465	0.466066	8.58093e-05	5.2744	19.79	-3.17465	0.462199	1.2625e-11	5.2744	48.8029	-1.42355	0.495134	0.00598199	5.2744	14.1969	-1.21523	0.491568	0.0191224	5.2744	12.8796	-2.30258	0.478072	2.3241e-06	5.2744	26.4812	-1.54018	0.489488	0.00267729	5.2744	15.941
Dm_00000560-RA	-1.54259	0.0778569	1.60912e-86	335.553	987.643	1.08956	0.105691	1.62406e-24	335.553	161.411	-3.19859	0.0766528	0	335.553	3115.47	-2.80022	0.0766409	1.56675e-290	335.553	2361.14	0.78005	0.10042	1.63984e-14	335.553	196.765	-2.4911	0.0774572	6.58596e-225	335.553	1905.49
Dm_00000561-RA	-2.20604	0.0388402	0	2752.25	12686.2	1.64462	0.049834	2.61145e-237	2752.25	876.752	-0.818004	0.040442	4.89086e-90	2752.25	4843.24	-1.05894	0.0397257	3.19544e-155	2752.25	5725.83	-0.939853	0.0405537	8.0516e-118	2752.25	5267.48	-0.33443	0.041	1.03655e-15	2752.25	3469.35
Dm_00000562-RA	-3.18311	0.207843	2.61875e-52	26.1151	235.844	0.129518	0.280054	0.726276	26.1151	24.9527	-2.4199	0.216146	1.4428e-28	26.1151	138.937	-2.03531	0.216443	1.57874e-20	26.1151	107.552	-4.70366	0.206607	9.40955e-114	26.1151	676.842	-2.19713	0.217368	2.00907e-23	26.1151	119.255
Dm_00000563-RA	0.217466	0.0528344	5.78351e-05	3276.3	2821.13	-1.06037	0.0526216	1.71687e-89	3276.3	6844.52	-1.00743	0.0525155	3.91767e-81	3276.3	6594.5	-1.03618	0.0522121	1.19108e-86	3276.3	6728.06	0.381278	0.0547173	6.16219e-12	3276.3	2526.02	-0.859177	0.0525282	4.14394e-59	3276.3	5951.24
Dm_00000564-RA	0.860352	0.0679817	3.43246e-36	767.513	423.562	1.1133	0.0780572	1.32096e-45	767.513	355.516	0.583344	0.0710344	5.46571e-16	767.513	516.183	-0.221464	0.0652319	0.00108586	767.513	894.088	-0.0166712	0.068859	0.86017	767.513	776.729	-0.289896	0.0659817	2.10759e-05	767.513	935.135
Dm_00000565-RA	-0.513629	0.0597993	1.95554e-17	501.53	714.24	-1.52507	0.0598984	6.58091e-142	501.53	1440.65	-0.455308	0.0635345	1.74997e-12	501.53	688.229	-0.0785295	0.0638077	0.269639	501.53	529.241	0.0477861	0.069204	0.549733	501.53	485.559	-0.310525	0.0639796	2.43412e-06	501.53	621.772
Dm_00000566-RA	0.025891	0.0393032	0.567902	1872.76	1844.51	-0.100116	0.0418559	0.022656	1872.76	2011.11	-0.828725	0.0392346	4.64621e-98	1872.76	3339.46	-0.348229	0.0394451	3.00649e-18	1872.76	2390.29	-0.0186487	0.0421485	0.720003	1872.76	1898.59	-0.102298	0.040746	0.0179835	1872.76	2018.01
Dm_00000567-RA	-2.68717	0.0929373	1.45157e-182	198.597	1298.93	1.19612	0.135409	2.29201e-18	198.597	88.866	0.360337	0.113603	0.00231237	198.597	155.917	-2.04009	0.0949561	2.57753e-101	198.597	829.396	-1.90926	0.0973798	8.92742e-85	198.597	757.898	-0.413183	0.10448	0.000137129	198.597	267.433
Dm_00000568-RA	3.20716	0.151807	3.64025e-98	263.175	28.4112	-0.542689	0.100824	1.27607e-07	263.175	383.135	-0.905051	0.0968662	2.61525e-20	263.175	490.103	-1.04544	0.0944726	6.52069e-28	263.175	540.876	-1.19379	0.0965527	1.2698e-34	263.175	601.462	-0.795468	0.096918	6.83824e-16	263.175	452.499
Dm_00000569-RA	-3.45413	0.256217	7.17844e-41	17.7575	198.69	-1.72166	0.279833	1.40621e-09	17.7575	59.5986	-1.68638	0.275867	2.00607e-09	17.7575	58.3849	-1.07941	0.280472	0.000197223	17.7575	38.3304	-2.67741	0.266718	2.59632e-23	17.7575	115.121	-0.417921	0.303305	0.21697	17.7575	24.3453
Dm_00000570-RA	0.194453	0.0614418	0.00214714	2388.31	2087.48	0.803724	0.0649722	1.13477e-34	2388.31	1369	0.0453362	0.0625013	0.549813	2388.31	2320.06	0.329718	0.0622862	2.32235e-07	2388.31	1900.26	0.677851	0.0645542	2.24237e-25	2388.31	1493.13	0.168684	0.0624984	0.01064	2388.31	2122.24
Dm_00000571-RA	0.341806	0.0424683	1.78616e-15	3701	2923.35	-1.15467	0.0419999	3.47205e-165	3701	8249.42	-0.235522	0.0428307	7.3596e-08	3701	4357.89	-0.0796056	0.0425047	0.0813061	3701	3919.2	-0.843985	0.042312	1.08434e-87	3701	6654.42	-0.556445	0.0422774	9.04415e-39	3701	5453.36
Dm_00000572-RA	-1.64959	0.268423	1.42671e-09	34.557	107.683	-0.788027	0.288251	0.00872792	34.557	59.3126	-0.0574337	0.29833	0.912334	34.557	35.7337	-0.278619	0.286626	0.396803	34.557	41.9933	-1.71765	0.275613	8.26396e-10	34.557	113.768	-0.0533648	0.296375	0.924087	34.557	34.9534
Dm_00000573-RA	0.712197	0.0570527	2.99952e-35	1569.64	960.67	-0.470502	0.056693	2.27423e-16	1569.64	2180.12	0.49204	0.0590345	1.97486e-16	1569.64	1117.38	0.230398	0.0569544	8.86323e-05	1569.64	1341.44	0.173614	0.0586809	0.00418605	1569.64	1395.26	0.283477	0.0579186	1.98911e-06	1569.64	1297.47
Dm_00000574-RA	-0.10106	0.0304702	0.00127823	9238.56	9903.19	0.203541	0.0315672	2.13838e-10	9238.56	8023.21	0.414176	0.0315794	1.10146e-38	9238.56	6932.67	0.298563	0.0310436	2.06063e-21	9238.56	7507.99	0.0597777	0.031401	0.0708084	9238.56	8859.83	0.0791265	0.0310971	0.0164154	9238.56	8745.35
Dm_00000575-RA	0.0103771	0.0390977	0.832427	1825.48	1811.94	-0.991037	0.0391861	4.8971e-140	1825.48	3626.25	0.235235	0.0420548	4.32469e-08	1825.48	1552.89	-0.183435	0.0396599	6.74746e-06	1825.48	2068.6	-0.918315	0.0393451	1.76665e-119	1825.48	3443.89	-0.445865	0.0396792	1.26398e-28	1825.48	2489.21
Dm_00000576-RA	-8.8886	1.18546	1.30987e-13	0	102.194	-1.08971	1.66992	0.593739	0	0.363194	0.131102	1.66992	0.98458	0	0	-0.48497	1.66992	0.836558	0	0.373628	-11.4679	1.18429	8.62802e-22	0	612.576	0.211388	1.66992	0.952785	0	0
Dm_00000577-RA	-1.03868	0.228979	8.91129e-06	294.518	608.256	7.86741	0.863424	1.86668e-19	294.518	1.30237	1.567	0.243946	2.81783e-10	294.518	100.969	0.200821	0.232448	0.4581	294.518	257.33	1.17699	0.242029	1.84514e-06	294.518	131.316	0.684912	0.235884	0.0057882	294.518	183.871
Dm_00000578-RA	-2.1683	0.099358	1.21996e-104	246.663	1102.43	0.886531	0.127114	6.02932e-12	246.663	132.92	0.898268	0.122533	5.28401e-13	246.663	134.21	0.742747	0.116027	3.34514e-10	246.663	146.885	-1.77033	0.102713	7.29343e-66	246.663	834.818	0.948526	0.122323	2.54924e-14	246.663	127.135
Dm_00000579-RA	-1.91342	0.100913	2.29107e-79	646.115	2447.83	-0.679875	0.104257	1.32297e-10	646.115	1041.51	-3.31247	0.100647	3.95759e-236	646.115	6455.18	-2.59321	0.100788	1.04359e-144	646.115	3921.71	-1.08827	0.103239	1.46042e-25	646.115	1383.42	-1.9737	0.101442	4.53624e-83	646.115	2552.27
Dm_00000580-RA	0.0543508	0.0377965	0.180844	4011.33	3856.93	1.66309	0.044933	4.38049e-298	4011.33	1261.98	0.537601	0.0399284	1.07561e-40	4011.33	2753.73	0.529205	0.0391023	4.70396e-41	4011.33	2774.43	0.555632	0.0405429	3.34092e-42	4011.33	2722.68	0.600201	0.0398225	2.08716e-50	4011.33	2642.21
Dm_00000581-RA	0.569639	0.0457676	4.73742e-35	3083.26	2077.53	0.616252	0.0482707	7.76259e-37	3083.26	2009.76	0.810978	0.0481814	8.63566e-63	3083.26	1757.8	0.820527	0.0471591	6.33553e-67	3083.26	1742.01	0.323664	0.047423	1.66367e-11	3083.26	2469.3	0.522965	0.0471032	5.60143e-28	3083.26	2146.26
Dm_00000582-RA	1.71811	0.0765149	1.07973e-110	2966.49	900.601	1.79579	0.0801358	2.65008e-110	2966.49	852.723	1.48552	0.0781646	1.16562e-79	2966.49	1056.47	1.65204	0.0774691	7.73577e-100	2966.49	940.968	1.31699	0.0782763	7.80488e-63	2966.49	1187.81	1.43007	0.0776286	1.32285e-74	2966.49	1099.54	yes
Dm_00000583-RA	1.96185	0.151788	1.10196e-37	291.731	74.5549	1.66023	0.164005	1.08929e-23	291.731	91.5016	1.75034	0.160674	4.02935e-27	291.731	86.0226	1.58967	0.152651	7.10394e-25	291.731	95.5649	2.8686	0.198424	8.5688e-47	291.731	39.5039	1.08253	0.149628	1.24812e-12	291.731	136.675	yes
Dm_00000584-RA	-0.157935	0.0686569	0.0276445	959.306	1066.71	-1.10094	0.0688791	6.88741e-57	959.306	2049.73	0.365925	0.0730438	9.98569e-07	959.306	741.736	-0.276771	0.0694127	0.000112698	959.306	1156.64	-2.28072	0.0670865	8.54981e-252	959.306	4641.95	-0.165479	0.0705255	0.027708	959.306	1073.95
Dm_00000585-RA	0.582904	0.0878399	6.01602e-11	600.457	403.078	-0.92939	0.0861344	1.00861e-26	600.457	1148.89	-0.422306	0.0871647	2.28635e-06	600.457	809.082	-0.110983	0.0868707	0.249967	600.457	653.402	0.181573	0.0911889	0.0581776	600.457	531.347	-0.0945436	0.0880193	0.351122	600.457	644.189
Dm_00000586-RA	0.827782	0.0955701	1.04742e-17	1612.51	906.699	1.09777	0.0992356	5.12895e-28	1612.51	752.02	1.25256	0.0990478	4.58634e-36	1612.51	674.898	1.2981	0.0977839	1.48626e-39	1612.51	654.024	1.20873	0.0997173	2.46739e-33	1612.51	694.345	1.14955	0.0982164	6.07513e-31	1612.51	725.234
Dm_00000587-RA	0.181166	0.059589	0.00323933	2201.41	1938.07	0.379447	0.0621074	1.83632e-09	2201.41	1688.08	0.429248	0.0616735	7.56327e-12	2201.41	1633.33	0.383589	0.060655	5.49499e-10	2201.41	1682.55	0.210738	0.061639	0.000886998	2201.41	1893.26	0.224486	0.0609021	0.00039521	2201.41	1881.87
Dm_00000588-RA	1.48391	0.0941591	2.661e-55	903.908	322.147	1.85579	0.105308	8.14813e-69	903.908	248.086	2.10543	0.105228	3.92586e-88	903.908	211.75	2.04222	0.100988	6.48524e-90	903.908	219.019	1.84237	0.105118	4.70472e-68	903.908	251.428	1.49613	0.0986775	5.41451e-51	903.908	321.35	yes
Dm_00000589-RA	-0.787104	0.231662	0.000960462	93.3675	158.573	-1.37849	0.233859	6.80042e-09	93.3675	238.456	-0.166029	0.241775	0.575869	93.3675	103.657	0.30558	0.242655	0.257487	93.3675	74.1238	0.576177	0.255735	0.031059	93.3675	61.954	0.0659193	0.24306	0.867675	93.3675	87.9958
Dm_00000590-RA	0.0909685	0.336493	0.829004	22.9167	21.9654	-0.429465	0.348969	0.266322	22.9167	31.0763	0.210024	0.360729	0.646062	22.9167	21.177	1.22399	0.389435	0.00257261	22.9167	10.1414	1.344	0.434998	0.00274531	22.9167	9.06541	0.86799	0.384616	0.0347516	22.9167	12.8926
Dm_00000591-RA	1.14249	0.0702678	9.19728e-59	1373.56	623.575	-0.125187	0.0695596	0.0922074	1373.56	1500.99	0.0753311	0.0695466	0.341107	1373.56	1305.91	0.102803	0.0685856	0.170535	1373.56	1282.93	1.44065	0.0774266	1.66197e-76	1373.56	506.845	0.307725	0.0698956	2.02402e-05	1373.56	1113.13
Dm_00000592-RA	-0.452077	0.122892	0.000339151	218.973	301.887	-0.200764	0.131091	0.157308	218.973	254.237	0.0416001	0.131153	0.831752	218.973	213.606	0.641961	0.13347	2.77229e-06	218.973	141.442	0.509536	0.13926	0.000364042	218.973	154.259	0.275671	0.132461	0.0528478	218.973	179.37
Dm_00000593-RA	-2.34163	1.08786	0.0399314	1.31229	7.39037	-0.146377	1.29273	0.966687	1.31229	1.49071	-2.0144	1.12027	0.0954996	1.31229	5.60019	-1.30644	1.13462	0.30521	1.31229	3.64401	-1.06464	1.18939	0.423906	1.31229	2.78861	-1.45666	1.14079	0.256956	1.31229	3.8793
Dm_00000594-RA	-1.42567	0.0982534	4.10387e-47	463.116	1253.6	-1.11041	0.100988	1.07151e-27	463.116	1007.56	-1.86281	0.0988636	2.51906e-78	463.116	1698.18	-2.05532	0.0980537	1.6741e-96	463.116	1939.91	-0.531852	0.103135	4.11144e-07	463.116	676.207	-1.63888	0.0990201	1.71706e-60	463.116	1453.27
Dm_00000595-RA	0.905988	0.0830156	2.76407e-27	2267.6	1208.15	1.89522	0.0894549	9.27835e-99	2267.6	609.848	1.38553	0.0862112	2.26651e-57	2267.6	865.293	1.01448	0.0840389	5.97687e-33	2267.6	1120.01	1.38931	0.0870055	9.49202e-57	2267.6	863.419	0.948818	0.0845383	1.46521e-28	2267.6	1172.14
Dm_00000596-RA	0.190881	0.156215	0.261234	225.838	196.263	0.983541	0.173372	2.49322e-08	225.838	113.828	0.889579	0.168731	2.52864e-07	225.838	120.827	1.0298	0.166003	1.17438e-09	225.838	109.698	1.3661	0.180019	6.54313e-14	225.838	87.9585	0.951048	0.16826	3.49183e-08	225.838	116.364
Dm_00000597-RA	-4.08446	0.294447	3.47849e-43	11.9929	215.364	-1.53657	0.32976	5.18099e-06	11.9929	37.0315	-0.331472	0.358968	0.427698	11.9929	15.9659	-0.172844	0.353699	0.700553	11.9929	14.2442	-2.6629	0.309411	1.6634e-17	11.9929	79.8142	-0.0606114	0.369591	0.935491	11.9929	12.4502
Dm_00000598-RA	0.84774	0.087004	4.90521e-22	3498.26	1941.71	0.580208	0.0879267	7.89996e-11	3498.26	2336.81	0.399341	0.0874425	8.72153e-06	3498.26	2650.1	0.630547	0.0872364	1.16042e-12	3498.26	2255.99	1.3033	0.0893416	1.28746e-47	3498.26	1415.44	0.509514	0.0874151	1.25953e-08	3498.26	2454.02
Dm_00000599-RA	0.106153	0.0601392	0.0957831	3523.13	3268.27	-0.0619705	0.0610633	0.371391	3523.13	3672.15	0.955389	0.0625691	6.25456e-52	3523.13	1813.34	0.443599	0.0609417	8.01173e-13	3523.13	2586.58	0.319614	0.0616691	3.58722e-07	3523.13	2814.64	0.254404	0.0610645	5.69462e-05	3523.13	2948.71
Dm_00000600-RA	1.13992	0.0757565	1.50312e-50	3426.46	1552.85	1.77405	0.0797186	8.40876e-109	3426.46	999.947	1.4438	0.0779889	1.16747e-75	3426.46	1257.11	1.21744	0.0765733	4.04179e-56	3426.46	1470.66	2.06104	0.0809395	6.47733e-142	3426.46	817.019	1.38782	0.0775258	1.60452e-70	3426.46	1308.09	yes
Dm_00000601-RA	0.354833	0.0554403	2.83628e-10	3583.88	2800.41	-0.278989	0.0559056	1.01448e-06	3583.88	4345	-0.291554	0.055669	3.04551e-07	3583.88	4387.22	-0.232848	0.0553177	4.41662e-05	3583.88	4209.62	-0.436217	0.0557176	1.01596e-14	3583.88	4843.35	-0.0977628	0.0557418	0.107411	3583.88	3830.79
Dm_00000602-RA	-1.16643	0.127559	1.41621e-19	366.378	818.601	1.35666	0.148314	1.35164e-19	366.378	142.488	0.539046	0.13715	0.000140004	366.378	250.264	0.54704	0.134578	8.16648e-05	366.378	248.735	1.26232	0.146951	1.91569e-17	366.378	151.821	1.05183	0.140642	2.07626e-13	366.378	174.659
Dm_00000603-RA	0.161178	0.0767516	0.0453109	1513.39	1351.66	2.56672	0.0951413	4.02277e-159	1513.39	256.632	1.83002	0.0857471	4.42335e-100	1513.39	424.433	1.40495	0.0812682	4.34317e-66	1513.39	570.515	-0.664269	0.0771071	1.5452e-17	1513.39	2392.67	2.18563	0.0877217	2.0878e-135	1513.39	331.778
Dm_00000604-RA	-2.59592	0.164738	2.73228e-55	49.8395	310.977	4.34333	0.610439	2.21962e-12	49.8395	2.60475	-2.94399	0.166425	3.34204e-69	49.8395	398.207	-2.45648	0.166836	2.4821e-48	49.8395	282.05	-2.03511	0.173102	1.91521e-31	49.8395	211.525	-1.14114	0.178673	4.07654e-10	49.8395	113.661
Dm_00000605-RA	0.333895	0.087369	0.000194033	638.769	504.483	0.521121	0.0937354	4.76425e-08	638.769	444.287	-0.417564	0.0876816	3.42845e-06	638.769	849.67	-0.0992207	0.0874185	0.312965	638.769	682.173	0.889119	0.0967599	9.23568e-20	638.769	342.407	0.29365	0.0902569	0.00187399	638.769	517.914
Dm_00000606-RA	-0.92855	0.168939	6.53981e-08	106.355	199.155	-1.24162	0.173148	1.48559e-12	106.355	246.97	-1.34037	0.171167	1.17621e-14	106.355	264.646	-1.0391	0.170631	2.37291e-09	106.355	214.271	-2.35919	0.167441	1.60639e-44	106.355	537.344	-0.582581	0.17581	0.00152457	106.355	156.679
Dm_00000607-RA	-1.59179	0.281417	2.6471e-08	15.4209	46.6016	-1.32737	0.304427	2.07687e-05	15.4209	37.8645	-2.27849	0.282506	1.81484e-15	15.4209	74.1962	-1.8273	0.2838	2.63255e-10	15.4209	54.9807	-7.96107	0.264867	3.91269e-197	15.4209	3864.55	-1.56536	0.291755	1.72137e-07	15.4209	45.8898
Dm_00000608-RA	1.71756	0.158726	7.55267e-27	3826.2	1163.9	1.01837	0.159052	2.86864e-10	3826.2	1890.44	0.210201	0.158311	0.231903	3826.2	3309.19	-0.625353	0.157865	0.000125307	3826.2	5905.9	0.126678	0.158361	0.479904	3826.2	3507.69	-0.145913	0.158089	0.433647	3826.2	4235.36
Dm_00000609-RA	-0.490891	0.0648685	7.75182e-14	1945.9	2740.77	-1.18822	0.0652067	1.77636e-73	1945.9	4445.97	0.405037	0.0676689	4.36738e-09	1945.9	1470.78	0.0100534	0.0660032	0.920564	1945.9	1936.91	-1.23089	0.0651645	8.49654e-79	1945.9	4581.3	-0.254206	0.0660286	0.000208792	1945.9	2328.43
Dm_00000610-RA	0.754635	0.08631	5.13285e-18	454.862	268.671	-0.338948	0.0859742	0.000124324	454.862	575.063	0.767183	0.0927404	3.31977e-16	454.862	265.828	0.209542	0.0856399	0.0204609	454.862	391.674	1.14977	0.100747	1.02904e-29	454.862	206.124	0.567421	0.09017	7.40932e-10	454.862	306.413
Dm_00000611-RA	0.290269	0.0576456	7.74427e-07	860.135	704.973	-0.631557	0.0581013	4.23907e-27	860.135	1335.64	0.316841	0.0614678	4.7111e-07	860.135	695.014	0.291217	0.0594917	1.81933e-06	860.135	705.092	-0.281633	0.0596333	3.66528e-06	860.135	1047.63	0.266037	0.0607282	2.23131e-05	860.135	717.399
Dm_00000612-RA	0.361747	0.0886147	6.66952e-05	799.317	624.033	-1.46627	0.0869625	3.95744e-63	799.317	2216.71	-0.350169	0.0890088	0.000137897	799.317	1023.55	-0.717453	0.0872223	5.14094e-16	799.317	1318.85	1.29178	0.0993656	4.00881e-38	799.317	329.22	-0.0738774	0.0894864	0.492119	799.317	844.865
Dm_00000613-RA	-0.0333507	0.0594818	0.632964	3260.9	3334.84	-0.546169	0.0599744	1.95685e-19	3260.9	4757.66	-0.401898	0.059933	4.3494e-11	3260.9	4301.63	-0.551884	0.0594359	4.77567e-20	3260.9	4777.83	0.0672519	0.060805	0.312641	3260.9	3109.37	0.132481	0.0604226	0.0406625	3260.9	2973.28
Dm_00000614-RA	-1.16524	0.0498486	7.78069e-120	1317.74	2945.09	-1.5456	0.0507099	1.18782e-202	1317.74	3831.82	-0.742334	0.051858	8.1442e-46	1317.74	2195.24	-0.675744	0.0511822	3.86562e-39	1317.74	2096.3	-1.39126	0.0509706	7.83719e-163	1317.74	3443.35	-0.791118	0.0515022	2.65622e-52	1317.74	2273.53
Dm_00000615-RA	-0.0846885	0.0875954	0.383578	11588.3	12292.3	-2.61628	0.0874658	3.08104e-195	11588.3	71074.6	-0.835274	0.0876149	4.34931e-21	11588.3	20681.6	0.401773	0.0877825	8.4622e-06	11588.3	8775.04	-2.77969	0.0874582	2.97256e-220	11588.3	79601.1	-0.654563	0.0876215	2.21045e-13	11588.3	18246.4
Dm_00000616-RA	-0.746363	0.0722036	1.26865e-24	1296.73	2181.43	-0.0124691	0.0754846	0.937717	1296.73	1312.91	-1.14956	0.072724	1.50586e-55	1296.73	2884.31	-1.02352	0.072385	1.09975e-44	1296.73	2643.28	-0.806623	0.0735526	1.50562e-27	1296.73	2272.28	-0.691957	0.0731991	1.18277e-20	1296.73	2099.26
Dm_00000617-RA	-5.65073	0.854684	7.08264e-11	1.57783	78.0887	0.897241	1.33443	0.580536	1.57783	0.726387	-0.77827	0.996991	0.51454	1.57783	2.05223	0.883355	1.18713	0.530842	1.57783	0.97378	0.28422	1.18821	0.862465	1.57783	1.42937	3.05725	1.45344	0.0501702	1.57783	0
Dm_00000618-RA	0.336665	0.0896953	0.000253997	432.521	344.687	-1.68703	0.0861752	1.48573e-84	432.521	1398.47	-0.436852	0.0899279	2.1448e-06	432.521	587.221	0.0290814	0.0903729	0.814649	432.521	426.723	-0.486451	0.0908342	1.42138e-07	432.521	609.317	-0.0499254	0.091442	0.677122	432.521	448.362
Dm_00000619-RA	0.417541	0.0786894	1.85798e-07	19547.1	14638.2	-1.47709	0.0786059	4.91571e-78	19547.1	54429.7	0.0573821	0.0787719	0.547965	19547.1	18789.5	2.04164	0.0792982	6.77929e-145	19547.1	4748.93	0.911692	0.0790531	2.59276e-30	19547.1	10395.3	0.349838	0.0788024	1.71344e-05	19547.1	15341
Dm_00000620-RA	1.19315	0.972223	0.259017	6.37877	2.84031	2.38353	1.22508	0.0671027	6.37877	1.20339	4.07153	1.43453	0.00668883	6.37877	0.461384	5.39542	1.4768	0.000421095	6.37877	0	1.61937	1.10013	0.169087	6.37877	2.15088	0.655933	0.982401	0.594525	6.37877	4.11478
Dm_00000621-RA	1.5833	0.0433144	6.21413e-291	2353	784.841	0.0620589	0.0414723	0.167857	2353	2254.08	0.0818972	0.0408107	0.0605074	2353	2230.6	0.117123	0.0399481	0.00505581	2353	2167.68	0.318711	0.0423744	1.09152e-13	2353	1883.05	0.491343	0.0417867	3.22894e-31	2353	1672.45
Dm_00000622-RA	-0.0185303	0.0638144	0.815246	697.291	709.677	-1.25882	0.0632027	1.83007e-87	697.291	1676.52	-1.88241	0.0613466	1.98658e-205	697.291	2582.92	-1.80778	0.0608499	1.69321e-192	697.291	2451.91	-0.181387	0.0676769	0.00974134	697.291	798.38	-1.19552	0.0625025	2.49502e-80	697.291	1603.78
Dm_00000623-RA	3.39517	0.0965828	3.65196e-269	14490.8	1376.95	4.95568	0.104551	0	14490.8	467.131	-0.134901	0.0951986	0.198766	14490.8	15906	-0.211625	0.095121	0.0362214	14490.8	16775	1.37813	0.0957845	2.31403e-46	14490.8	5572.19	0.935171	0.0954385	4.30215e-22	14490.8	7575.65
Dm_00000624-RA	1.16029	0.218334	1.77929e-07	81.3069	35.9087	2.62446	0.321366	6.80759e-16	81.3069	12.7634	1.17141	0.236899	1.38894e-06	81.3069	37.198	-2.77105	0.1916	1.10347e-46	81.3069	548.727	-2.05172	0.195762	2.76213e-25	81.3069	333.836	-3.37601	0.191033	9.05077e-69	81.3069	834.257
Dm_00000625-RA	-4.49392	0.256038	3.15337e-68	16.5428	382.833	1.75238	0.488751	0.000502864	16.5428	4.51006	4.69464	1.02808	8.74016e-06	16.5428	0.997154	2.03886	0.45102	1.09928e-05	16.5428	4.1339	-1.6988	0.283617	3.70009e-09	16.5428	55.6377	-0.397301	0.30859	0.252567	16.5428	21.953
Dm_00000626-RA	1.04844	0.0920676	1.40368e-29	1744.42	842.218	1.17172	0.095503	3.94789e-34	1744.42	772.937	0.662988	0.0931461	2.48257e-12	1744.42	1099.54	0.311824	0.0915694	0.00104685	1744.42	1403.04	-0.0390757	0.0920006	0.733033	1744.42	1789.87	0.285236	0.0920136	0.00311665	1744.42	1429.51
Dm_00000627-RA	-0.630973	0.0629517	3.0936e-23	548.263	854.759	-0.363446	0.0686116	2.03049e-07	548.263	712.25	-0.650105	0.06575	1.39116e-22	548.263	863.605	-0.572151	0.0645855	2.295e-18	548.263	820.968	-1.64626	0.0630294	3.11927e-149	548.263	1728.58	0.427275	0.0717957	6.09512e-09	548.263	409.934
Dm_00000628-RA	1.01867	0.0552797	4.74159e-75	2597.27	1279.25	0.719266	0.0573127	1.20894e-35	2597.27	1574.76	0.179002	0.0552935	0.00185323	2597.27	2288.49	0.245458	0.0546615	1.26141e-05	2597.27	2185.79	0.496699	0.0566043	3.82869e-18	2597.27	1832.99	0.25205	0.0551954	9.58498e-06	2597.27	2175.07
Dm_00000629-RA	-2.67567	0.379828	3.61235e-12	11.4733	68.8572	-0.0557343	0.465906	0.96163	11.4733	11.83	-1.31782	0.407349	0.0018672	11.4733	27.2013	-0.116015	0.43346	0.84878	11.4733	11.8319	-2.91458	0.386007	8.74543e-14	11.4733	81.3066	0.00966752	0.450507	0.984722	11.4733	10.5632
Dm_00000630-RA	-0.294477	0.0839927	0.000649303	728.268	897.665	-2.11541	0.0827924	6.70383e-143	728.268	3172.18	-0.851895	0.0846478	2.39343e-23	728.268	1320.44	-0.77035	0.0839466	1.30475e-19	728.268	1248.62	-1.00678	0.0847483	4.49569e-32	728.268	1474.86	-0.896787	0.0842616	8.06134e-26	728.268	1362.03
Dm_00000631-RA	1.25767	0.0767915	1.33348e-59	4755.44	1986.87	2.60425	0.0826107	1.09235e-216	4755.44	781.88	0.494082	0.0769027	2.79559e-10	4755.44	3375.3	0.477619	0.0765055	9.1697e-10	4755.44	3411.63	2.22225	0.0809921	1.60814e-164	4755.44	1017.69	1.26065	0.0777374	3.97364e-58	4755.44	1982.15
Dm_00000632-RA	1.96686	0.0939932	2.45568e-96	5232.12	1337.53	2.1923	0.0964138	1.62985e-113	5232.12	1145.01	1.90033	0.0952627	1.29515e-87	5232.12	1398.35	1.56519	0.0940603	2.45433e-61	5232.12	1766.12	2.56633	0.0976131	3.47624e-151	5232.12	881.991	1.42319	0.0942428	1.34535e-50	5232.12	1948.9	yes
Dm_00000633-RA	-2.27857	0.0909609	2.14177e-137	680.505	3317.45	1.30402	0.106586	6.02675e-34	680.505	276.088	2.56331	0.120158	5.3864e-100	680.505	115.099	0.77562	0.0980923	6.71624e-15	680.505	398.236	-0.944472	0.0939523	2.24754e-23	680.505	1314.58	0.828094	0.0999591	3.63012e-16	680.505	384.022
Dm_00000634-RA	0.21842	0.096597	0.0305322	309.967	265.155	0.632513	0.110237	1.71289e-08	309.967	199.324	0.775367	0.108423	1.94995e-12	309.967	182.041	0.660092	0.103383	3.72178e-10	309.967	195.517	0.355509	0.106619	0.00119818	309.967	239.688	0.599288	0.105514	2.98512e-08	309.967	202.41
Dm_00000635-RA	-0.535302	0.0767205	5.80134e-12	454.392	659.36	-0.252395	0.0828962	0.00332767	454.392	541.215	-0.102777	0.0822502	0.263553	454.392	489.831	0.0168352	0.0808322	0.881977	454.392	452.352	-0.221297	0.0830924	0.010228	454.392	528.974	0.0202538	0.0824638	0.885973	454.392	446.535
Dm_00000636-RA	0.0439715	0.130079	0.785617	3251.99	3151.61	1.82107	0.133274	5.55597e-42	3251.99	919.791	0.0753062	0.130546	0.649672	3251.99	3083.3	0.21818	0.130371	0.122331	3251.99	2793.07	2.26501	0.134595	7.35642e-63	3251.99	676.446	0.84329	0.131088	3.02288e-10	3251.99	1810.5
Dm_00000637-RA	-9.2062	1.2183	8.41472e-14	0	127.655	-0.127912	1.69364	0.98325	0	0	-1.5993	1.57488	0.376108	0	0.660239	-1.33982	1.58886	0.469951	0	0.453048	-0.124986	1.69364	0.971719	0	0	0.211388	1.69364	0.952785	0	0
Dm_00000638-RA	0.448516	0.0573407	1.08399e-14	852.244	624.49	0.126826	0.0610951	0.0497814	852.244	781.72	0.930098	0.0649357	7.20462e-46	852.244	448.903	0.559261	0.0600343	3.59627e-20	852.244	578.034	0.240365	0.0618199	0.000148096	852.244	721.391	0.372215	0.0604856	1.77325e-09	852.244	656.403
Dm_00000639-RA	-1.53528	0.129798	8.47782e-32	919.968	2674.58	-2.89126	0.12968	3.35991e-109	919.968	6846.8	-0.631246	0.131312	2.75256e-06	919.968	1429.67	-0.629573	0.130781	2.71531e-06	919.968	1428.33	-1.52868	0.130479	3.08807e-31	919.968	2663.82	-1.2523	0.130445	2.92596e-21	919.968	2198.41
Dm_00000640-RA	-1.4776	0.0521018	1.09108e-175	584.383	1631.14	-0.566186	0.0589143	1.73724e-21	584.383	865.496	-2.00543	0.0526573	0	584.383	2356.8	-2.03852	0.0519022	0	584.383	2408.77	-1.06611	0.056313	3.77787e-79	584.383	1227.11	-1.09606	0.0548665	1.72105e-87	584.383	1252.84
Dm_00000641-RA	0.755215	0.0698853	8.83102e-27	2746.1	1630.18	-1.01335	0.0691339	4.39832e-48	2746.1	5552.61	-0.221323	0.0697469	0.00230213	2746.1	3206.6	-0.302947	0.0692317	2.12019e-05	2746.1	3392.46	-0.730516	0.0693902	1.68513e-25	2746.1	4565.86	-0.128159	0.0697008	0.0902019	2746.1	3006.91
Dm_00000642-RA	0.298108	0.0733608	7.21549e-05	2870.91	2338.44	-1.49586	0.0728495	7.28396e-93	2870.91	8109.79	0.142787	0.0741638	0.0726812	2870.91	2602.58	0.47152	0.0740491	4.15896e-10	2870.91	2073.95	0.269794	0.074658	0.000431958	2870.91	2388.6	0.0234933	0.0738384	0.834381	2870.91	2830.49
Dm_00000643-RA	1.13901	0.0429847	1.4553e-153	4114.59	1869.73	0.612042	0.0441326	3.36237e-43	4114.59	2692.44	1.61097	0.0466431	6.55006e-260	4114.59	1348.47	1.60699	0.0452877	4.16271e-274	4114.59	1350.01	1.10143	0.0456132	8.89396e-128	4114.59	1919.37	1.16222	0.0447476	4.78806e-147	4114.59	1841.24
Dm_00000644-RA	-1.83764	0.0985477	8.22831e-77	147.785	528.591	0.341648	0.128304	0.0107354	147.785	117.021	-0.838656	0.107973	1.93085e-14	147.785	262.555	-0.476138	0.108273	1.92352e-05	147.785	205.995	-1.62909	0.104077	1.36895e-54	147.785	456.814	0.0916749	0.117799	0.522144	147.785	139.195
Dm_00000645-RA	0.654118	0.0336385	2.14859e-83	3256.77	2066.56	-1.04372	0.0324841	5.00092e-225	3256.77	6701	-1.2436	0.0319818	0	3256.77	7696.94	-1.20962	0.0316307	0	3256.77	7522.92	0.199789	0.0351533	2.2641e-08	3256.77	2833	-1.00713	0.032114	6.60474e-214	3256.77	6541.62
Dm_00000646-RA	0.615618	0.0385902	1.25922e-56	4913.2	3203.36	0.780176	0.0408228	1.16258e-80	4913.2	2860.49	0.950493	0.0406914	1.31442e-119	4913.2	2537.27	0.864343	0.0396607	3.28638e-104	4913.2	2695.23	0.557013	0.040273	5.90456e-43	4913.2	3334.72	0.786087	0.0400579	1.77158e-84	4913.2	2848.89
Dm_00000647-RA	-0.475008	0.0758811	6.9537e-10	614.067	854.814	-1.61616	0.0756708	2.45447e-100	614.067	1885.27	0.502133	0.0835493	3.76557e-09	614.067	430.324	0.138189	0.0794015	0.107131	614.067	558.048	-0.120841	0.0811413	0.163858	614.067	665.583	-0.135336	0.0793967	0.118693	614.067	675.362
Dm_00000648-RA	-0.324851	0.0793287	6.32061e-05	425.417	530.931	0.0881833	0.0877767	0.377073	425.417	398.295	-0.285225	0.0832726	0.000961935	425.417	510.722	0.190377	0.0839845	0.0326267	425.417	371.445	-1.60021	0.0785676	2.3164e-91	425.417	1288.41	-0.505987	0.0815712	1.30499e-09	425.417	602.372
Dm_00000649-RA	0.181651	0.0499742	0.00040105	4085.88	3603.89	-0.858913	0.0499826	1.6395e-65	4085.88	7414.59	-0.15311	0.0505032	0.003662	4085.88	4546.55	-0.0419452	0.0501831	0.474301	4085.88	4210.19	0.112501	0.0511347	0.0354396	4085.88	3783.23	-0.0460071	0.0504784	0.440363	4085.88	4220.47
Dm_00000650-RA	-3.35618	5.54246	0.603314	0	2.21293	-0.12791	5.64919	0.98325	0	0	0.1311	5.64919	0.98458	0	0	0.476819	5.64919	0.940836	0	0	-0.124984	5.64919	0.984334	0	0	0.211385	5.64919	0.974318	0	0
Dm_00000651-RA	-3.5923	0.139683	9.76444e-145	96.7178	1150.21	1.25343	0.202985	1.22174e-09	96.7178	39.6021	-0.308171	0.159418	0.0714222	96.7178	120.306	-1.57798	0.145634	8.11081e-27	96.7178	284.712	-1.08726	0.153382	2.62654e-12	96.7178	202.456	-0.684454	0.154072	1.69083e-05	96.7178	152.646
Dm_00000652-RA	1.23368	0.0524309	2.11875e-121	10885.6	4627.91	0.923253	0.0530277	3.28334e-67	10885.6	5737.32	1.24509	0.0531746	3.5146e-120	10885.6	4590.08	1.02338	0.0525973	2.41394e-83	10885.6	5355.07	0.7218	0.0528376	6.10645e-42	10885.6	6593.42	0.688441	0.0525595	2.06433e-38	10885.6	6754.32
Dm_00000653-RA	-3.92612	0.119264	3.2344e-236	99.6569	1506.4	2.48408	0.25226	1.71995e-22	99.6569	17.2451	-0.304974	0.1409	0.0418354	99.6569	120.458	-1.16265	0.128754	4.96004e-19	99.6569	221.29	-1.76835	0.128728	2.1504e-42	99.6569	336.616	0.240996	0.148953	0.140491	99.6569	84.6832
Dm_00000654-RA	1.04435	0.241781	2.38857e-05	83.2391	40.4912	2.12776	0.306961	8.13075e-12	83.2391	19.0638	1.58167	0.272399	1.26864e-08	83.2391	28.2858	1.07999	0.250238	2.77251e-05	83.2391	39.5613	1.95714	0.298167	9.69471e-11	83.2391	20.6274	1.57468	0.269794	1.20261e-08	83.2391	28.683	yes
Dm_00000655-RA	0.553995	0.076439	8.38063e-13	1443.1	982.991	0.476324	0.0791515	3.22822e-09	1443.1	1035.35	0.594223	0.0788298	1.12416e-13	1443.1	955.222	0.716606	0.0779483	1.11936e-19	1443.1	878.814	0.813999	0.0805693	1.35187e-23	1443.1	820.03	1.07928	0.0802917	2.2224e-40	1443.1	683.77
Dm_00000656-RA	0.966004	0.195336	1.22467e-06	132.5	68.6848	-0.741242	0.189304	0.000138676	132.5	224.324	3.76829	0.320857	2.67724e-31	132.5	10.1268	-0.1371	0.189344	0.543206	132.5	147.811	0.440326	0.202131	0.0373682	132.5	99.7853	0.278797	0.195657	0.199985	132.5	110.213
Dm_00000657-RA	-0.498407	0.11516	2.29903e-05	190.828	271.587	-0.564458	0.12165	5.6888e-06	190.828	282.627	-0.470633	0.120418	0.00015299	190.828	267.088	-0.682056	0.116511	9.83565e-09	190.828	307.644	-0.714835	0.120362	5.02659e-09	190.828	312.684	-0.232074	0.121619	0.0778561	190.828	224.813
Dm_00000658-RA	1.73456	0.180104	1.4637e-21	223.866	66.9157	1.75316	0.198531	2.34775e-18	223.866	65.8135	0.854964	0.179354	3.35234e-06	223.866	122.446	1.09061	0.177746	1.78713e-09	223.866	104.404	2.71185	0.22782	3.38539e-32	223.866	33.072	1.2155	0.182622	6.99964e-11	223.866	96.9316
Dm_00000659-RA	-1.65154	0.260246	4.01475e-10	23.7894	73.2127	-0.622446	0.293995	0.0451426	23.7894	35.497	-1.03539	0.278048	0.000317112	23.7894	48.0857	-1.59792	0.264824	3.33951e-09	23.7894	70.518	-0.926864	0.285871	0.00164825	23.7894	45.298	-0.61268	0.285245	0.0452351	23.7894	35.2113
Dm_00000660-RA	-0.105868	0.0859877	0.257345	3254.88	3503.75	0.320252	0.0872655	0.000365136	3254.88	2608.83	-0.227441	0.0864822	0.0122941	3254.88	3810.41	0.0501891	0.0863699	0.636995	3254.88	3144.31	0.242363	0.0871656	0.00725644	3254.88	2751.58	0.356194	0.0869204	7.59641e-05	3254.88	2543.85
Dm_00000661-RA	-1.68923	0.144421	3.9823e-31	746.683	2416.61	-3.79142	0.144098	1.95497e-151	746.683	10376.5	-0.86559	0.145815	5.8763e-09	746.683	1365.77	-1.02425	0.145154	3.97783e-12	746.683	1524.72	-2.13514	0.144749	1.1885e-48	746.683	3293.22	-1.79412	0.144767	1.58029e-34	746.683	2599.02
Dm_00000662-RA	-0.448912	0.713767	0.587577	6.10739	8.86621	-0.397799	0.75172	0.679695	6.10739	8.57856	0.415955	0.784165	0.682149	6.10739	4.56872	1.00993	0.801469	0.257217	6.10739	3.08644	0.258851	0.790369	0.801606	6.10739	5.39368	0.672396	0.796005	0.480235	6.10739	3.88941
Dm_00000663-RA	-10.0878	1.02331	1.59597e-22	0.788916	844.005	-2.12221	1.14321	0.0816274	0.788916	3.33113	-2.20886	1.11195	0.0633734	0.788916	3.61163	-2.89961	1.07043	0.00986255	0.788916	5.89752	-10.2718	1.02351	2.66132e-23	0.788916	959.07	-1.07178	1.20954	0.455167	0.788916	1.62888
Dm_00000664-RA	-0.617567	0.0574296	1.56402e-26	1751.35	2693.23	-2.08466	0.0570765	2.60833e-290	1751.35	7444.87	-0.778208	0.0582944	4.97137e-40	1751.35	3012.46	-0.414522	0.058231	2.55245e-12	1751.35	2339.9	-0.678933	0.0587943	2.18333e-30	1751.35	2812.22	-0.764859	0.0581274	9.45446e-39	1751.35	2980.48
Dm_00000665-RA	0.936606	0.0486263	7.50656e-82	9285.88	4852.39	0.377728	0.0489988	2.62812e-14	9285.88	7146.08	-0.919427	0.0481707	2.47138e-80	9285.88	17563.6	-1.14963	0.047999	1.41524e-125	9285.88	20606.8	-0.911651	0.0482353	6.88699e-79	9285.88	17468	-0.20972	0.0483999	2.76053e-05	9285.88	10739.8
Dm_00000666-RA	0.707521	0.129796	8.41299e-08	567.708	346.087	-0.176006	0.13038	0.218193	567.708	639.19	-0.0668813	0.130084	0.693784	567.708	591.812	0.343038	0.130098	0.0121262	567.708	445.77	0.424529	0.13313	0.00197634	567.708	418.754	0.298759	0.130994	0.0327223	567.708	459.491
Dm_00000667-RA	-0.518404	0.0724538	1.64187e-12	1285.69	1835.2	-0.23662	0.0748822	0.00227636	1285.69	1509.04	-0.584081	0.0736398	5.29494e-15	1285.69	1920.35	0.117027	0.0742648	0.147767	1285.69	1181.04	-1.11754	0.0730541	3.29066e-52	1285.69	2778.59	0.636594	0.0766854	3.15841e-16	1285.69	824.348
Dm_00000668-RA	-2.06962	0.130691	8.00528e-56	96.731	411.952	-1.04521	0.142885	5.18143e-13	96.731	201.716	0.575177	0.163947	0.000712019	96.731	66.8836	-0.0171251	0.147957	0.940836	96.731	100.705	-1.26017	0.140732	7.76847e-19	96.731	235.771	-1.31424	0.137568	4.57072e-21	96.731	243.603
Dm_00000669-RA	3.53067	0.199355	1.93763e-69	176.375	15.2331	-2.51696	0.110091	9.70019e-115	176.375	1001.45	0.0259404	0.124582	0.910813	176.375	171.137	0.933051	0.132541	4.47676e-12	176.375	92.2034	0.964011	0.14504	5.5921e-11	176.375	91.117	-0.482671	0.118785	8.77286e-05	176.375	246.112
Dm_00000670-RA	3.88524	0.364539	4.35192e-26	85.1475	5.87396	-2.74434	0.24531	1.27523e-28	85.1475	576.979	0.510923	0.267057	0.0746702	85.1475	61.6125	0.841232	0.266263	0.00243853	85.1475	48.1667	0.826124	0.277452	0.00394209	85.1475	49.2421	1.5609	0.287695	1.24095e-07	85.1475	28.4848
Dm_00000671-RA	0.94666	0.0750502	5.83371e-36	15747.5	8167.86	1.23688	0.0755932	1.52671e-59	15747.5	6678.5	0.607816	0.0752118	1.59298e-15	15747.5	10329.2	0.943117	0.075182	1.80787e-35	15747.5	8187.46	0.568957	0.0752631	8.16562e-14	15747.5	10611.5	0.729871	0.0752064	1.0721e-21	15747.5	9492.73
Dm_00000672-RA	-0.107614	0.117077	0.409775	193.258	210.848	-1.1547	0.117053	1.44744e-22	193.258	437.05	-1.83496	0.112991	1.50275e-58	193.258	697.779	-1.70053	0.112173	3.75057e-51	193.258	636.926	-1.18131	0.11689	1.31111e-23	193.258	445.767	-1.86689	0.112503	8.47579e-61	193.258	714.852
Dm_00000673-RA	0.595079	0.0646686	8.33209e-20	896.674	593.318	0.0903782	0.0671541	0.219765	896.674	845.473	0.184645	0.066405	0.00795118	896.674	795.049	0.337336	0.0654207	4.79687e-07	896.674	710.663	0.270696	0.0681727	0.000105892	896.674	744.376	0.268213	0.0663461	9.56196e-05	896.674	742.276
Dm_00000674-RA	1.02669	0.0780642	5.74904e-39	1854.33	908.882	2.60011	0.0923555	3.82391e-173	1854.33	307.126	1.53597	0.0825928	2.45932e-76	1854.33	638.214	1.49534	0.0807278	1.15154e-75	1854.33	656.641	1.81219	0.0854888	7.77705e-99	1854.33	523.973	1.59675	0.0823532	1.66999e-82	1854.33	611.878	yes
Dm_00000675-RA	-0.832282	0.0905152	8.89041e-20	336.757	599.155	1.327	0.11861	1.26588e-28	336.757	134.807	0.351449	0.101432	0.000834107	336.757	261.997	0.160978	0.0970521	0.125896	336.757	301.649	-0.0908545	0.0997444	0.414887	336.757	359.627	0.265813	0.0999227	0.0118872	336.757	278.427
Dm_00000676-RA	0.386691	0.132338	0.00471931	1036.38	790.637	-0.571385	0.132477	2.56469e-05	1036.38	1535.62	0.228932	0.133654	0.113865	1036.38	881.335	0.0385332	0.132501	0.836375	1036.38	1006.68	0.0572188	0.133685	0.730598	1036.38	992.37	0.153909	0.133207	0.311596	1036.38	929.287
Dm_00000677-RA	0.965658	0.0532463	9.69733e-73	1573.47	805.107	0.161624	0.0541414	0.0040303	1573.47	1403.23	-0.709591	0.0509749	2.10348e-43	1573.47	2567.57	-0.350872	0.0509059	1.25734e-11	1573.47	2003.47	1.46507	0.0620434	2.92721e-122	1573.47	571.705	0.412286	0.0538195	5.24504e-14	1573.47	1185.52
Dm_00000678-RA	-1.07341	0.106372	1.55987e-23	203.153	427.903	-1.1085	0.111074	4.60734e-23	203.153	437.257	-1.52207	0.107809	1.31925e-44	203.153	585.418	-0.730216	0.109759	6.43202e-11	203.153	337.593	-0.821035	0.11305	7.45677e-13	203.153	361.922	-0.535973	0.112697	3.91523e-06	203.153	293.493
Dm_00000679-RA	1.51327	0.0707683	1.58167e-100	2011.14	704.17	1.31708	0.0741592	7.1222e-70	2011.14	807.63	1.18252	0.072543	5.57182e-59	2011.14	887.273	1.33217	0.0716396	3.03658e-76	2011.14	798.239	1.75313	0.0767202	1.37238e-114	2011.14	594.065	1.29807	0.0725608	1.98332e-70	2011.14	817.39	yes
Dm_00000680-RA	4.92484	0.607217	1.07978e-15	3051.35	100.459	8.10151	0.667063	1.78889e-33	3051.35	11.1602	13.9166	1.32361	2.33329e-25	3051.35	0	2.39984	0.604497	0.000120978	3051.35	578.301	7.34531	0.64209	7.5436e-30	3051.35	18.522	8.83437	0.6861	3.65185e-37	3051.35	6.57032	yes
Dm_00000681-RA	-0.252869	0.0550585	6.8407e-06	1385.12	1650.89	-0.297194	0.0573929	3.83005e-07	1385.12	1700.01	-0.0878985	0.0573641	0.161423	1385.12	1469.82	-0.270354	0.0558807	2.41171e-06	1385.12	1671.65	-0.122414	0.057974	0.0439531	1385.12	1506.35	0.0428693	0.0574326	0.542652	1385.12	1340.32
Dm_00000682-RA	-1.01848	0.0863075	1.17448e-31	192.623	395.997	-0.877239	0.0939222	2.26486e-20	192.623	358.798	-3.76138	0.0815454	0	192.623	2650.92	-1.86003	0.084748	1.13642e-105	192.623	709.119	1.37348	0.13398	2.98298e-24	192.623	75.6339	-0.682878	0.0925778	4.45001e-13	192.623	315.127
Dm_00000683-RA	1.44951	0.384317	0.000236533	35.9145	13.4022	2.42815	0.49521	1.57608e-06	35.9145	7.01198	-1.22933	0.352923	0.000780415	35.9145	86.1528	-1.05791	0.350988	0.00390608	35.9145	76.0337	0.159274	0.377623	0.735106	35.9145	32.9592	2.17452	0.448474	2.49219e-06	35.9145	8.0975
Dm_00000684-RA	0.91125	2.05606	0.711226	0	0	-0.127912	2.05608	0.98325	0	0	-4.29338	1.73916	0.019194	0	4.17101	-4.11833	1.73152	0.0244863	0	3.72343	-3.41799	1.79637	0.0709501	0	2.19691	0.211388	2.05608	0.966685	0	0
Dm_00000685-RA	-0.434602	0.0647995	3.73689e-11	1183.66	1597.24	-0.289786	0.0674315	2.74911e-05	1183.66	1447.05	-0.109321	0.0673405	0.135795	1183.66	1274	-0.272701	0.0658967	5.9867e-05	1183.66	1430.29	-0.818475	0.0660151	8.33375e-35	1183.66	2081.29	-0.10493	0.0670119	0.155123	1183.66	1270.8
Dm_00000686-RA	-2.64315	0.0873641	9.7736e-200	155.27	971.861	1.54677	0.154014	2.44589e-23	155.27	53.6043	-2.38496	0.0900474	2.14543e-153	155.27	811.961	-1.76939	0.0910427	3.70854e-83	155.27	530.93	-1.90105	0.0933266	2.19981e-91	155.27	582.332	-0.682898	0.0997869	1.96108e-11	155.27	249.706
Dm_00000687-RA	-2.43956	0.0925808	7.12278e-152	354.21	1940.63	-1.57007	0.0958771	1.22351e-59	354.21	1062.46	-4.01317	0.0921166	0	354.21	5777.35	-3.54395	0.0921428	0	354.21	4172.35	-0.51511	0.100475	4.81381e-07	354.21	511.898	-2.71194	0.0930401	6.49023e-185	354.21	2341.76
Dm_00000688-RA	-0.309032	0.273357	0.301799	983.915	1218.25	2.59852	0.282684	8.93247e-20	983.915	162.533	-3.39895	0.272845	4.88078e-35	983.915	10373	-3.79031	0.272783	3.37261e-43	983.915	13605.3	-2.4153	0.273019	2.03249e-18	983.915	5245.36	-0.901111	0.27343	0.00162248	983.915	1836.51
Dm_00000689-RA	-2.2783	0.131167	7.56689e-67	107.662	533.341	-1.49478	0.13883	1.29254e-26	107.662	309.351	-2.5763	0.132601	3.46498e-83	107.662	657.282	-2.17705	0.132601	9.5507e-60	107.662	497.74	-2.73267	0.132739	2.63159e-93	107.662	733.19	-1.40747	0.137228	4.46394e-24	107.662	290.447
Dm_00000690-RA	-7.44955	0.213968	4.65463e-264	17.9928	3315.84	1.90449	0.468094	7.38144e-05	17.9928	5.17156	-2.7332	0.226426	5.53373e-33	17.9928	124.17	-3.50343	0.219901	2.40533e-56	17.9928	216.634	-5.53307	0.216025	1.45231e-143	17.9928	876.989	-0.820874	0.256913	0.00227635	17.9928	32.776
Dm_00000691-RA	-3.66059	0.576409	3.8985e-10	2.50443	34.2856	2.55764	1.30659	0.0653655	2.50443	0.401128	0.0652225	0.764092	0.984328	2.50443	2.15309	-0.282392	0.702929	0.759165	2.50443	3.0496	-7.04979	0.56754	6.2365e-35	2.50443	358.993	0.0539102	0.761878	0.974318	2.50443	2.57328
Dm_00000692-RA	-3.28298	0.0643877	0	356.485	3467.87	1.02708	0.0952167	1.04393e-26	356.485	175.152	0.518561	0.0829487	8.45513e-10	356.485	252.362	-0.606374	0.0713963	5.47859e-17	356.485	540.862	-5.76072	0.0637747	0	356.485	19316.3	-1.36588	0.0692033	1.92581e-85	356.485	919.235
Dm_00000693-RA	-3.53566	0.938112	0.000239074	1.11699	13.4961	0.450634	1.37351	0.822105	1.11699	0.901245	-0.224055	1.16725	0.912717	1.11699	1.65739	-0.50293	1.09527	0.720995	1.11699	1.57993	-5.76716	0.928442	9.39348e-10	1.11699	63.3109	0.834097	1.37071	0.634129	1.11699	0.58698
Dm_00000694-RA	0.633549	0.136746	5.65436e-06	175.29	113.357	0.557978	0.14938	0.000283932	175.29	118.839	-0.167635	0.13676	0.273705	175.29	199.351	-0.342155	0.132352	0.0140285	175.29	222.868	0.223071	0.14411	0.146863	175.29	150.987	-0.112792	0.136374	0.491187	175.29	187.8
Dm_00000695-RA	0.736591	0.0863825	3.33289e-17	629.607	379.55	-1.82074	0.0819753	2.18656e-108	629.607	2231.82	-0.423876	0.0850431	1.13686e-06	629.607	847.569	-0.369918	0.0839225	1.83578e-05	629.607	816.016	-0.390198	0.0860157	8.87129e-06	629.607	829.454	-0.606156	0.0840456	1.46883e-12	629.607	962.128
Dm_00000696-RA	-1.46092	0.0694488	2.43363e-97	2403.14	6629.02	0.653603	0.0731033	8.79135e-19	2403.14	1529.76	-2.79912	0.0693205	0	2403.14	16761	-2.6346	0.0692641	0	2403.14	14954.9	0.403836	0.0724696	4.26103e-08	2403.14	1819.5	-1.92166	0.0695507	2.91016e-166	2403.14	9124.47
Dm_00000697-RA	-1.22618	0.0998126	3.47667e-34	254.658	602.289	-1.60934	0.101893	1.38114e-55	254.658	787.012	-0.85178	0.104354	8.22959e-16	254.658	464.808	-0.307484	0.105304	0.00523995	254.658	318.88	-1.14557	0.103978	8.6252e-28	254.658	570.246	-0.219879	0.107707	0.0579311	254.658	299.938
Dm_00000698-RA	0.825513	0.0443922	2.12861e-76	2491.62	1404.96	0.568004	0.046827	2.15057e-33	2491.62	1677.34	0.314926	0.0452062	7.23014e-12	2491.62	1998.81	0.629729	0.0450324	9.785e-44	2491.62	1608.91	0.672029	0.0472373	2.31676e-45	2491.62	1562.17	0.805213	0.0464604	3.4167e-66	2491.62	1423.37
Dm_00000699-RA	1.44599	0.0752586	1.86978e-81	953.39	348.948	3.21843	0.1143	3.36858e-173	953.39	104.09	0.649286	0.0753129	1.72421e-17	953.39	605.863	0.184248	0.0716044	0.0145129	953.39	839.465	0.609522	0.0764874	3.34577e-15	953.39	622.367	1.33875	0.0793269	7.8009e-63	953.39	376.83
Dm_00000700-RA	2.87218	0.137309	2.90054e-96	1548.54	210.895	1.86485	0.13752	2.26467e-41	1548.54	424.211	0.0606177	0.131658	0.730143	1548.54	1482.43	-0.276741	0.130824	0.0471766	1548.54	1872.32	1.44039	0.13556	5.99833e-26	1548.54	569.225	1.20175	0.133689	8.37608e-19	1548.54	671.813
Dm_00000701-RA	0.249231	0.0272906	1.57741e-19	4561.62	3838.84	0.3277	0.0296067	4.7894e-28	4561.62	3640.5	0.59445	0.0296338	1.3986e-88	4561.62	3012.71	0.461918	0.0284421	1.70778e-58	4561.62	3311.41	0.16382	0.0291555	3.27746e-08	4561.62	4074.13	0.475408	0.029095	5.435e-59	4561.62	3285.63
Dm_00000702-RA	-1.98822	0.479764	5.12813e-05	14.5248	59.6491	2.35121	0.72301	0.00166526	14.5248	2.93001	2.8855	0.754836	0.000215325	14.5248	2.31763	2.27683	0.640335	0.000607922	14.5248	3.30097	-1.15767	0.499641	0.0263823	14.5248	33.1569	-0.763777	0.500967	0.167341	14.5248	25.5395
Dm_00000703-RA	-3.90127	0.483179	1.45139e-15	6.07009	88.0138	-0.0115749	0.61446	0.985761	6.07009	6.03487	0.33057	0.616777	0.678231	6.07009	4.99578	-1.07301	0.525158	0.0557104	6.07009	12.3643	-1.72342	0.523694	0.00139404	6.07009	19.2227	-0.245481	0.57278	0.759954	6.07009	7.10843
Dm_00000704-RA	0.0782131	0.0603462	0.231455	4271.9	4049.62	0.558968	0.0620013	4.48734e-19	4271.9	2902.46	3.89092	0.0779771	0	4271.9	288.529	0.623822	0.0612293	7.23761e-24	4271.9	2776.43	6.32371	0.141188	0	4271.9	54.8241	0.335664	0.0612208	9.03648e-08	4271.9	3390.7
Dm_00000705-RA	1.06742	0.08814	2.90242e-33	547.487	261.22	0.781725	0.0943426	2.53616e-16	547.487	317.957	0.546032	0.0900752	2.74412e-09	547.487	376.116	1.22791	0.0927942	2.60481e-39	547.487	233.098	2.70911	0.128811	2.57744e-97	547.487	83.5171	0.986351	0.0930146	1.21108e-25	547.487	273.233
Dm_00000706-RA	0.925667	0.123181	1.15556e-13	493.808	260.671	0.501978	0.12676	0.000115779	493.808	349.623	0.601021	0.126004	3.30434e-06	493.808	328.593	1.32799	0.128443	1.54043e-24	493.808	197.892	2.45198	0.152591	1.88973e-57	493.808	88.2073	0.795538	0.126539	7.69019e-10	493.808	286.741
Dm_00000707-RA	2.73033	0.276221	1.2283e-22	102.533	15.56	1.42615	0.267676	1.71963e-07	102.533	39.0236	-1.22595	0.227823	1.40457e-07	102.533	243.781	-0.255397	0.231168	0.32739	102.533	124.701	-2.69605	0.223599	5.34301e-33	102.533	674.589	2.16981	0.280909	3.21191e-14	102.533	22.9704
Dm_00000708-RA	0.792246	0.182001	2.05585e-05	131.819	76.7328	-0.0882422	0.183831	0.71365	131.819	141.557	1.4495	0.206353	4.82282e-12	131.819	51.2633	0.471369	0.183339	0.0145962	131.819	96.3695	-0.581661	0.178815	0.00158981	131.819	199.769	0.93353	0.193888	2.94208e-06	131.819	70.1719
Dm_00000709-RA	-7.56104	0.863775	4.69593e-18	1.24976	220.181	-0.530412	1.12537	0.719916	1.24976	1.56658	0.242451	1.19894	0.911603	1.24976	1.19601	-1.38566	0.966031	0.191444	1.24976	3.15412	-1.84724	0.976135	0.0725828	1.24976	4.29523	2.64339	1.46004	0.0957262	1.24976	0
Dm_00000710-RA	-0.62678	0.107863	1.0772e-08	140.516	217.443	-1.31617	0.110348	2.4492e-32	140.516	351.982	0.0117901	0.12156	0.976442	140.516	139.465	-0.859494	0.10922	9.04531e-15	140.516	255.747	-2.17486	0.105085	2.76232e-94	140.516	636.923	-0.655181	0.113092	1.54849e-08	140.516	220.296
Dm_00000711-RA	0.355748	0.0844367	3.80586e-05	266.828	207.12	0.488198	0.0985328	1.21635e-06	266.828	189.46	-2.82586	0.0738482	0	266.828	1877.97	-2.04259	0.0747119	3.27174e-163	266.828	1092.74	-2.04754	0.076515	1.42338e-156	266.828	1097.07	-0.787534	0.0810441	9.5044e-22	266.828	458.951
Dm_00000712-RA	-2.49633	0.0577626	0	533.85	3018.31	1.46487	0.0880026	1.4419e-61	533.85	191.476	-2.48891	0.0587536	0	533.85	3002.08	-2.404	0.0583275	0	533.85	2829.93	-2.11525	0.059822	2.75632e-272	533.85	2313	-1.32797	0.0610011	1.18049e-103	533.85	1343.63
Dm_00000713-RA	0.116239	0.171662	0.556013	106.462	98.288	-2.07953	0.164465	3.67971e-36	106.462	450.399	-2.8073	0.161608	8.75048e-67	106.462	745.846	-2.04471	0.162505	1.12621e-35	106.462	441.095	-2.53834	0.162818	3.63401e-54	106.462	622.091	-0.960784	0.168826	2.79853e-08	106.462	207.622
Dm_00000714-RA	-0.0405581	0.082093	0.676059	3317.03	3407.12	0.782309	0.084136	3.34839e-20	3317.03	1926.76	0.398432	0.0832339	3.03923e-06	3317.03	2512.22	0.452075	0.0828137	9.4506e-08	3317.03	2421.06	0.294544	0.0833416	0.000582269	3317.03	2698.07	0.606751	0.0833358	8.93966e-13	3317.03	2175.4
Dm_00000715-RA	-0.0752218	0.0488851	0.150239	4040.69	4253.83	2.65828	0.0606374	0	4040.69	640.974	0.568208	0.0507395	1.39824e-28	4040.69	2726.05	-0.272186	0.0490893	5.8525e-08	4040.69	4875.38	0.929735	0.0520599	1.34156e-70	4040.69	2122.82	-0.13187	0.0495067	0.0117689	4040.69	4424.16
Dm_00000716-RA	-0.546949	0.102839	1.73939e-07	150.754	221.31	-0.611685	0.111557	7.31031e-08	150.754	231.255	-1.47187	0.101934	1.36696e-46	150.754	417.96	-2.13304	0.0974932	5.10923e-105	150.754	663.436	-1.28911	0.104932	3.35658e-34	150.754	371.442	-1.05726	0.104114	1.25192e-23	150.754	314.531
Dm_00000717-RA	1.80482	0.122414	1.36735e-48	866.343	247.253	1.92015	0.13092	3.87093e-48	866.343	229.023	0.802491	0.121692	9.16948e-11	866.343	495.745	1.14704	0.121449	1.07129e-20	866.343	390.173	2.65827	0.140416	3.81654e-79	866.343	136.428	1.31525	0.123667	8.7185e-26	866.343	346.753
Dm_00000718-RA	-1.54985	0.0578505	6.11565e-157	3316.08	9710.08	0.766901	0.0613377	2.17474e-35	3316.08	1946.57	-2.72354	0.0577795	0	3316.08	21901.7	-2.23904	0.0577935	0	3316.08	15655.2	-0.145139	0.059562	0.0192365	3316.08	3666.69	-1.7059	0.0580442	5.6348e-188	3316.08	10817.5
Dm_00000719-RA	1.16567	0.038637	1.25126e-198	3208.14	1431.57	0.432029	0.0395532	2.38185e-27	3208.14	2384.25	0.845739	0.0401243	1.17947e-97	3208.14	1790.2	0.643211	0.0384193	4.54832e-62	3208.14	2053.13	-0.551332	0.0371506	3.16603e-49	3208.14	4705.72	0.35062	0.0383655	2.17139e-19	3208.14	2521.38
Dm_00000720-RA	0.708163	0.0591809	1.64761e-32	2804.55	1716.34	0.670232	0.0613031	2.12736e-27	2804.55	1763.4	-0.671427	0.058538	6.45984e-30	2804.55	4463.26	-0.0150657	0.0588156	0.850731	2804.55	2832.3	0.683919	0.0613447	2.01369e-28	2804.55	1746.16	0.304738	0.0597215	6.92755e-07	2804.55	2267.73
Dm_00000721-RA	-0.655598	0.121918	1.26221e-07	342.549	542.649	-2.57745	0.120421	9.21178e-101	342.549	2056.26	-0.898154	0.123642	8.61455e-13	342.549	642.105	-0.707617	0.122963	1.76248e-08	342.549	562.399	-1.41417	0.122655	2.68528e-30	342.549	919.958	-1.0085	0.122901	6.94135e-16	342.549	693.556
Dm_00000722-RA	4.2413	0.118199	2.10435e-280	868.233	45.5572	-1.2789	0.0704137	5.2444e-73	868.233	2100.35	0.598326	0.0765131	1.28095e-14	868.233	565.77	-0.843625	0.0700919	9.16271e-33	868.233	1553.04	0.72348	0.078909	1.11441e-19	868.233	521.734	-0.823624	0.0707099	1.16877e-30	868.233	1531.17
Dm_00000723-RA	3.77974	0.0934952	0	1339.8	97.2808	0.698536	0.0734376	4.46109e-21	1339.8	824.487	-0.388287	0.0689806	3.54137e-08	1339.8	1754.83	-0.816545	0.067557	4.98131e-33	1339.8	2362.46	0.918227	0.0746226	2.63157e-34	1339.8	708.972	0.295535	0.0704794	5.06781e-05	1339.8	1095.76
Dm_00000724-RA	-0.816002	0.209682	0.000146657	59.6685	104.792	1.38993	0.2805	1.21332e-06	59.6685	22.6212	2.29481	0.312662	4.95351e-13	59.6685	11.3785	1.13352	0.247483	8.33763e-06	59.6685	27.0619	-1.73709	0.210576	3.40933e-16	59.6685	198.752	1.33988	0.263217	7.37874e-07	59.6685	23.1472
Dm_00000725-RA	-0.124084	0.162671	0.501788	196.032	215.056	-2.7021	0.158566	1.8907e-64	196.032	1284.46	-0.778036	0.163586	3.5322e-06	196.032	338.838	-0.436718	0.163294	0.0108944	196.032	267.757	-1.28187	0.162228	5.72307e-15	196.032	480.482	-0.774375	0.163025	4.02725e-06	196.032	338.091
Dm_00000726-RA	-1.07259	0.0490393	4.19783e-105	3055.81	6439.3	1.68587	0.0572171	1.71907e-189	3055.81	953.499	0.959869	0.0531626	4.92818e-72	3055.81	1574.38	-0.0523488	0.0502458	0.359488	3055.81	3174.53	2.35645	0.0617986	0	3055.81	598.495	-0.659203	0.0498691	4.29084e-39	3055.81	4837.82
Dm_00000727-RA	-2.41379	0.18067	3.64244e-40	216.409	1163.16	2.9195	0.250962	7.83909e-31	216.409	29.2269	1.49559	0.205121	7.06776e-13	216.409	77.6305	1.01213	0.194248	3.61057e-07	216.409	108.612	0.184338	0.192198	0.387614	216.409	191.742	-0.414526	0.186415	0.0377155	216.409	291.468
Dm_00000728-RA	1.4007	0.0658362	1.56193e-99	7703.13	2915.45	1.00017	0.0664776	1.40202e-50	7703.13	3848.6	0.0689627	0.0655292	0.35698	7703.13	7336.9	0.371684	0.065465	2.75173e-08	7703.13	5948.71	1.43444	0.0670949	1.6639e-100	7703.13	2846.54	0.580149	0.0657747	3.76095e-18	7703.13	5149.3
Dm_00000729-RA	-4.90545	0.157536	1.69862e-211	40.8762	1262.59	0.514138	0.23309	0.0364834	40.8762	28.6599	-4.24345	0.159516	9.81298e-155	40.8762	797.407	-4.08812	0.15906	2.11916e-144	40.8762	716.518	-2.80138	0.16582	2.44508e-63	40.8762	293.868	-3.82265	0.160222	3.04487e-124	40.8762	595.894
Dm_00000730-RA	-0.50712	0.069784	7.27212e-13	1566.59	2220.73	0.658262	0.0746897	2.73783e-18	1566.59	988.533	1.20473	0.0761829	1.35844e-55	1566.59	678.708	1.33986	0.0750365	2.0528e-70	1566.59	617.06	0.591656	0.0744187	3.88126e-15	1566.59	1035.3	0.770582	0.0738626	7.27447e-25	1566.59	916.48
Dm_00000731-RA	-0.00274899	0.0600742	0.975786	1374.35	1378.66	-0.535261	0.0611843	4.85682e-18	1374.35	1993.24	-0.201381	0.0615158	0.00163713	1374.35	1579.3	0.169845	0.0614618	0.00841176	1374.35	1223.95	-0.250852	0.0619766	7.68819e-05	1374.35	1635.52	0.125323	0.0621321	0.0612126	1374.35	1262.35
Dm_00000732-RA	1.71462	0.0705041	1.37601e-129	708.11	216.691	-1.03057	0.0598872	1.08394e-65	708.11	1452.08	-1.90591	0.0571273	1.32703e-242	708.11	2667.1	-0.995639	0.0582057	9.87103e-65	708.11	1415.37	-3.57602	0.0554754	0	708.11	8474.5	-0.479354	0.0607076	8.4006e-15	708.11	989.063
Dm_00000733-RA	0.979909	0.152918	2.69689e-10	207.968	105.399	0.555815	0.159902	0.000753712	207.968	142.22	2.51594	0.197459	1.3657e-36	207.968	34.7765	1.56676	0.16612	1.21254e-20	207.968	70.997	1.51901	0.177353	2.37708e-17	207.968	72.2236	-0.504529	0.147318	0.00103455	207.968	293.902
Dm_00000734-RA	0.298903	0.15426	0.0659541	245.483	198.941	-0.628143	0.154873	7.79002e-05	245.483	377.388	0.463668	0.161075	0.0059174	245.483	176.967	1.0681	0.163268	1.34242e-10	245.483	116.803	0.227312	0.160905	0.188165	245.483	209.693	0.439296	0.159899	0.00925503	245.483	180.471
Dm_00000735-RA	-0.102887	0.0714304	0.18005	1426.67	1530.9	1.35755	0.0801412	1.0518e-63	1426.67	556.552	-0.11253	0.072987	0.158642	1426.67	1539.6	0.633326	0.0739134	2.88115e-17	1426.67	917.639	-0.358416	0.0728736	1.39877e-06	1426.67	1824.89	0.694207	0.0750387	7.75363e-20	1426.67	880.059
Dm_00000736-RA	-0.44231	0.0698415	4.36191e-10	1367.71	1856.64	-1.04098	0.0704533	7.7985e-49	1367.71	2810.92	0.537315	0.0739262	8.35767e-13	1367.71	934.977	0.567475	0.0727057	1.49918e-14	1367.71	923.18	-0.56084	0.0713447	7.89207e-15	1367.71	2017.63	0.0222807	0.0719597	0.840299	1367.71	1347.16
Dm_00000737-RA	-0.500484	0.0766207	1.20015e-10	549.883	782.497	-1.07717	0.0779948	7.42572e-43	549.883	1166.08	-1.53237	0.0761902	4.87022e-89	549.883	1594.17	-1.37806	0.0756889	3.76213e-73	549.883	1438.26	0.341265	0.0857311	0.000101621	549.883	436.702	-0.988584	0.0772575	1.01915e-36	549.883	1099.11
Dm_00000738-RA	3.7682	0.0500394	0	25480.7	1869.38	0.274304	0.0481074	2.10964e-08	25480.7	21063	1.57937	0.0486301	5.70121e-230	25480.7	8524.64	0.919621	0.0481235	1.91875e-80	25480.7	13466.9	1.05002	0.0484246	2.42546e-103	25480.7	12298.3	1.00402	0.048257	8.68572e-95	25480.7	12699.5
Dm_00000739-RA	0.127633	0.0696269	0.0829713	1434.34	1311.76	2.07227	0.0844109	4.77092e-132	1434.34	340.667	-1.00112	0.0692276	9.97564e-47	1434.34	2866.24	-0.940886	0.0687983	6.83266e-42	1434.34	2750.83	-0.656773	0.0701068	1.74949e-20	1434.34	2257.62	-0.522711	0.0697658	1.8757e-13	1434.34	2059.68
Dm_00000740-RA	0.341765	0.0813253	3.98926e-05	935.946	735.199	2.7132	0.1107	1.27846e-131	935.946	141.514	-1.65065	0.0793366	3.487e-95	935.946	2927.15	-1.47426	0.0790775	1.25055e-76	935.946	2588.99	0.574618	0.0863203	5.22174e-11	935.946	627.414	-0.506149	0.0810403	9.97858e-10	935.946	1323.09
Dm_00000741-RA	1.20093	0.0622093	3.26229e-82	2032.29	882.563	0.7854	0.0643248	8.12886e-34	2032.29	1178.67	-0.137182	0.0610691	0.0341993	2032.29	2234.67	0.137563	0.0608279	0.0330583	2032.29	1845.52	0.175314	0.0622678	0.00653166	2032.29	1797.58	0.288841	0.0617287	5.65348e-06	2032.29	1659.68
Dm_00000742-RA	-0.589607	0.0537614	1.53839e-27	727.113	1095.87	-0.790658	0.056578	7.65849e-44	727.113	1262.71	-0.0989806	0.0586458	0.119688	727.113	776.151	-0.0780603	0.0570538	0.214742	727.113	771.982	-0.306033	0.0589763	3.46837e-07	727.113	896.883	-0.181063	0.0578268	0.00281575	727.113	826.969
Dm_00000743-RA	-4.41375	0.494059	9.52577e-19	4.01389	82.8727	1.61371	0.965031	0.119721	4.01389	1.4393	0.105266	0.655411	0.932993	4.01389	3.94855	-4.24899	0.496821	3.30772e-17	4.01389	73.7395	-3.20125	0.513428	8.11236e-10	4.01389	35.877	1.57421	0.871705	0.0966458	4.01389	1.28158
Dm_00000744-RA	-1.14081	0.0900089	2.70604e-36	392.259	869.068	-2.16973	0.0900476	2.87616e-127	392.259	1775.3	-0.534125	0.0945939	3.20336e-08	392.259	573.886	0.0966262	0.09591	0.377857	392.259	369.871	-0.883223	0.0939823	1.32413e-20	392.259	727.049	-0.553785	0.093996	8.70162e-09	392.259	576.779
Dm_00000745-RA	1.46499	0.0565687	9.544e-147	2030.56	734.26	0.0786879	0.0554574	0.193293	2030.56	1921.4	0.405535	0.0557888	8.30629e-13	2030.56	1529.51	-0.824803	0.0526743	1.76916e-54	2030.56	3588.64	1.26819	0.0605458	1.55186e-96	2030.56	839.772	0.710616	0.0564274	1.31438e-35	2030.56	1233.34
Dm_00000746-RA	-2.83644	0.188435	1.38588e-50	33.105	238.316	1.21652	0.30833	0.000122787	33.105	14.1647	-1.73969	0.200743	1.16705e-17	33.105	111.041	-0.0506775	0.224594	0.869885	33.105	34.8644	-3.03909	0.192196	1.1169e-55	33.105	272.992	0.656223	0.257042	0.0160389	33.105	21.0246
Dm_00000747-RA	-1.57045	0.0754691	2.76344e-95	925.909	2754.59	-0.249984	0.0796916	0.00245646	925.909	1103.58	0.581752	0.082309	3.54437e-12	925.909	622.924	0.89943	0.0820002	1.90711e-27	925.909	496.782	-0.533655	0.0787837	2.36452e-11	925.909	1345.13	0.788913	0.0828431	6.11052e-21	925.909	536.105
Dm_00000748-RA	1.54647	0.0798183	8.43402e-83	29282.2	10022.9	0.0019517	0.0797398	0.98325	29282.2	29237.5	0.435036	0.0797785	9.47692e-08	29282.2	21656.5	0.873712	0.079781	2.30221e-27	29282.2	15977.1	1.45759	0.0800778	2.79321e-73	29282.2	10658.2	0.700667	0.0797999	5.33905e-18	29282.2	18013.1
Dm_00000749-RA	-0.361851	0.0652068	4.8571e-08	908.836	1172.6	-1.69535	0.0646957	3.16889e-150	908.836	2952.95	0.112429	0.0691764	0.13533	908.836	845.539	-0.0410689	0.0671628	0.616436	908.836	936.887	-0.603135	0.0672878	7.16231e-19	908.836	1384.15	-5.76324e-05	0.0682798	0.999433	908.836	912.935
Dm_00000750-RA	-0.477878	0.123696	0.000164388	285.227	396.745	0.0580258	0.13218	0.74267	285.227	274.306	0.16882	0.13126	0.248408	285.227	251.532	0.443325	0.130463	0.00107406	285.227	209.795	0.0387592	0.132011	0.824075	285.227	276.333	0.506149	0.133212	0.000254799	285.227	200.256
Dm_00000751-RA	1.15038	0.0623443	3.0236e-75	1479.06	665.484	-0.680051	0.0601156	3.11492e-29	1479.06	2366.14	0.0372203	0.0614166	0.630035	1479.06	1434.38	0.304261	0.0610664	1.17283e-06	1479.06	1197.1	0.818723	0.0655601	2.72903e-35	1479.06	835.453	0.283641	0.0618317	8.69094e-06	1479.06	1208.09
Dm_00000752-RA	0.501544	0.131996	0.000211746	1057.62	745.289	4.0684	0.17591	2.23599e-117	1057.62	63.6697	0.15647	0.13296	0.295695	1057.62	947.217	-0.272657	0.13156	0.0521362	1057.62	1274.73	0.823055	0.135459	2.18496e-09	1057.62	596.663	1.24914	0.135882	1.32663e-19	1057.62	443.6
Dm_00000753-RA	-0.772225	0.102792	1.17447e-13	674.128	1145.04	-1.7661	0.102866	2.13409e-65	674.128	2281.32	-1.13954	0.103553	1.20093e-27	674.128	1478.21	-1.23363	0.102785	1.37764e-32	674.128	1576.32	-1.58556	0.103126	1.0041e-52	674.128	2014.19	-1.19088	0.103247	4.33894e-30	674.128	1529.63
Dm_00000754-RA	0.187796	0.0876442	0.0408952	5890.47	5172.26	1.49416	0.0895996	8.72541e-62	5890.47	2091.19	0.787709	0.0884944	1.47841e-18	5890.47	3412.54	-0.200529	0.0876685	0.0309706	5890.47	6770.19	-0.278767	0.0878862	0.00209147	5890.47	7145.75	1.21138	0.0887853	1.47514e-41	5890.47	2543.91
Dm_00000755-RA	2.78823	0.200589	2.34351e-43	295.675	42.7443	2.21897	0.210034	1.1192e-25	295.675	63.5584	1.2569	0.190632	9.23636e-11	295.675	123.866	0.387073	0.180969	0.0446396	295.675	226.773	-1.25561	0.177207	2.68296e-12	295.675	708.116	2.04698	0.200011	5.58164e-24	295.675	71.9876
Dm_00000756-RA	3.03869	0.123947	1.14922e-131	11198.1	1362.33	1.48343	0.123567	9.67635e-33	11198.1	4003.86	0.842659	0.123174	1.72619e-11	11198.1	6242.54	1.24515	0.123167	1.61033e-23	11198.1	4722.41	1.47717	0.123566	1.84038e-32	11198.1	4020.43	1.56062	0.123432	6.99952e-36	11198.1	3795.16
Dm_00000757-RA	0.508579	0.0563735	4.31823e-19	4165.89	2924.33	1.35159	0.0598243	4.35786e-112	4165.89	1628.62	0.0681972	0.0568219	0.284961	4165.89	3970.18	0.0530636	0.0563735	0.413836	4165.89	4010.02	0.383812	0.0575467	4.79432e-11	4165.89	3187.85	0.330839	0.0569899	1.44436e-08	4165.89	3307.41
Dm_00000758-RA	-0.254761	0.0887192	0.00551723	406.385	482.56	0.332939	0.0987106	0.00109234	406.385	318.283	-0.800278	0.0898127	1.3615e-18	406.385	701.774	-0.604383	0.0890665	2.62092e-11	406.385	612.67	-2.2208	0.0863042	6.85676e-145	406.385	1883.03	-0.324062	0.091523	0.000681617	406.385	503.836
Dm_00000759-RA	0.281657	0.0833333	0.00102331	2222.45	1824.58	0.582889	0.0855177	1.81326e-11	2222.45	1479.31	-0.520006	0.0834058	9.40837e-10	2222.45	3179.45	-0.0038689	0.083513	0.967211	2222.45	2224.4	0.862422	0.086275	3.96164e-23	2222.45	1217.9	0.37053	0.0844273	2.15331e-05	2222.45	1716.58
Dm_00000760-RA	-4.07186	0.690267	6.39138e-09	2.10798	32.7654	0.211336	0.993008	0.906101	2.10798	1.52864	-4.61397	0.692215	5.70565e-11	2.10798	47.9506	-3.93208	0.694951	3.07727e-08	2.10798	29.9775	1.22347	1.22864	0.367939	2.10798	0.676063	-2.51826	0.724777	0.00086632	2.10798	11.2232
Dm_00000761-RA	1.53464	0.0823766	1.14331e-76	9209	3176.92	2.28957	0.0844221	8.55451e-161	9209	1882.88	0.295795	0.0821934	0.000509458	9209	7498.62	0.667426	0.0821716	1.19518e-15	9209	5795	1.79718	0.0836054	1.37092e-101	9209	2647.3	0.926566	0.0824573	1.26158e-28	9209	4842.18
Dm_00000762-RA	-1.09337	0.0825097	1.54646e-39	224.4	480.562	-1.06716	0.0882491	3.37557e-33	224.4	473.143	-2.01192	0.0820926	1.57413e-131	224.4	909.815	-1.76141	0.0817032	5.26243e-102	224.4	761.26	-1.24977	0.0869516	2.85933e-46	224.4	536.628	-1.31449	0.0846234	1.87266e-53	224.4	560.384
Dm_00000763-RA	-4.45962	1.24345	0.00048146	0	4.72247	-1.08971	1.68605	0.597512	0	0.401128	-1.61837	1.56397	0.366152	0	0.959961	-1.34261	1.58016	0.466102	0	0.453048	-9.54978	1.20862	5.73407e-15	0	161.585	0.211388	1.68605	0.952785	0	0
Dm_00000764-RA	1.31736	1.10554	0.274182	1.45091	0.665371	-3.02805	0.773485	0.000139122	1.45091	12.3243	-0.0736987	0.972265	0.98458	1.45091	1.78186	-0.0925314	0.935786	0.940836	1.45091	1.65361	-10.5444	0.727391	4.85879e-47	1.45091	2315.07	-2.44872	0.780476	0.00275761	1.45091	8.08146
Dm_00000765-RA	0.391412	0.101997	0.000182287	268.124	203.121	1.11837	0.124351	5.46249e-19	268.124	123.966	-2.58277	0.0936348	2.89582e-166	268.124	1600.16	-2.07287	0.0938296	4.81047e-107	268.124	1125.06	0.555513	0.114609	1.99757e-06	268.124	180.689	-0.574114	0.100287	2.30757e-08	268.124	398.611
Dm_00000766-RA	0.0744456	0.0511213	0.174957	3120.69	2958.4	0.886414	0.0547498	2.49654e-58	3120.69	1685.18	-1.19287	0.0507742	5.60774e-121	3120.69	7123.44	-0.849617	0.0507216	3.94079e-62	3120.69	5614.79	0.527543	0.0536781	2.10433e-22	3120.69	2163.19	-0.201481	0.0516525	0.000170471	3120.69	3581.69
Dm_00000767-RA	-1.27153	0.105254	4.15975e-33	186.447	446.576	-2.85989	0.103803	6.88925e-166	186.447	1342.93	-1.21285	0.109007	3.12693e-28	186.447	427.556	-0.917266	0.108586	8.07181e-17	186.447	351.662	-1.68382	0.107749	2.04077e-54	186.447	596.573	-1.08173	0.109172	1.46041e-22	186.447	390.007
Dm_00000768-RA	-0.10017	0.0863515	0.288323	383.26	413.483	-1.15712	0.0862963	1.75168e-40	383.26	859.918	-0.167056	0.0902672	0.0854185	383.26	430.994	0.298143	0.0909742	0.00163693	383.26	313.709	-0.00525406	0.093283	0.98305	383.26	389.231	0.297652	0.0930019	0.00223683	383.26	313.769
Dm_00000769-RA	-0.372577	0.0439671	5.24533e-17	2051.18	2651.84	0.211993	0.0476855	1.4098e-05	2051.18	1768.07	0.26666	0.0470747	2.88691e-08	2051.18	1703.04	0.579216	0.0468883	1.94468e-34	2051.18	1366.94	-0.139264	0.0465327	0.00375454	2051.18	2248.65	0.215641	0.0466077	7.23879e-06	2051.18	1763.24
Dm_00000770-RA	0.726759	0.0244074	1.59085e-193	30995.6	18724	0.685605	0.0248834	6.61518e-166	30995.6	19263.7	0.111242	0.0244989	9.85648e-06	30995.6	28672.7	-0.283463	0.0242556	5.7188e-31	30995.6	37719.8	-0.654944	0.0243108	1.13909e-158	30995.6	48790.3	-0.124318	0.0243719	6.98907e-07	30995.6	33780.6
Dm_00000771-RA	-3.09621	0.069963	0	289.548	2466.75	-2.47717	0.0726303	2.42372e-253	289.548	1602.29	-2.99734	0.0711038	0	289.548	2302.79	-2.18454	0.071894	2.61503e-201	289.548	1310.52	-3.07048	0.0713341	0	289.548	2420.16	-0.922638	0.0774575	5.31688e-32	289.548	544.621
Dm_00000772-RA	-5.69711	0.874913	1.37115e-10	1.05353	60.1318	1.33325	1.46486	0.430077	1.05353	0.538052	-4.5002	0.887032	7.19824e-07	1.05353	26.0418	-3.89889	0.889987	2.07349e-05	1.05353	17.1415	-2.1042	0.966569	0.0375021	1.05353	4.68582	-2.70111	0.921936	0.00534125	1.05353	7.60802
Dm_00000773-RA	-4.57332	0.0649344	0	354.349	8443.13	-1.01277	0.0735321	1.24663e-42	354.349	711.956	-0.705846	0.0737542	3.05795e-21	354.349	576.796	-0.662242	0.0721594	1.29505e-19	354.349	561.143	-0.138381	0.0801506	0.103198	354.349	390.705	-0.507962	0.0745074	2.34116e-11	354.349	500.67
Dm_00000774-RA	1.11465	0.202805	6.54567e-08	81.6558	38.032	-0.863415	0.188969	7.95287e-06	81.6558	151.03	3.64274	0.36653	8.39812e-23	81.6558	7.425	2.28475	0.252867	4.72571e-19	81.6558	17.4963	-2.17769	0.179342	1.91067e-33	81.6558	373.489	1.30078	0.224756	1.60129e-08	81.6558	33.3243
Dm_00000775-RA	0.732671	0.302836	0.0202644	29.2252	18.1387	-1.37729	0.281564	1.66993e-06	29.2252	78.5499	1.71393	0.380431	1.16121e-05	29.2252	9.5037	0.561556	0.310444	0.0931065	29.2252	20.553	-2.233	0.272417	5.24422e-16	29.2252	142.061	0.397238	0.313607	0.26117	29.2252	22.6476
Dm_00000776-RA	2.89235	5.61116	0.663153	0.858223	0	1.85333	5.61152	0.820731	0.858223	0	2.11234	5.61152	0.790233	0.858223	0	1.49628	5.61152	0.849314	0.858223	0.263366	1.85626	5.61152	0.799161	0.858223	0	2.19263	5.61152	0.786411	0.858223	0
Dm_00000777-RA	0.915092	0.0630689	4.14689e-47	1899.9	1009.57	-0.571201	0.0621704	9.32068e-20	1899.9	2827.29	3.83657	0.0942217	0	1899.9	133.096	2.69955	0.0744312	2.5878e-286	1899.9	293.043	-0.192303	0.0629329	0.00306788	1899.9	2176.18	1.04901	0.0657431	2.53782e-56	1899.9	919.409
Dm_00000778-RA	-2.45908	0.225131	2.49467e-27	28.3171	160.389	-1.60003	0.240931	5.95587e-11	28.3171	88.1325	-0.578195	0.254481	0.032052	28.3171	45.1187	-0.714901	0.245319	0.00533411	28.3171	48.0928	-2.70261	0.229541	1.56425e-31	28.3171	191.622	-0.598033	0.252582	0.0262419	28.3171	43.8874
Dm_00000779-RA	0.731229	0.0678729	1.26011e-26	574.502	346.317	-1.87901	0.0614862	1.02658e-203	574.502	2116.64	0.00328707	0.0681393	0.98458	574.502	574.542	-0.208119	0.0651076	0.00215475	574.502	666.52	-0.573765	0.0662895	1.08728e-17	574.502	858.711	-0.445815	0.0652453	2.10943e-11	574.502	782.664
Dm_00000780-RA	0.601255	0.0523473	4.56095e-30	818.624	538.421	-0.979787	0.0498821	4.15772e-85	818.624	1607.57	-1.85976	0.0468414	0	818.624	2969.48	-2.80732	0.0451629	0	818.624	5714.71	-2.73569	0.0458336	0	818.624	5433.33	-1.1454	0.048239	4.52198e-123	818.624	1799.99
Dm_00000781-RA	-1.00139	0.317594	0.00223415	55.1737	112.411	-0.393895	0.330397	0.283571	55.1737	73.8881	8.15234	1.21843	4.81138e-11	55.1737	0	1.99044	0.372066	1.71575e-07	55.1737	13.9134	0.380727	0.343133	0.311002	55.1737	43.6019	-0.108781	0.329945	0.827485	55.1737	60.2858
Dm_00000782-RA	-1.00162	0.290141	0.00079	28.282	58.0128	-0.789431	0.307485	0.0140624	28.282	49.6483	0.00490408	0.320252	0.989899	28.282	28.3172	-0.95439	0.295338	0.00191373	28.282	56.0645	-2.80367	0.284845	1.81647e-22	28.282	202.204	0.645594	0.338386	0.0779045	28.282	18.3134
Dm_00000783-RA	-0.162799	0.0747658	0.0376052	544.614	611.103	-0.538232	0.0774991	7.40366e-12	544.614	791.843	-0.162517	0.0782239	0.0513769	544.614	610.758	-0.275294	0.0759729	0.000471384	544.614	660.563	0.154801	0.0818008	0.0725828	544.614	490.85	-0.0630889	0.0782394	0.504303	544.614	566.492
Dm_00000784-RA	-0.478852	0.0885229	1.05902e-07	457.282	639.949	-0.895579	0.0905895	1.1717e-22	457.282	852.918	-0.79976	0.090157	1.93778e-18	457.282	802.322	-0.869023	0.0886831	3.52712e-22	457.282	838.147	-1.10965	0.0897943	1.37519e-34	457.282	993.274	-0.676202	0.0901866	1.80063e-13	457.282	733.338
Dm_00000785-RA	-4.10339	0.118051	3.35592e-263	78.5007	1340.88	2.28226	0.261591	5.9838e-18	78.5007	16.0052	-4.49534	0.118559	0	78.5007	1756.17	-2.04621	0.124203	3.77792e-60	78.5007	320.441	-3.41414	0.12118	2.19346e-173	78.5007	829.664	-0.669586	0.138459	2.65413e-06	78.5007	123.701
Dm_00000786-RA	-2.86493	0.310033	5.82877e-20	18.3792	125.476	-0.104281	0.374889	0.857224	18.3792	18.3361	-1.95493	0.322735	2.82248e-09	18.3792	66.4643	-1.00809	0.331088	0.00354463	18.3792	34.5759	-2.59762	0.318211	6.92307e-16	18.3792	104.557	-1.1504	0.333394	0.000943807	18.3792	38.7364
Dm_00000787-RA	-1.30098	0.165526	8.05392e-15	124.864	311.475	-2.3918	0.165408	7.77092e-47	124.864	663.244	-0.140261	0.17747	0.508446	124.864	140.651	-0.931302	0.168716	6.72372e-08	124.864	241.196	-2.35252	0.165528	2.84469e-45	124.864	646.186	-2.58546	0.16419	6.80759e-55	124.864	758.287
Dm_00000788-RA	-1.48839	0.08646	1.08525e-65	457.177	1274.04	0.361755	0.0982637	0.000349439	457.177	354.518	0.352149	0.0962084	0.000404336	457.177	354.892	-0.124559	0.0912536	0.215932	457.177	493.964	0.208904	0.0969568	0.0395978	457.177	393.213	0.137004	0.0940921	0.189341	457.177	410.661
Dm_00000789-RA	-2.01435	0.0744891	7.13369e-160	4602.15	18606.2	-1.72842	0.0747288	2.16416e-117	4602.15	15261.4	0.175649	0.0756357	0.0282189	4602.15	4078.32	0.215762	0.0753387	0.00622302	4602.15	3966.42	-0.996956	0.0749912	8.45921e-40	4602.15	9196.16	-0.293143	0.0751941	0.000171943	4602.15	5642.81
Dm_00000790-RA	0.573297	0.0751656	4.91459e-14	1312.17	880.681	-1.39759	0.0736019	1.19545e-79	1312.17	3451.5	0.0942625	0.0761107	0.268313	1312.17	1227.44	0.349084	0.075718	7.23751e-06	1312.17	1028.93	-0.637919	0.0748195	3.31368e-17	1312.17	2039.41	-0.150347	0.0751795	0.0636044	1312.17	1451.53
Dm_00000791-RA	-0.592446	0.0633263	2.00226e-20	6452.26	9736.7	-2.12268	0.0632269	1.62696e-245	6452.26	28121.5	0.140501	0.0640442	0.0389758	6452.26	5856.42	-0.0351974	0.0636858	0.656357	6452.26	6617.34	-1.01075	0.0635222	2.32247e-56	6452.26	13014.5	-0.636293	0.0635458	5.19425e-23	6452.26	10037
Dm_00000792-RA	-0.127345	0.0554395	0.0278863	1358.1	1480.34	0.664808	0.0618212	1.4907e-26	1358.1	852.921	-1.0039	0.0553886	1.40904e-72	1358.1	2716.87	-0.832703	0.05501	5.27018e-51	1358.1	2415.14	0.823076	0.0627647	9.146e-39	1358.1	764.365	-0.252843	0.0567698	1.60565e-05	1358.1	1613.75
Dm_00000793-RA	0.131628	0.106902	0.257324	924.799	846.18	2.83869	0.133307	9.41962e-100	924.799	130.104	-0.00639596	0.108452	0.98458	924.799	930.727	0.305223	0.108201	0.00708375	924.799	750.917	1.92937	0.120734	7.80919e-57	924.799	242.178	0.578146	0.109882	3.01282e-07	924.799	621.737
Dm_00000794-RA	-0.416097	0.168509	0.0177223	216.842	291.008	-1.79499	0.167605	2.39667e-26	216.842	757.366	0.139847	0.175581	0.504782	216.842	199.15	-0.00276995	0.1721	0.988667	216.842	218.798	-0.829155	0.170952	1.96605e-06	216.842	388.714	-0.488474	0.171051	0.00669633	216.842	305.131
Dm_00000795-RA	0.436448	0.089389	1.67821e-06	727.657	540.491	-1.27835	0.0877112	1.48018e-47	727.657	1771.82	-0.25237	0.0899008	0.00733954	727.657	874.662	-0.0883846	0.0891605	0.386577	727.657	776.436	-0.0548907	0.0914696	0.610492	727.657	760.668	-0.305019	0.0893446	0.00107405	727.657	902.484
Dm_00000796-RA	0.120493	0.0931409	0.232369	355.009	325.869	0.400186	0.103215	0.000162001	355.009	268.728	-0.589556	0.0936895	6.52163e-10	355.009	535.892	0.175791	0.0960009	0.0889218	355.009	312.464	0.676693	0.106467	3.76085e-10	355.009	221.827	0.259011	0.0986105	0.0130694	355.009	297.58
Dm_00000797-RA	0.354634	0.0436458	9.57348e-16	7904.8	6183.13	0.521823	0.0446981	4.85647e-31	7904.8	5506.44	0.894486	0.044938	3.05644e-87	7904.8	4250.79	1.22256	0.0448335	2.24857e-162	7904.8	3389.77	0.981204	0.045377	8.87781e-103	7904.8	3997.25	1.02137	0.044941	7.35901e-113	7904.8	3895.69
Dm_00000798-RA	-0.983077	0.0798245	2.38414e-34	435.71	857.674	0.170403	0.0904079	0.0767138	435.71	386.962	-0.89115	0.0825918	1.24182e-26	435.71	809.21	-0.797061	0.0815457	4.49426e-22	435.71	755.299	0.686213	0.0956431	1.41277e-12	435.71	270.634	-0.347994	0.0845633	7.06113e-05	435.71	552.871
Dm_00000799-RA	-0.0307854	0.126898	0.848792	253.54	260.683	0.518989	0.139432	0.0002987	253.54	178.85	-0.0379116	0.131774	0.851988	253.54	261.162	0.116929	0.130178	0.438119	253.54	234.581	1.33665	0.152306	3.79079e-18	253.54	101.827	0.468097	0.135205	0.000905395	253.54	184
Dm_00000800-RA	-4.61643	0.597322	2.25046e-14	3.42121	77.3277	-1.18265	0.689219	0.109626	3.42121	7.0634	0.955239	0.881833	0.341092	3.42121	1.59372	-0.917104	0.670013	0.214536	3.42121	5.68273	-2.95068	0.622712	3.39924e-06	3.42121	24.6925	2.26189	1.17169	0.0742435	3.42121	0.694602
Dm_00000801-RA	-0.768041	0.135362	2.39205e-08	148.953	256.544	-1.88788	0.135053	7.228e-44	148.953	556.925	-1.33461	0.136645	4.55863e-22	148.953	382.198	-0.949624	0.136614	8.36048e-12	148.953	292.041	-0.39695	0.145335	0.00839614	148.953	199.637	-0.647643	0.140169	7.45059e-06	148.953	236.795
Dm_00000802-RA	-1.46323	0.0785457	1.15517e-76	377.613	1050.17	0.291035	0.0927771	0.00245631	377.613	312.884	-0.715556	0.0834895	2.66971e-17	377.613	624.034	-0.829213	0.0814103	7.43877e-24	377.613	677.013	-1.53864	0.0810235	1.26233e-79	377.613	1106.05	0.152239	0.0883494	0.114298	377.613	342.561
Dm_00000803-RA	-1.1656	0.133911	7.22883e-18	2134.17	4793.82	-2.96805	0.133774	3.69833e-108	2134.17	16721.1	-1.38016	0.134111	2.36862e-24	2134.17	5562.54	-1.08415	0.134066	1.59453e-15	2134.17	4530.85	-1.13635	0.134291	5.73038e-17	2134.17	4699.07	-1.77965	0.133943	1.75136e-39	2134.17	7337.34
Dm_00000804-RA	2.4324	0.0682727	1.87246e-276	2125.92	394.508	-1.58676	0.0608385	7.85875e-149	2125.92	6389.68	-1.32905	0.0609024	1.41389e-104	2125.92	5339.81	-1.4582	0.0605182	4.50637e-127	2125.92	5844.19	1.81567	0.0709402	2.34053e-143	2125.92	605.654	-0.811218	0.0612725	3.25851e-39	2125.92	3734.48
Dm_00000805-RA	0.911125	5.64883	0.891667	0	0	-1.84995	5.62734	0.821721	0	0.764322	0.1311	5.64919	0.98458	0	0	0.476819	5.64919	0.940836	0	0	-0.124984	5.64919	0.984334	0	0	0.211385	5.64919	0.974318	0	0
Dm_00000806-RA	-1.06442	0.0871582	8.40187e-34	803.779	1674.3	1.62271	0.103734	1.48606e-54	803.779	259.738	2.1482	0.106905	6.99218e-89	803.779	184.156	1.0089	0.093918	2.20739e-26	803.779	398.309	0.167347	0.092704	0.0876284	803.779	711.309	0.3954	0.0922672	3.40506e-05	803.779	608.652
Dm_00000807-RA	-9.62783	0.648156	2.67312e-49	1.64036	1533.57	0.199006	0.969733	0.911988	1.64036	1.49071	-3.191	0.677111	4.35724e-06	1.64036	19.697	-4.67789	0.656841	2.49477e-12	1.64036	49.6784	-9.1622	0.648559	9.50886e-45	1.64036	1111.15	-0.749975	0.792543	0.420076	1.64036	3.17038
Dm_00000808-RA	-0.223661	0.0564598	0.000110296	735.639	857.789	-1.19578	0.0566797	6.0786e-98	735.639	1681.32	-0.518	0.0582697	1.63822e-18	735.639	1057.11	-0.0888168	0.0585804	0.165196	735.639	785.155	-0.219588	0.0609758	0.000452806	735.639	857.861	-0.274811	0.058941	6.11844e-06	735.639	890.892
Dm_00000809-RA	0.785444	0.0661072	4.51408e-32	1731.89	1007.86	-1.40838	0.0642975	1.85905e-105	1731.89	4607.19	-1.03937	0.0645044	1.1606e-57	1731.89	3570.45	-0.631938	0.0644995	3.58328e-22	1731.89	2690.61	0.096496	0.0670197	0.179269	1731.89	1626.45	-0.648635	0.0648413	5.71653e-23	1731.89	2723.11
Dm_00000810-RA	-1.33899	0.0606713	5.55609e-107	591.938	1496.89	-0.167574	0.0687642	0.0200952	591.938	666.656	-3.79626	0.0590545	0	591.938	8218.75	-3.1627	0.0591881	0	591.938	5294.39	0.432447	0.0735241	7.07759e-09	591.938	437.016	-2.49445	0.0600578	0	591.938	3333.99
Dm_00000811-RA	-0.605502	0.043316	7.84752e-44	2457.45	3745.43	-0.775427	0.0444208	1.48298e-67	2457.45	4213.17	-0.0478446	0.0454283	0.356561	2457.45	2538.54	-0.0632149	0.0446153	0.197451	2457.45	2567.97	-0.705882	0.0445402	6.35117e-56	2457.45	4019.25	-0.126986	0.0450177	0.00743434	2457.45	2687.13
Dm_00000812-RA	-1.66952	0.160594	6.8827e-25	1453.69	4632.15	-3.2469	0.160505	3.53812e-90	1453.69	13823.7	-0.500173	0.16151	0.00296388	1453.69	2059.52	-0.34328	0.161308	0.0457846	1453.69	1847.5	-1.3888	0.16104	1.42848e-17	1453.69	3814.13	-1.14713	0.161004	2.7441e-12	1453.69	3225.09
Dm_00000813-RA	-1.52564	0.0728085	1.35407e-96	671.461	1942.96	-2.59042	0.0727933	1.17503e-275	671.461	4065.11	-1.0382	0.0751032	8.01871e-43	671.461	1389.48	-1.01503	0.074248	7.34058e-42	671.461	1365.44	-1.05053	0.0756264	2.57308e-43	671.461	1398.97	-1.35198	0.0741331	3.8226e-73	671.461	1723.52
Dm_00000814-RA	0.911267	1.67509	0.644109	0	0	-0.127912	1.6751	0.98325	0	0	0.131102	1.6751	0.98458	0	0	0.476826	1.6751	0.839232	0	0	-11.0674	1.19178	3.7484e-20	0	464.102	0.211388	1.6751	0.952785	0	0
Dm_00000815-RA	-0.681386	0.0739223	7.21424e-20	1271.78	2046.67	-1.96722	0.0737065	8.95052e-156	1271.78	4990.29	-1.69689	0.0737865	5.58846e-116	1271.78	4137.73	-1.48633	0.0736138	1.22253e-89	1271.78	3576.83	-1.09856	0.0747125	2.36383e-48	1271.78	2735.88	-1.27305	0.074075	4.14581e-65	1271.78	3082.95
Dm_00000816-RA	-2.07706	0.196693	1.23392e-25	2146.38	9059.54	-0.0877613	0.197575	0.739032	2146.38	2281.65	-2.27958	0.196767	1.71553e-30	2146.38	10425.1	-3.77791	0.196623	2.61335e-81	2146.38	29452.1	-1.66076	0.19691	7.24899e-17	2146.38	6788.98	-3.96106	0.196627	6.00415e-89	2146.38	33438.7
Dm_00000817-RA	2.81581	0.100832	2.16282e-170	774.647	110.499	0.22648	0.0870735	0.0128073	774.647	661.905	2.97534	0.116163	1.51964e-143	774.647	100.029	2.33699	0.10017	3.17893e-119	774.647	154.413	4.72511	0.190002	1.97997e-135	774.647	28.6782	1.40045	0.092919	2.09112e-50	774.647	290.864
Dm_00000818-RA	0.0649058	0.135772	0.687383	301.542	289.88	0.581455	0.146088	0.000106581	301.542	202.087	-0.0568582	0.139275	0.76725	301.542	317.625	-0.155655	0.136718	0.311237	301.542	338.16	0.315718	0.143541	0.0354903	301.542	243.979	-0.366943	0.137019	0.0112989	301.542	390.758
Dm_00000819-RA	-2.01474	0.0654284	7.33767e-207	375.145	1513.63	2.02597	0.116476	4.40494e-67	375.145	91.5164	-1.97781	0.0671722	2.90359e-189	375.145	1474.6	-1.61253	0.0671431	2.99279e-126	375.145	1147.34	-3.38688	0.0649876	0	375.145	3917.8	-0.986242	0.0702996	7.40135e-44	375.145	744.3
Dm_00000820-RA	-2.76362	0.0899464	5.90025e-206	1268.33	8641.53	-3.47294	0.0900217	0	1268.33	14129.5	-2.27096	0.09039	3.71656e-138	1268.33	6142.01	-2.36319	0.0901742	4.46276e-150	1268.33	6547.68	-2.25613	0.0904921	4.15505e-136	1268.33	6079.26	-1.88685	0.0905243	3.98006e-95	1268.33	4706.64
Dm_00000821-RA	1.11462	0.0559281	1.60657e-87	1920.85	884.831	0.596616	0.0578129	1.45207e-24	1920.85	1266.95	0.713177	0.057364	6.65211e-35	1920.85	1168.51	0.588305	0.0556863	1.4635e-25	1920.85	1272.78	0.786409	0.0586507	1.84711e-40	1920.85	1109.09	0.980988	0.0580363	4.99848e-63	1920.85	969.951
Dm_00000822-RA	-1.94527	0.139044	6.68129e-44	553.737	2123.68	0.314181	0.145445	0.0407314	553.737	443.944	1.20312	0.149556	2.14405e-15	553.737	237.889	1.28561	0.147474	7.94409e-18	553.737	226.848	-1.74792	0.140059	3.02437e-35	553.737	1851.85	1.1493	0.14837	2.71281e-14	553.737	249.163
Dm_00000823-RA	-0.254846	0.0760939	0.00114212	1238.69	1481.98	-0.451942	0.0776262	1.0449e-08	1238.69	1698.8	-0.402377	0.0773067	3.6135e-07	1238.69	1642.21	-0.291086	0.0767364	0.000245382	1238.69	1518.72	-0.565278	0.0773737	5.43525e-13	1238.69	1837.4	-0.341007	0.0771727	1.8813e-05	1238.69	1575.48
Dm_00000824-RA	-1.53185	0.109583	7.83192e-44	127.794	371.453	0.378709	0.140639	0.00984512	127.794	98.855	-2.42265	0.109343	9.29418e-108	127.794	690.739	-2.18175	0.108873	2.53375e-88	127.794	581.354	-1.47129	0.115468	1.11245e-36	127.794	359.473	-1.55358	0.112756	2.36613e-42	127.794	376.882
Dm_00000825-RA	-2.7906	0.273414	4.84712e-24	13.8939	98.9705	0.558725	0.401324	0.202731	13.8939	9.66814	-0.280961	0.332578	0.47449	13.8939	17.8858	-0.615192	0.311082	0.0646654	13.8939	21.3598	-4.86345	0.269308	3.72777e-72	13.8939	416.077	0.133076	0.350515	0.794438	13.8939	13.0145
Dm_00000826-RA	0.580154	0.0531591	2.76206e-27	1805.97	1205.33	1.56701	0.062657	5.65886e-137	1805.97	608.907	-0.398394	0.0528513	1.12433e-13	1805.97	2373.86	-0.290439	0.0522948	5.55782e-08	1805.97	2203.38	0.975806	0.0586167	1.50865e-61	1805.97	916	0.0978917	0.053759	0.0936648	1805.97	1681.92
Dm_00000827-RA	0.941384	0.0589267	8.75516e-57	4059.83	2111.46	1.52309	0.0624611	2.67041e-130	4059.83	1410.49	0.957284	0.0603467	6.23313e-56	4059.83	2089.53	0.898129	0.0594964	9.88921e-51	4059.83	2173.67	1.52703	0.0624759	7.11446e-131	4059.83	1405.93	0.836477	0.0598666	1.63031e-43	4059.83	2269.68
Dm_00000828-RA	-0.612072	0.122861	1.01785e-06	149.117	226.612	-0.499941	0.132	0.000231539	149.117	210.032	-0.436678	0.130034	0.00121972	149.117	201.971	-0.506586	0.126369	0.000103105	149.117	210.558	-0.220516	0.135318	0.125381	149.117	171.572	-0.458549	0.129006	0.000648041	149.117	203.498
Dm_00000829-RA	-0.801219	0.115352	7.22545e-12	163.263	285.046	-0.426611	0.125832	0.00102623	163.263	219.913	0.151581	0.129537	0.298769	163.263	148.198	0.0329955	0.124284	0.850026	163.263	160.72	-0.339752	0.126778	0.00974923	163.263	207.217	-0.247722	0.124132	0.0642089	163.263	195.927
Dm_00000830-RA	-0.713289	0.0931739	3.95626e-14	238.71	392.489	-0.220234	0.103741	0.0445406	238.71	278.942	-0.0377114	0.102817	0.797313	238.71	243.869	-0.0881703	0.099375	0.444637	238.71	255.49	-0.28437	0.103033	0.00771011	238.71	290.439	-0.293104	0.0998588	0.00525556	238.71	291.411
Dm_00000831-RA	0.926311	0.0933875	8.73675e-23	1780.8	935.618	1.96086	0.101071	4.51809e-83	1780.8	459.1	1.3314	0.0967568	1.91488e-42	1780.8	705.869	1.46195	0.0957932	8.04295e-52	1780.8	645.023	1.71202	0.099534	1.33601e-65	1780.8	540.962	1.21338	0.0958925	6.18115e-36	1780.8	765.691
Dm_00000832-RA	0.136538	0.164352	0.460516	539.597	492.91	-0.492885	0.16526	0.00406486	539.597	762.687	1.7575	0.175954	5.10241e-23	539.597	160.348	0.629385	0.166822	0.00026601	539.597	350.692	3.98596	0.227921	9.17783e-68	539.597	33.7793	-1.85215	0.162792	2.59695e-29	539.597	1956.81
Dm_00000833-RA	-0.468477	0.0921896	6.09472e-07	3034.71	4202.98	-1.49303	0.0922008	2.37757e-58	3034.71	8551.38	-0.567607	0.0925908	1.80314e-09	3034.71	4501.65	-0.490927	0.0923878	2.08401e-07	3034.71	4269.6	-0.941928	0.0924686	5.79798e-24	3034.71	5838.79	-0.763565	0.0923937	4.28718e-16	3034.71	5156.62
Dm_00000834-RA	-2.545	0.0593902	0	6551.68	38262.7	-0.97752	0.0598809	2.83334e-59	6551.68	12911.6	-4.01576	0.0593582	0	6551.68	106053	-3.28483	0.0593733	0	6551.68	63899.1	-2.56746	0.0594905	0	6551.68	38866.6	-2.48522	0.0594616	0	6551.68	36709.5
Dm_00000835-RA	0.953141	0.0442335	4.68986e-102	3217.95	1658.94	-0.245876	0.0439354	3.86473e-08	3217.95	3811.36	0.485694	0.045061	1.40158e-26	3217.95	2290.71	0.486197	0.0441915	1.32114e-27	3217.95	2293.59	0.75455	0.0465148	1.615e-58	3217.95	1906.03	0.320952	0.0444201	1.33619e-12	3217.95	2569.43
Dm_00000836-RA	0.658241	0.0550887	2.02542e-32	2509.75	1590.33	-0.720193	0.0545805	2.99343e-39	2509.75	4133.74	0.577326	0.0567649	8.13566e-24	2509.75	1681.16	0.859508	0.0564746	1.52546e-51	2509.75	1381.73	0.368932	0.05677	1.4915e-10	2509.75	1941.61	0.555609	0.0564028	2.58576e-22	2509.75	1707.94
Dm_00000837-RA	0.44009	0.0786779	3.78214e-08	5492.62	4045.18	0.416099	0.0793843	2.73559e-07	5492.62	4112.22	0.486263	0.0792858	1.77237e-09	5492.62	3918	0.537381	0.078998	2.33846e-11	5492.62	3780.89	0.352496	0.0793279	1.36058e-05	5492.62	4296.9	0.521535	0.0792007	1.11884e-10	5492.62	3823.75
Dm_00000838-RA	0.367757	0.0549933	4.26471e-11	811.185	627.68	-0.52735	0.0556414	6.18352e-21	811.185	1169.42	-0.145938	0.0562133	0.0135241	811.185	899.387	-0.0567498	0.0550317	0.365167	811.185	842.079	-0.477899	0.0558619	2.58701e-17	811.185	1125.31	-0.0729185	0.056189	0.248356	811.185	851.529
Dm_00000839-RA	-0.704931	0.0631917	1.921e-28	819.274	1335.96	-0.447596	0.0668409	4.10165e-11	819.274	1120.53	-0.289917	0.0665665	2.29222e-05	819.274	1001.65	-0.0771913	0.065956	0.296554	819.274	863.579	-0.0335792	0.0687762	0.687709	819.274	832.82	-0.13353	0.0667741	0.0636171	819.274	898.738
Dm_00000840-RA	-0.139387	0.0956146	0.174487	488.68	538.949	0.988521	0.109288	3.42978e-19	488.68	246.351	0.58435	0.103248	2.97013e-08	488.68	327.785	0.254213	0.0988711	0.0145916	488.68	411.218	0.167321	0.101905	0.122356	488.68	435.417	-0.624263	0.0963767	2.26987e-10	488.68	753.844
Dm_00000841-RA	1.70851	0.034835	0	4702.36	1439.37	-0.534983	0.0323067	6.00459e-61	4702.36	6812.67	1.78943	0.03811	0	4702.36	1366.76	1.79765	0.0366636	0	4702.36	1354.71	-2.02789	0.0309709	0	4702.36	19186.1	0.226689	0.0330094	1.66544e-11	4702.36	4022.61
Dm_00000842-RA	3.11854	0.318117	2.74139e-22	2438.51	280.689	8.69432	0.499935	4.63269e-67	2438.51	5.79896	-0.0458599	0.316176	0.944556	2438.51	2516.63	-1.65233	0.315795	3.21677e-07	2438.51	7663.65	8.04488	0.441992	2.83003e-73	2438.51	9.19521	5.73992	0.339676	5.41649e-63	2438.51	45.8997
Dm_00000843-RA	-0.0102612	0.0676592	0.89807	2194.51	2205.24	0.324977	0.0699594	5.54907e-06	2194.51	1746.51	0.0825188	0.0690035	0.286895	2194.51	2066.89	0.355257	0.0687613	4.55058e-07	2194.51	1712.2	0.553508	0.0705868	9.20945e-15	2194.51	1489.33	0.478366	0.0695622	1.56166e-11	2194.51	1573.16
Dm_00000844-RA	1.51174	0.111214	1.58646e-41	664.766	232.229	-1.72985	0.104441	5.67303e-61	664.766	2195.33	0.00782323	0.108106	0.98458	664.766	658.658	0.144854	0.107192	0.221077	664.766	599.706	0.162361	0.109614	0.166294	664.766	593.364	0.0874182	0.107949	0.50214	664.766	624.153
Dm_00000845-RA	0.856849	0.0663644	1.31419e-37	905.948	501.599	0.537997	0.0704452	4.5782e-14	905.948	624.593	-0.290865	0.0650325	1.34884e-05	905.948	1106.41	0.118584	0.0651436	0.0909139	905.948	833.077	0.410693	0.0695748	6.24047e-09	905.948	685.288	0.380986	0.067482	3.62386e-08	905.948	697.692
Dm_00000846-RA	-1.00844	0.0703385	4.96424e-46	1294.73	2600.75	1.17321	0.0796041	1.35328e-48	1294.73	573.815	0.599657	0.0753972	4.45423e-15	1294.73	851.348	0.250054	0.0729795	0.000971081	1294.73	1087.32	-0.107235	0.0736548	0.174109	1294.73	1389.59	0.554223	0.0747859	3.4419e-13	1294.73	881.63
Dm_00000847-RA	0.40343	0.0479629	8.92216e-17	4621.35	3489.78	2.05304	0.0545693	0	4621.35	1112.17	0.331502	0.0488887	2.6132e-11	4621.35	3667.37	0.2138	0.0482228	1.63446e-05	4621.35	3978.91	1.28077	0.0514491	1.06201e-135	4621.35	1895.35	0.586419	0.0490931	3.56543e-32	4621.35	3072.91
Dm_00000848-RA	-2.74597	0.638771	2.61479e-05	5.00581	30.4522	4.26367	1.33466	0.00202677	5.00581	0	-0.955338	0.692476	0.212225	5.00581	8.81699	-0.13819	0.714784	0.891854	5.00581	5.034	-1.7592	0.672277	0.0116962	5.00581	15.265	1.22586	0.865849	0.203207	5.00581	1.87868
Dm_00000849-RA	1.51731	0.24076	5.31438e-10	140.656	48.7911	2.84692	0.307785	5.25929e-20	140.656	19.3742	1.88415	0.262483	1.60635e-12	140.656	37.9089	1.9087	0.254684	1.62402e-13	140.656	37.1304	2.56523	0.294197	6.23332e-18	140.656	23.0314	2.14118	0.267023	3.16801e-15	140.656	32.2881	yes
Dm_00000850-RA	1.73217	0.212811	8.53008e-16	132.8	39.7528	1.66047	0.235955	3.86453e-12	132.8	41.2825	2.05996	0.239817	2.26516e-17	132.8	32.3481	1.63198	0.219395	2.46564e-13	132.8	42.4641	2.16175	0.253695	3.45996e-17	132.8	29.5865	1.65528	0.226147	6.7404e-13	132.8	42.1709	yes
Dm_00000851-RA	1.41759	0.132874	3.88133e-26	419.215	156.318	0.906838	0.137444	7.94672e-11	419.215	221.329	1.19826	0.13806	1.04242e-17	419.215	181.13	1.17871	0.134449	5.15046e-18	419.215	184.746	1.86186	0.150357	1.00784e-34	419.215	114.514	1.48141	0.140055	1.60903e-25	419.215	149.364
Dm_00000852-RA	0.287768	0.0660346	2.012e-05	1148.25	938.995	-0.161517	0.0677971	0.0232308	1148.25	1283.71	0.0914574	0.06793	0.224711	1148.25	1073.69	0.433927	0.0677799	3.33537e-10	1148.25	848.627	0.378669	0.0700757	1.09168e-07	1148.25	882.477	0.29641	0.0682804	2.66498e-05	1148.25	933.394
Dm_00000853-RA	-0.876657	0.120619	7.22028e-13	219.392	404.453	-1.00324	0.124507	1.65202e-15	219.392	441.468	-2.70443	0.11844	2.33761e-114	219.392	1437.97	-3.2039	0.117344	8.77723e-163	219.392	2032.35	-0.872424	0.125272	6.33038e-12	219.392	401.801	-1.95089	0.119678	1.01689e-58	219.392	852.036
Dm_00000854-RA	-1.65964	0.240437	9.76607e-12	17.6453	60.7733	-3.35237	0.234981	1.24819e-45	17.6453	196.073	-1.96022	0.24562	3.58264e-15	17.6453	74.4881	-1.14908	0.253498	1.03795e-05	17.6453	42.5064	-5.11979	0.228092	1.26677e-110	17.6453	669.616	-1.56369	0.250708	1.05311e-09	17.6453	56.1913
Dm_00000855-RA	0.427693	0.0551451	1.82111e-14	2446.75	1822.78	-0.797028	0.054897	3.33066e-47	2446.75	4262.61	0.00210299	0.0558771	0.98458	2446.75	2447.15	0.201137	0.0555068	0.000471291	2446.75	2130.87	0.0211053	0.0563404	0.768701	2446.75	2414.52	0.00996706	0.0556618	0.924875	2446.75	2435.87
Dm_00000856-RA	0.189222	0.0446891	3.4741e-05	2176.12	1906.94	0.899097	0.0503242	1.08427e-70	2176.12	1164.85	-0.676304	0.0446476	3.95438e-51	2176.12	3474.47	-0.780577	0.0439131	8.60516e-70	2176.12	3736.16	-0.011241	0.0466579	0.861096	2176.12	2190.89	0.048149	0.0459176	0.364238	2176.12	2106.11
Dm_00000857-RA	-0.742007	0.0877828	6.28265e-17	463.9	774.433	1.81555	0.117784	5.15324e-53	463.9	132.231	-0.493208	0.091258	1.23689e-07	463.9	653.755	0.129122	0.0923965	0.204205	463.9	425.362	1.97698	0.120963	2.23277e-59	463.9	116.167	0.232253	0.0945715	0.0208406	463.9	391.773
Dm_00000858-RA	-0.0200241	0.128596	0.895388	142.1	144.653	0.701546	0.153744	8.18228e-06	142.1	88.2438	0.306082	0.141009	0.0412183	142.1	115.953	-0.0098582	0.13272	0.948231	142.1	143.37	0.847182	0.157018	1.14198e-07	142.1	80.4146	0.311038	0.140062	0.0379775	142.1	113.77
Dm_00000859-RA	-0.749096	0.0462104	2.02246e-58	1858.43	3120.36	-0.188918	0.0491795	0.000186962	1858.43	2116.73	-0.435896	0.0480025	2.94005e-19	1858.43	2512.94	-0.424374	0.0472643	7.86533e-19	1858.43	2494.03	-1.02358	0.0472652	4.39359e-103	1858.43	3771.45	-0.2092	0.0482598	2.73864e-05	1858.43	2144.56
Dm_00000860-RA	-0.698115	0.160184	2.00878e-05	173.643	283.158	3.48752	0.284202	3.83641e-34	173.643	15.2312	0.502242	0.174069	0.00579569	173.643	125.304	0.919793	0.174631	2.67448e-07	173.643	91.9758	-0.0522609	0.17048	0.814351	173.643	180.494	0.847667	0.177252	3.44867e-06	173.643	98.8665
Dm_00000861-RA	-1.03027	0.0929223	4.08864e-28	739.285	1509.28	2.71506	0.12736	5.69781e-100	739.285	112.041	0.329618	0.0983153	0.00124332	739.285	587.281	0.598727	0.0977747	1.92776e-09	739.285	485.84	-0.925454	0.0948064	4.03477e-22	739.285	1403.84	0.633252	0.0992324	4.2151e-10	739.285	476.584
Dm_00000862-RA	-0.473573	0.0670597	3.19025e-12	1122.08	1559.4	-2.05932	0.0664126	1.07942e-209	1122.08	4681.33	-1.96571	0.0663273	9.93606e-192	1122.08	4384.63	-1.71498	0.0661816	9.24603e-147	1122.08	3688.88	-1.11361	0.0677391	4.63609e-60	1122.08	2434.69	-1.75905	0.0663993	6.16515e-153	1122.08	3801.58
Dm_00000863-RA	-1.62776	0.0932747	1.82761e-67	1431.78	4436.25	-3.00761	0.0931681	3.90686e-227	1431.78	11545.4	-1.28673	0.0939687	4.80771e-42	1431.78	3504.53	-1.06794	0.093812	1.86418e-29	1431.78	3010.21	-0.824638	0.0946434	6.58709e-18	1431.78	2545.13	-1.40344	0.0937746	1.01271e-49	1431.78	3798.17
Dm_00000864-RA	1.40283	0.0356609	0	6382.44	2412.32	0.313987	0.0355863	2.50715e-18	6382.44	5130.43	1.41008	0.0375302	0	6382.44	2403.32	1.23194	0.0361817	1.78647e-252	6382.44	2712.43	-0.380223	0.0346416	1.36048e-27	6382.44	8300.65	0.680846	0.0356598	4.82503e-80	6382.44	3974.98
Dm_00000865-RA	0.879943	0.0861282	4.37091e-24	12998.6	7060.77	0.938443	0.0865422	5.63219e-27	12998.6	6780.32	1.02627	0.0864982	6.50008e-32	12998.6	6379.12	0.346051	0.0861103	9.89575e-05	12998.6	10222.6	0.521983	0.0863508	2.64582e-09	12998.6	9048.26	0.465593	0.0862199	1.42665e-07	12998.6	9410.11
Dm_00000866-RA	0.911137	5.64883	NA	0	0	-1.08969	5.64919	0.916723	0	0.363194	0.1311	5.64919	0.98458	0	0	0.476819	5.64919	NA	0	0	-0.124984	5.64919	NA	0	0	0.211385	5.64919	0.974318	0	0
Dm_00000867-RA	0.783318	0.0647214	3.17874e-33	2683.45	1559.71	1.04191	0.067806	1.081e-52	2683.45	1305.16	-0.630541	0.0640408	2.09789e-22	2683.45	4155.61	-0.0989354	0.0641673	0.157565	2683.45	2874.25	0.999707	0.0676625	8.31566e-49	2683.45	1338.58	-0.350866	0.0642005	9.96681e-08	2683.45	3422.43
Dm_00000868-RA	2.2053	0.197756	2.00474e-28	92.1981	19.4866	0.134614	0.166869	0.492588	92.1981	82.1818	-2.03963	0.138523	2.18067e-48	92.1981	375.398	-1.42248	0.139827	8.44425e-24	92.1981	242.703	-3.33886	0.13457	8.19821e-135	92.1981	917.985	-0.498238	0.150327	0.00152104	92.1981	127.046
Dm_00000869-RA	1.66557	0.0559842	3.38009e-193	1699.07	535.811	0.583917	0.0557784	3.08663e-25	1699.07	1135.14	-0.717997	0.0510304	2.60144e-44	1699.07	2804.18	-1.46671	0.0495179	2.36253e-191	1699.07	4698.79	0.0760881	0.0536564	0.186394	1699.07	1613.25	-0.785623	0.0507015	3.38629e-53	1699.07	2925.44
Dm_00000870-RA	-0.66559	0.100739	7.29355e-11	176.058	279.775	-0.469642	0.110607	3.44336e-05	176.058	244.863	-0.57462	0.106787	1.40568e-07	176.058	263.122	-1.19927	0.100243	2.17883e-32	176.058	405.351	-0.552645	0.109638	7.5166e-07	176.058	257.693	-1.46779	0.100248	1.20739e-47	176.058	487.929
Dm_00000871-RA	1.30913	0.179781	6.52767e-13	121.226	49.1598	2.06369	0.232131	1.38382e-18	121.226	28.8065	1.30142	0.195629	6.22731e-11	121.226	48.894	0.909914	0.180361	8.53723e-07	121.226	63.9155	1.48791	0.209374	2.31046e-12	121.226	42.5981	0.614788	0.179859	0.00105872	121.226	78.8549
Dm_00000872-RA	1.56371	0.105544	4.71854e-49	1315.12	445.148	2.05845	0.113981	3.37499e-72	1315.12	314.614	0.279971	0.104368	0.0105872	1315.12	1084.76	-0.379069	0.102529	0.000356449	1315.12	1711.8	4.13667	0.148143	2.41826e-170	1315.12	73.1812	-0.901189	0.102269	4.04693e-18	1315.12	2457.86
Dm_00000873-RA	0.644969	0.0713384	3.62284e-19	2857.11	1830.05	-0.404398	0.07134	2.5571e-08	2857.11	3786.65	-0.42288	0.0711261	5.55758e-09	2857.11	3836.33	-0.460931	0.070733	1.58738e-10	2857.11	3939.25	-0.402646	0.0713454	2.84548e-08	2857.11	3782.56	-0.428396	0.0709932	3.6932e-09	2857.11	3851.09
Dm_00000874-RA	1.44013	0.0724265	3.96816e-87	4763.06	1755.45	0.831158	0.0730346	1.43964e-29	4763.06	2678.36	-0.00834191	0.0718635	0.962102	4763.06	4796.49	0.810241	0.0722324	1.22081e-28	4763.06	2717.39	2.02454	0.0759239	1.76786e-155	4763.06	1168.24	0.202523	0.0719261	0.00754598	4763.06	4138.46
Dm_00000876-RA	0.351168	0.110576	0.00206937	349.62	273.129	-0.624143	0.11093	3.25629e-08	349.62	536.418	1.35834	0.126751	2.7288e-26	349.62	135.942	1.14141	0.119771	4.76223e-21	349.62	158.392	0.324041	0.117626	0.00782699	349.62	277.451	0.383465	0.115296	0.00146208	349.62	268.072
Dm_00000877-RA	0.487038	0.058354	1.54085e-16	2863.86	2039.99	1.11755	0.0622205	1.98417e-71	2863.86	1319.76	0.564879	0.0599697	1.28054e-20	2863.86	1928.78	0.617611	0.0592525	6.42699e-25	2863.86	1864.24	0.629416	0.0606434	7.98339e-25	2863.86	1850.23	0.642043	0.0598709	3.42174e-26	2863.86	1833.2
Dm_00000878-RA	-0.230388	0.0581966	0.000111473	859.861	1009.11	-1.35012	0.0580098	7.63211e-119	859.861	2193.02	-0.427641	0.0601158	2.5554e-12	859.861	1158.77	-0.91965	0.0576217	1.53543e-56	859.861	1627.39	1.63402	0.0783011	7.80031e-96	859.861	278.244	-0.572631	0.059269	1.62833e-21	859.861	1278.68
Dm_00000879-RA	1.64162	0.104674	8.80658e-55	14992.4	4803.73	0.0823473	0.104546	0.504734	14992.4	14156.5	1.25154	0.104849	2.77064e-32	14992.4	6294.79	0.856063	0.104586	7.15879e-16	14992.4	8279.98	0.438193	0.104632	4.23439e-05	14992.4	11062.1	0.406723	0.104549	0.000177719	14992.4	11306.4
Dm_00000880-RA	-2.6532	0.263571	2.00163e-23	23.5931	147.152	0.881276	0.368921	0.0228413	23.5931	12.8109	1.75133	0.408667	3.12476e-05	23.5931	7.40069	0.493259	0.318579	0.155659	23.5931	16.1361	-1.30279	0.286239	8.26622e-06	23.5931	58.7353	-1.05859	0.28461	0.000348026	23.5931	49.2752
Dm_00000881-RA	0.0778564	0.082789	0.397947	605.345	570.738	0.586176	0.091177	2.41788e-10	605.345	401.183	0.418006	0.0881732	3.80633e-06	605.345	451.532	0.262238	0.0852495	0.00320403	605.345	501.012	0.100739	0.0876423	0.29233	605.345	562.008	0.392036	0.0874003	1.3919e-05	605.345	459.076
Dm_00000882-RA	-3.27005	0.18353	2.90855e-70	56.8519	564.906	0.569749	0.235283	0.0209401	56.8519	38.805	0.22996	0.218168	0.356126	56.8519	49.9921	-0.254768	0.203234	0.259899	56.8519	69.5011	-3.91935	0.184207	1.46515e-99	56.8519	887.192	-0.0705749	0.210536	0.823471	56.8519	61.6279
Dm_00000883-RA	0.491823	0.0678734	8.46308e-13	4437.22	3151.86	0.86889	0.0695659	2.55157e-35	4437.22	2426.27	-0.774598	0.0676328	7.84051e-30	4437.22	7583.46	0.0460753	0.0678816	0.572302	4437.22	4292.97	0.983628	0.0697895	1.50698e-44	4437.22	2238.07	0.452545	0.0685028	9.72886e-11	4437.22	3239.16
Dm_00000884-RA	-0.137037	0.0426436	0.00182246	2877.34	3165.08	-1.41152	0.0424103	2.54487e-241	2877.34	7653.99	-0.184976	0.0438037	4.10928e-05	2877.34	3276.19	-0.0949116	0.0432908	0.0392025	2877.34	3078.04	0.0425513	0.0447387	0.392038	2877.34	2797.61	-0.235199	0.0435098	1.38393e-07	2877.34	3392.59
Dm_00000885-RA	-1.43699	0.067085	7.21087e-101	2114.43	5739.23	-2.65627	0.0670233	0	2114.43	13363.3	-0.820724	0.068094	6.89275e-33	2114.43	3743.97	-0.808686	0.0677153	2.80311e-32	2114.43	3713.41	-1.64695	0.0675333	2.69109e-130	2114.43	6639.51	-1.1934	0.0676344	1.4677e-68	2114.43	4847.14
Dm_00000886-RA	-0.812629	0.0733471	4.47785e-28	1535.23	2701.64	-0.307634	0.0754389	7.09893e-05	1535.23	1903.48	-1.51076	0.0734886	5.7943e-93	1535.23	4387.6	-1.31727	0.0733117	2.7841e-71	1535.23	3832.11	-1.37366	0.0737926	1.42058e-76	1535.23	3988.04	-1.05461	0.0737958	1.85769e-45	1535.23	3193.78
Dm_00000887-RA	3.09497	0.167285	1.22566e-75	407.831	47.4351	1.83291	0.163369	8.8888e-29	407.831	115.153	1.21554	0.15257	3.99041e-15	407.831	176.398	1.79164	0.154619	1.80665e-30	407.831	117.568	3.43769	0.20567	4.93225e-62	407.831	37.5217	1.70345	0.156754	7.3495e-27	407.831	124.688	yes
Dm_00000888-RA	0.900669	0.0698735	1.73028e-37	1386.91	743.897	0.352753	0.071566	1.38439e-06	1386.91	1088.98	0.0261013	0.0697842	0.792075	1386.91	1364.82	0.34586	0.069576	1.24245e-06	1386.91	1093.78	1.47721	0.0779807	3.05071e-79	1386.91	495.443	0.311334	0.0702765	1.78723e-05	1386.91	1117.95
Dm_00000889-RA	-0.526888	0.0432871	1.37699e-33	1436.26	2069.44	-1.78317	0.0429579	0	1436.26	4944	-1.3638	0.0432843	1.58846e-216	1436.26	3690.36	-0.711387	0.0437602	1.32342e-58	1436.26	2350.8	-0.263102	0.0466878	2.98332e-08	1436.26	1722.94	-1.03087	0.0436723	1.20622e-121	1436.26	2937.27
Dm_00000890-RA	-1.01305	0.179334	2.76032e-08	554.364	1123.3	-2.29244	0.179177	5.4515e-37	554.364	2727.03	-0.158712	0.18181	0.45723	554.364	620.508	-0.046821	0.181141	0.850731	554.364	575.608	-1.33007	0.180055	2.98434e-13	554.364	1400.58	-0.876403	0.180237	2.32885e-06	554.364	1021.6
Dm_00000891-RA	-1.12353	0.186007	2.72855e-09	143.594	317.014	-3.45674	0.183824	3.81053e-78	143.594	1597.57	-1.50804	0.187456	2.14138e-15	143.594	413.526	-1.00682	0.187785	1.60925e-07	143.594	292.259	-1.81138	0.187065	8.64659e-22	143.594	511.584	-1.77391	0.186235	5.98915e-21	143.594	496.866
Dm_00000892-RA	0.973402	0.101434	2.0392e-21	6244.1	3178.54	2.778	0.105548	1.56094e-151	6244.1	910.232	0.55788	0.10169	7.89804e-08	6244.1	4239.65	0.716929	0.101536	3.85227e-12	6244.1	3796.97	1.87236	0.103352	1.32713e-72	6244.1	1702.38	1.37576	0.102247	1.86132e-40	6244.1	2404.75
Dm_00000893-RA	-0.317929	0.0665726	2.84418e-06	648.71	809.717	0.645925	0.0776745	1.97974e-16	648.71	412.574	-0.304582	0.0695722	2.07147e-05	648.71	801.291	0.0823458	0.0696652	0.291183	648.71	614.183	-0.549279	0.0695245	5.77464e-15	648.71	950.591	-0.347633	0.0689505	9.46706e-07	648.71	829.799
Dm_00000894-RA	3.11049	0.308381	1.6338e-23	65.4215	7.87007	-0.585155	0.219042	0.0104729	65.4215	99.8159	-1.68237	0.206636	9.75753e-16	65.4215	214.569	-1.13975	0.207556	7.8953e-08	65.4215	146.405	-0.565682	0.219299	0.0130106	65.4215	98.1072	-0.582652	0.214897	0.0102761	65.4215	98.6456
Dm_00000895-RA	-0.410601	0.133972	0.00299163	152.603	201.23	-0.942652	0.13734	1.30586e-11	152.603	292.585	0.40126	0.149159	0.0103564	152.603	113.335	0.131013	0.141545	0.422768	152.603	137.826	-0.813844	0.138363	7.06877e-09	152.603	266.295	-0.0237839	0.142746	0.933647	152.603	155.098
Dm_00000896-RA	0.189768	0.0325594	9.7197e-09	5816.07	5094.3	-0.285774	0.0331884	1.61385e-17	5816.07	7078.28	-0.761346	0.0324771	1.85548e-120	5816.07	9842.89	-0.504207	0.0323572	5.77971e-54	5816.07	8245.02	-0.639926	0.0327739	4.32305e-84	5816.07	9062.14	-0.131756	0.0329808	0.000116394	5816.07	6369.98
Dm_00000897-RA	2.09754	0.0708854	3.84499e-191	7155.55	1671.07	1.93978	0.0724342	8.14042e-157	7155.55	1864.26	1.64641	0.0714892	2.62754e-116	7155.55	2286.02	1.43265	0.0706376	1.96183e-90	7155.55	2648.53	2.09488	0.0728137	9.5948e-181	7155.55	1670.28	1.32963	0.0708465	2.20336e-77	7155.55	2844.05	yes
Dm_00000898-RA	-0.030632	0.0642149	0.688137	2444.87	2491.69	0.188633	0.0660967	0.00608796	2444.87	2142.92	-1.38336	0.0638305	3.68486e-103	2444.87	6364.3	-1.13027	0.063725	1.70912e-69	2444.87	5340.97	0.720175	0.067491	3.70263e-26	2444.87	1481.54	-0.51518	0.0644736	3.96696e-15	2444.87	3485.54
Dm_00000899-RA	-6.22981	0.564087	6.60254e-28	2.70651	203.57	-4.70395	0.573254	4.9356e-16	2.70651	70.6533	-1.5334	0.635682	0.0223384	2.70651	8.18323	-5.81457	0.565623	2.83704e-24	2.70651	153.01	-4.76952	0.572744	1.77801e-16	2.70651	74.5153	-2.69843	0.595916	1.14444e-05	2.70651	17.564
Dm_00000900-RA	1.49467	0.0934827	7.09761e-57	5373.92	1906.35	2.49743	0.0972384	2.25949e-144	5373.92	950.859	0.410074	0.0933196	1.92492e-05	5373.92	4042.85	-0.887124	0.09258	2.88806e-21	5373.92	9936.29	0.119543	0.0932402	0.235867	5373.92	4944.28	0.0477097	0.0930103	0.700338	5373.92	5197.43
Dm_00000901-RA	0.438729	0.0747545	7.6453e-09	723.933	534.5	0.38572	0.0799015	2.29204e-06	723.933	554.592	0.656974	0.0800699	5.79476e-16	723.933	460.51	0.744242	0.0783249	6.21909e-21	723.933	430.077	0.0720154	0.0779129	0.407213	723.933	689.451	0.477662	0.0783412	2.51408e-09	723.933	522.411
Dm_00000902-RA	-1.3386	0.105239	1.53056e-36	173.815	439.044	-1.84791	0.107319	9.07204e-66	173.815	624.057	-0.898753	0.111402	1.77996e-15	173.815	320.953	-0.672955	0.110487	2.35719e-09	173.815	278.6	-1.75174	0.107771	9.53667e-59	173.815	586.623	-0.972209	0.11029	3.93735e-18	173.815	341.51
Dm_00000903-RA	-0.394229	0.0923625	2.9936e-05	1504.54	1971.7	-0.371211	0.0936714	0.000114429	1504.54	1940.74	-0.698221	0.0929371	1.35952e-13	1504.54	2434.33	-0.175068	0.0930725	0.0799236	1504.54	1693.89	0.494295	0.0956825	3.91791e-07	1504.54	1064.61	-0.00146209	0.0937681	0.988881	1504.54	1501.47
Dm_00000904-RA	-0.836822	0.174854	2.70694e-06	163.606	296.147	-2.77134	0.172922	3.47382e-57	163.606	1132.69	-0.70625	0.178896	0.000130512	163.606	270.023	-0.474682	0.178001	0.0111351	163.606	230.84	-0.89274	0.17896	9.80291e-07	163.606	308.382	-0.781642	0.177863	2.09784e-05	163.606	284.356
Dm_00000905-RA	0.0522416	0.172095	0.805956	182.07	177.02	1.94854	0.214027	2.00147e-19	182.07	47.3701	0.406375	0.180856	0.0341474	182.07	139.471	-1.22697	0.168968	9.10191e-13	182.07	430.131	-2.47306	0.167482	9.4613e-49	182.07	1019.73	-0.352089	0.173868	0.0601073	182.07	234.032
Dm_00000906-RA	0.166539	0.0473299	0.00061957	1769.13	1581.54	-1.08651	0.0469416	1.47115e-117	1769.13	3769.82	-0.0634375	0.0487681	0.242666	1769.13	1855.4	-0.100699	0.0477077	0.0476948	1769.13	1900.84	0.444832	0.0514573	1.19355e-17	1769.13	1304.44	-0.0133607	0.0486114	0.864893	1769.13	1792.18
Dm_00000907-RA	-1.29584	0.0507998	2.0145e-142	2325.71	5722.4	-1.64233	0.051268	1.06772e-223	2325.71	7277.62	-1.25954	0.051445	2.88626e-131	2325.71	5582.69	-0.90519	0.0513919	1.50097e-68	2325.71	4364.71	-1.74955	0.0511839	1.59632e-254	2325.71	7843.98	-0.902738	0.0516773	3.16353e-67	2325.71	4358.72
Dm_00000908-RA	-0.515288	0.240898	0.0412673	863.33	1232.28	-1.05063	0.241214	2.12086e-05	863.33	1785.9	-0.255277	0.24178	0.355205	863.33	1029.22	-0.312934	0.241324	0.242284	863.33	1071.05	-2.5456	0.240538	9.41356e-26	863.33	5034.11	-0.0888627	0.241812	0.800888	863.33	917.147
Dm_00000909-RA	-1.04881	0.111803	1.57705e-20	1564.27	3242.8	-1.73327	0.111977	1.90083e-53	1564.27	5212.38	-0.146599	0.113247	0.245092	1564.27	1734.09	-0.206244	0.112677	0.0890606	1564.27	1808.76	-1.03919	0.112456	5.72158e-20	1564.27	3223.23	-0.730181	0.112452	2.04681e-10	1564.27	2601.4
Dm_00000910-RA	-1.86711	0.131023	1.71063e-45	88.4765	324.849	-0.689311	0.148356	5.52105e-06	88.4765	144.309	-0.907177	0.142315	3.86413e-10	88.4765	168.34	-0.589273	0.142092	5.76677e-05	88.4765	134.803	-0.888627	0.145603	1.8491e-09	88.4765	164.681	-0.488651	0.146345	0.00139684	88.4765	124.986
Dm_00000911-RA	1.43404	0.175802	7.38508e-16	308.976	113.645	2.11625	0.199121	5.72605e-26	308.976	71.2847	0.921382	0.17849	4.53064e-07	308.976	161.348	1.06274	0.176387	3.52389e-09	308.976	147.16	2.56324	0.210069	9.30565e-34	308.976	50.8264	1.36361	0.181819	1.7739e-13	308.976	119.847
Dm_00000912-RA	0.529371	0.112575	4.05732e-06	302.509	208.481	0.970242	0.127976	7.01157e-14	302.509	153.2	0.184365	0.115985	0.144927	302.509	263.596	0.443306	0.115105	0.00019509	302.509	221.257	1.31548	0.133814	2.04748e-22	302.509	119.968	0.518243	0.118127	2.16887e-05	302.509	210.246
Dm_00000913-RA	-0.254185	0.0531583	2.76185e-06	2237.64	2670.45	-0.414577	0.0544416	5.42273e-14	2237.64	2983.81	0.365668	0.0557554	1.16547e-10	2237.64	1735.22	0.0749338	0.0542425	0.210012	2237.64	2124.19	0.327503	0.0562577	1.01095e-08	2237.64	1781.23	-0.118899	0.0543957	0.0413128	2237.64	2431.64
Dm_00000914-RA	-0.247143	0.820118	0.807321	6.57594	7.82526	-0.488015	0.845045	0.64508	6.57594	9.55184	2.23033	1.06476	0.0493558	6.57594	0.994278	1.61929	0.943577	0.11245	6.57594	2.03324	-0.221842	0.856541	0.847999	6.57594	7.71328	2.3394	1.07328	0.0419221	6.57594	1.2917
Dm_00000915-RA	-11.4838	1.18285	6.90747e-22	0.328073	1205.42	-2.32454	1.34748	0.107558	0.328073	1.89184	0.146868	1.63403	0.981474	0.328073	0.198856	-2.97114	1.25408	0.0250822	0.328073	3.08644	-1.99323	1.38544	0.179636	0.328073	1.64413	1.17318	1.66924	0.571525	0.328073	0
Dm_00000916-RA	-0.367968	0.0751798	1.5812e-06	729.418	943.213	1.86578	0.0980199	4.97491e-80	729.418	200.785	-0.165627	0.0782981	0.0470007	729.418	821.574	0.076056	0.077739	0.393322	729.418	695.289	-0.0590569	0.0797769	0.51742	729.418	761.463	0.917819	0.0837536	2.71784e-27	729.418	387.883
Dm_00000917-RA	1.78475	0.131999	4.20819e-41	922.921	267.084	3.51464	0.163761	2.65083e-101	922.921	81.9357	-0.135446	0.128776	0.35729	922.921	1010.67	0.366756	0.128968	0.00660912	922.921	714.454	3.63217	0.166463	1.27082e-104	922.921	72.1949	0.747173	0.130821	2.48946e-08	922.921	548.625
Dm_00000918-RA	-0.044423	0.0752748	0.613309	2000.93	2058.86	0.97183	0.0795988	8.20771e-34	2000.93	1020.13	-1.47074	0.0748288	4.24917e-85	2000.93	5532.24	-0.976542	0.0748806	3.20307e-38	2000.93	3927.23	1.44879	0.0817227	1.36735e-69	2000.93	730.469	-0.498326	0.0755789	1.0583e-10	2000.93	2820.28
Dm_00000919-RA	0.763672	0.0840408	2.3869e-19	923.768	545.917	0.132373	0.0855983	0.153003	923.768	844.338	0.819581	0.0879002	3.12891e-20	923.768	526.658	0.563151	0.0849162	7.40575e-11	923.768	626.729	0.337402	0.0865338	0.000141745	923.768	732.726	0.678598	0.0866045	1.35208e-14	923.768	580.338
Dm_00000920-RA	-1.41059	0.123465	9.17742e-30	262.57	703.143	1.31022	0.151498	1.16346e-17	262.57	108.498	0.99748	0.142376	5.484e-12	262.57	131.683	0.372364	0.132331	0.00723485	262.57	204.642	0.537722	0.139679	0.000172804	262.57	181.98	0.403302	0.13482	0.00441188	262.57	199.093
Dm_00000921-RA	2.64407	0.148302	2.37403e-70	827.682	131.905	4.20491	0.196156	4.56994e-101	827.682	44.9961	1.53601	0.146436	3.02608e-25	827.682	285.744	1.6723	0.144903	3.09711e-30	827.682	259.474	4.04353	0.190611	5.60193e-99	827.682	50.4653	1.79246	0.147356	2.58599e-33	827.682	237.763	yes
Dm_00000922-RA	2.16715	3.69709	0.615819	0.984219	0.220652	2.0898	3.6972	0.653833	0.984219	0	1.45566	3.68525	0.77713	0.984219	0.198856	0.482601	3.6207	0.933546	0.984219	0.747256	1.13094	3.6972	0.814796	0.984219	0.422392	0.885933	3.67238	0.889168	0.984219	0.479357
Dm_00000923-RA	0.694357	0.0662695	2.92819e-25	2394.28	1476.74	1.44422	0.0715215	7.38507e-90	2394.28	877.65	0.432444	0.0673807	2.92197e-10	2394.28	1770.26	0.541758	0.0667788	1.29181e-15	2394.28	1642.52	1.44061	0.0715013	1.94024e-89	2394.28	878.027	0.763236	0.067881	1.17004e-28	2394.28	1407.38
Dm_00000924-RA	-1.19027	0.0927609	3.66046e-37	2739.33	6259.61	-2.45159	0.0927106	6.0582e-153	2739.33	15006.1	-0.375663	0.0935924	9.94463e-05	2739.33	3560.9	-0.526293	0.0932011	3.27992e-08	2739.33	3951.18	-1.01187	0.0932664	5.41772e-27	2739.33	5532.77	-1.0105	0.0930959	8.41742e-27	2739.33	5527.42
Dm_00000925-RA	-0.938201	0.124091	8.16698e-14	1298.46	2494.07	-3.62626	0.123613	7.49768e-188	1298.46	16072.9	1.8173	0.131674	1.08678e-42	1298.46	370.848	0.576746	0.126126	8.62572e-06	1298.46	872.186	-2.03054	0.124074	1.56001e-59	1298.46	5318.45	-0.35193	0.125147	0.0076298	1298.46	1661.66
Dm_00000926-RA	-2.04202	0.147348	4.17272e-43	81.4045	330.728	-0.628211	0.165987	0.000233996	81.4045	123.631	-0.460178	0.164565	0.00758346	81.4045	111.973	-0.404682	0.160929	0.0170522	81.4045	106.314	-1.21451	0.158645	3.91848e-14	81.4045	185.679	-0.480002	0.163275	0.00517982	81.4045	110.941
Dm_00000927-RA	-1.93001	0.696029	0.00744496	3.03458	11.8273	-0.327818	0.82219	0.771005	3.03458	4.08198	3.96791	1.35467	0.00506283	3.03458	0	1.51574	0.99081	0.161097	3.03458	0.942937	-2.25066	0.712937	0.0021995	3.03458	14.7122	1.68336	1.07672	0.15583	3.03458	0.826658
Dm_00000928-RA	-0.645287	0.124302	3.43431e-07	684.233	1074.01	-2.10605	0.123899	3.90399e-64	684.233	2956.3	-0.55209	0.125834	1.98437e-05	684.233	1005.91	-0.629646	0.124931	8.75503e-07	684.233	1062.81	-1.12875	0.12509	4.17402e-19	684.233	1503.63	-0.426307	0.125822	0.00117537	684.233	922.795
Dm_00000929-RA	-0.457394	0.0870405	2.44861e-07	680.921	940.445	-1.19636	0.0876734	7.13781e-42	680.921	1569.66	-1.94103	0.0861158	1.81141e-111	680.921	2631.58	-2.05719	0.085576	1.72392e-126	680.921	2850.07	-0.262307	0.0905835	0.00510453	680.921	824.61	-1.79413	0.0861337	5.30683e-95	680.921	2373.99
Dm_00000930-RA	0.246427	0.112336	0.0361346	372.311	315.764	-0.103964	0.116049	0.438346	372.311	401.845	0.776486	0.121256	3.2028e-10	372.311	216.479	0.736554	0.11775	8.49444e-10	372.311	223.506	0.212295	0.118352	0.0897446	372.311	323.369	0.547024	0.118391	7.44909e-06	372.311	255.871
Dm_00000931-RA	-3.66019	0.106304	2.80923e-258	108.365	1380.15	1.52301	0.184832	3.71815e-16	108.365	37.8093	1.96974	0.188864	5.65612e-25	108.365	29.8717	0.475764	0.135456	0.000712361	108.365	78.4302	-2.50388	0.111463	8.53521e-111	108.365	618.145	0.507902	0.141188	0.000552809	108.365	77.4469
Dm_00000932-RA	1.8104	0.0578522	1.35152e-213	9649.92	2751.7	3.71299	0.0663389	0	9649.92	732.795	1.38723	0.0583388	6.71477e-124	9649.92	3690.26	0.611439	0.0573009	4.75322e-26	9649.92	6318.19	4.58225	0.0734006	0	9649.92	401.445	1.01589	0.0577996	4.91916e-68	9649.92	4773.96
Dm_00000933-RA	-0.0218696	0.0636082	0.782911	1219.08	1234.44	1.44129	0.0753557	8.70352e-81	1219.08	449.047	0.997593	0.0702239	3.83146e-45	1219.08	608.24	0.628397	0.066662	1.26959e-20	1219.08	785.965	1.86038	0.0795841	7.59361e-120	1219.08	334.406	0.709576	0.0681813	9.46256e-25	1219.08	744.531
Dm_00000934-RA	-0.454496	0.0780537	1.00411e-08	539.007	744.468	-2.15961	0.0766759	2.72313e-173	539.007	2426.53	-0.441523	0.0809247	9.32765e-08	539.007	738.431	-0.595376	0.078929	1.12348e-13	539.007	822.493	-1.16932	0.0790117	5.80137e-49	539.007	1223.64	-0.564959	0.0799849	4.24217e-12	539.007	803.186
Dm_00000935-RA	-0.946959	0.166634	2.27405e-08	290.674	564.632	-2.39045	0.166084	2.04429e-46	290.674	1535.35	-0.413381	0.170354	0.0215015	290.674	390.941	-0.202091	0.169599	0.286902	290.674	336.415	-0.820733	0.169528	2.05538e-06	290.674	519.235	-0.687854	0.168912	8.45686e-05	290.674	472.2
Dm_00000936-RA	0.728929	0.115322	4.71791e-10	768.472	464.426	0.267828	0.117337	0.030084	768.472	639.182	1.0518	0.120216	5.65335e-18	768.472	368.967	0.871362	0.117361	2.73645e-13	768.472	420.434	0.722431	0.119526	2.65818e-09	768.472	464.06	0.628141	0.117507	1.91538e-07	768.472	497.796
Dm_00000937-RA	-0.191835	0.0734929	0.0119778	502.537	577.509	0.390246	0.0833746	4.68707e-06	502.537	384.258	-1.40024	0.07232	1.27686e-82	502.537	1333.74	-1.18643	0.0718619	2.11532e-60	502.537	1151.39	0.228023	0.0818695	0.00715382	502.537	430.881	-0.525457	0.0749997	6.35294e-12	502.537	728.151
Dm_00000938-RA	-1.65027	0.276358	4.13771e-09	999.633	3141.08	3.81504	0.298078	5.14348e-37	999.633	70.5305	2.73172	0.285466	3.08418e-21	999.633	150.938	-1.10394	0.276611	0.000111032	999.633	2150.89	2.67203	0.286317	2.44522e-20	999.633	157.019	2.64298	0.284178	4.9303e-20	999.633	159.695
Dm_00000939-RA	-0.946936	0.215833	1.76171e-05	659.864	1276.04	2.52304	0.232443	5.01378e-27	659.864	115.11	-0.134043	0.217585	0.62298	659.864	726.445	-1.34286	0.215868	1.05452e-09	659.864	1679.21	-1.91927	0.21588	1.37664e-18	659.864	2503.51	1.08103	0.220364	1.881e-06	659.864	313.005
Dm_00000940-RA	-0.171174	0.0400045	2.85593e-05	8187.81	9210.96	1.84774	0.0441206	0	8187.81	2273.05	0.579755	0.041194	2.46735e-44	8187.81	5472.08	0.387375	0.0406005	4.27791e-21	8187.81	6253.36	2.15617	0.0451588	0	8187.81	1837.9	0.728943	0.0412224	7.47289e-69	8187.81	4935.48
Dm_00000941-RA	-3.36022	0.520822	2.02957e-10	3.29919	35.6535	2.04261	1.13994	0.0937442	3.29919	0.901245	3.19534	1.2372	0.0140444	3.29919	0.198856	-2.1595	0.544425	0.000122677	3.29919	15.9961	2.05149	1.13939	0.0884895	3.29919	0.968062	-6.0669	0.51207	1.13104e-31	3.29919	233.426
Dm_00000942-RA	-9.51986	1.03086	6.14999e-20	0.656146	568.55	-0.122838	1.45057	0.98325	0.656146	0.726387	1.02686	1.52752	0.58542	0.656146	0.198856	-1.32191	1.16552	0.313366	0.656146	2.17435	-8.00316	1.03267	1.88602e-14	0.656146	199.793	-2.21853	1.1184	0.0660019	0.656146	3.9684
Dm_00000943-RA	-8.97197	1.18741	8.46111e-14	0.328073	211.565	-1.58989	1.44972	0.328935	0.328073	1.30237	-4.06154	1.22731	0.00144754	0.328073	5.83624	-9.09777	1.18763	4.59726e-14	0.328073	231.172	-5.05127	1.21273	4.67198e-05	0.328073	14.7434	-6.82377	1.19271	2.35462e-08	0.328073	47.2671
Dm_00000944-RA	0.381917	0.055376	1.01636e-11	1615.26	1237.7	0.492224	0.0591113	1.80155e-16	1615.26	1148.91	0.716227	0.0590621	2.8205e-33	1615.26	983.804	0.738008	0.0576627	7.28533e-37	1615.26	967.872	0.457942	0.0589516	1.63687e-14	1615.26	1169.05	0.952814	0.0597061	2.45705e-56	1615.26	836.29
Dm_00000945-RA	-0.0505212	5.64883	NA	0	0.182668	-0.12791	5.64919	0.98325	0	0	0.1311	5.64919	0.98458	0	0	0.476819	5.64919	NA	0	0	-0.124984	5.64919	NA	0	0	0.211385	5.64919	0.974318	0	0
Dm_00000946-RA	2.23021	0.274115	8.76579e-16	65.9611	14.3198	3.84355	0.484389	4.4363e-15	65.9611	4.49658	-1.69685	0.219656	2.68151e-14	65.9611	215.616	-0.953972	0.221831	2.96714e-05	65.9611	129.31	-1.69052	0.220895	3.99563e-14	65.9611	214.711	0.138265	0.237334	0.65165	65.9611	60.4458
Dm_00000947-RA	1.2844	0.0458266	1.26809e-171	2605.88	1067.45	0.496497	0.0466684	5.10116e-26	2605.88	1844.2	0.147677	0.0449604	0.00157653	2605.88	2347.79	0.515142	0.0449225	7.20215e-30	2605.88	1819.55	1.22107	0.0498932	3.28279e-131	2605.88	1109.93	0.532474	0.0457081	1.14844e-30	2605.88	1795.86
Dm_00000948-RA	-0.209594	0.0411589	5.76689e-07	3442.88	3975.64	0.210282	0.0434284	2.13386e-06	3442.88	2973.04	-0.0588854	0.0424511	0.209485	3442.88	3574.56	0.222458	0.0422592	2.7167e-07	3442.88	2947.64	0.0418604	0.0430474	0.380361	3442.88	3334.78	0.574767	0.0435197	4.99607e-39	3442.88	2302.04
Dm_00000949-RA	-4.3243	0.762268	2.40625e-08	1.70967	38.1387	-2.85738	0.796377	0.000498093	1.70967	14.0998	-0.759147	0.889287	0.469065	1.70967	3.15025	-2.66386	0.786366	0.00111479	1.70967	11.9912	-2.62166	0.803391	0.00153469	1.70967	11.7943	-0.999341	0.866974	0.312916	1.70967	3.532
Dm_00000950-RA	-1.44855	0.0776354	6.69734e-77	807.655	2214.1	0.481354	0.0858357	3.61862e-08	807.655	582.974	-2.78502	0.0772892	8.5696e-283	807.655	5594.57	-2.18945	0.0774095	1.36406e-174	807.655	3701.83	0.459423	0.0856952	1.37735e-07	807.655	590.082	-1.45136	0.0784668	3.38313e-75	807.655	2219.36
Dm_00000951-RA	2.11862	0.0571772	6.74329e-299	11974.1	2755.74	0.416551	0.0566745	4.00082e-13	11974.1	8967.6	0.951714	0.0569219	5.63282e-62	11974.1	6185.41	0.854905	0.0565837	8.11202e-51	11974.1	6618.3	2.16434	0.0587234	1.0041e-295	11974.1	2665.02	0.634048	0.0566187	1.93387e-28	11974.1	7711.05
Dm_00000952-RA	-0.819803	0.0416923	3.0816e-85	1310.08	2309.98	1.082	0.0545993	1.32616e-86	1310.08	617.972	-0.672741	0.0437305	1.09003e-52	1310.08	2085.42	-0.650609	0.042858	2.74418e-51	1310.08	2052.31	-0.8589	0.0438813	1.70104e-84	1310.08	2365.98	-0.34327	0.0444429	3.222e-14	1310.08	1656.86
Dm_00000953-RA	-1.36245	0.0644285	2.38031e-98	850.033	2174.05	0.428844	0.0732755	8.7238e-09	850.033	627.086	0.254879	0.070856	0.00051248	850.033	707.938	0.28179	0.069268	8.05477e-05	850.033	695.164	0.179769	0.0717237	0.0159397	850.033	745.298	0.00325997	0.0692407	0.974318	850.033	841.847
Dm_00000954-RA	-4.81971	0.529057	1.93529e-19	3.88789	99.4835	1.05708	0.891449	0.286519	3.88789	1.84043	4.15925	1.28962	0.00193143	3.88789	0	-1.6017	0.574264	0.00779382	3.88789	10.637	-4.51285	0.535399	7.57243e-17	3.88789	80.9219	3.27786	1.28761	0.0163617	3.88789	0.239679
Dm_00000955-RA	-0.762608	0.0643826	6.95551e-32	865.782	1460.89	-0.627994	0.0672329	2.25395e-20	865.782	1329.81	-0.318135	0.067553	4.42514e-06	865.782	1073.87	-0.0703505	0.0670873	0.355862	865.782	905.365	-0.915308	0.0663299	9.13202e-43	865.782	1626.81	-0.253016	0.0673996	0.000304413	865.782	1027.31
Dm_00000956-RA	1.05689	0.0785638	1.05561e-40	811.783	391.961	0.340274	0.0803211	3.59218e-05	811.783	644.99	0.776609	0.0815597	4.85085e-21	811.783	472.948	0.169118	0.0766809	0.0379589	811.783	724.438	-0.846555	0.075347	7.63873e-29	811.783	1468.7	-0.295266	0.0760322	0.000182618	811.783	1000.08
Dm_00000957-RA	-0.0135372	0.0570426	0.852262	827.724	837.38	-0.316681	0.0599813	2.23186e-07	827.724	1033.75	-0.50451	0.0581299	1.04481e-17	827.724	1178.25	-0.176513	0.0579873	0.0035533	827.724	936.061	0.198419	0.0629392	0.0022313	827.724	721.423	-0.0696867	0.0595462	0.304846	827.724	867.021
Dm_00000958-RA	0.658363	0.185895	0.000569208	114.457	71.7974	0.620898	0.201484	0.00294888	114.457	73.6587	-0.199156	0.185462	0.345751	114.457	129.389	0.193709	0.185633	0.358608	114.457	98.7684	0.980388	0.209637	4.57562e-06	114.457	58.4498	0.183536	0.188741	0.40549	114.457	99.5564
Dm_00000959-RA	-0.00808716	0.11936	0.959684	283.551	283.872	-0.201506	0.12438	0.132786	283.551	324.376	0.595908	0.129425	7.31059e-06	283.551	186.321	1.02863	0.130207	7.10287e-15	283.551	138.477	0.161717	0.127472	0.241216	283.551	251.295	0.720419	0.129765	6.16404e-08	283.551	171.481
Dm_00000960-RA	0.00450276	0.064922	0.958549	1296.32	1287.57	-0.0642135	0.0673851	0.40573	1296.32	1349.91	0.480011	0.068602	5.83904e-12	1296.32	927.877	0.509466	0.067297	9.14478e-14	1296.32	908.581	0.201925	0.0683677	0.00425459	1296.32	1120.47	0.136239	0.0669817	0.0589158	1296.32	1176.11
Dm_00000961-RA	0.195757	0.0692864	0.00635456	2407.18	2101.92	1.86426	0.077102	3.83828e-128	2407.18	659.641	1.59655	0.0745767	1.07949e-100	2407.18	796.207	0.565878	0.0704239	2.41383e-15	2407.18	1626.36	0.958366	0.0729241	6.32227e-39	2407.18	1237.03	-0.0882956	0.0698321	0.262153	2407.18	2558.55
Dm_00000962-RA	-2.38749	0.092972	2.5755e-144	206.066	1087.34	-2.87676	0.0939802	2.20252e-204	206.066	1528.2	3.29805	0.201937	3.35559e-59	206.066	20.2721	1.7723	0.133202	9.97486e-40	206.066	61.8659	0.335735	0.116617	0.00537699	206.066	165.336	0.236467	0.110427	0.0459266	206.066	175.972
Dm_00000963-RA	-0.716357	0.0556354	2.07206e-37	1004.59	1659.61	-2.22656	0.0549883	0	1004.59	4726.7	-0.359746	0.0585056	1.60661e-09	1004.59	1295.86	-0.406136	0.0572257	2.97527e-12	1004.59	1336.58	-0.701175	0.0581193	4.91756e-33	1004.59	1640.62	-0.717876	0.0571282	1.84959e-35	1004.59	1661.59
Dm_00000964-RA	1.88479	0.0813863	1.19532e-117	22414.6	6068.28	2.77325	0.0826258	2.14101e-245	22414.6	3276.88	2.20431	0.0819535	3.73536e-158	22414.6	4863.27	2.44264	0.0818355	2.69427e-194	22414.6	4122.75	3.24	0.0832617	0	22414.6	2370.74	2.44774	0.0820309	9.58837e-194	22414.6	4107.22	yes
Dm_00000965-RA	0.329543	0.0588508	3.654e-08	2376.81	1888.74	1.74742	0.0670401	1.19921e-148	2376.81	709.745	1.0449	0.0624719	5.0802e-62	2376.81	1152.92	0.796598	0.0605557	7.2539e-39	2376.81	1367.3	1.10014	0.0635652	2.12283e-66	2376.81	1104.13	0.329093	0.060116	9.47502e-08	2376.81	1886.46
Dm_00000966-RA	-14.9454	1.17881	2.57687e-36	0	6819.02	-4.9661	1.23274	8.72863e-05	0	6.7002	-1.59683	1.54363	0.366293	0	0.697433	0.476826	1.66647	0.838912	0	0	-12.3675	1.17911	2.53643e-25	0	1143.87	0.211388	1.66647	0.952785	0	0
Dm_00000967-RA	0.427281	0.113628	0.000247204	489.265	365.733	-1.64448	0.110944	3.88856e-49	489.265	1536.15	-0.551439	0.113196	2.00381e-06	489.265	722.216	-0.772611	0.111498	9.73665e-12	489.265	840.961	-0.90342	0.112703	2.29334e-15	489.265	920.017	-0.501562	0.112955	1.70673e-05	489.265	695.905
Dm_00000968-RA	-1.11212	0.0461384	2.49469e-127	1875.85	4069.47	-0.44957	0.048685	6.06751e-20	1875.85	2572.64	-1.35488	0.0467467	1.95791e-183	1875.85	4817.29	-1.65163	0.0460722	9.55275e-280	1875.85	5912.96	-1.11589	0.0473513	8.93044e-122	1875.85	4077.61	-1.29737	0.0466673	2.60824e-168	1875.85	4630.54
Dm_00000969-RA	-0.938263	0.473135	0.0595402	4.49133	9.02157	-7.40428	0.420221	8.50923e-69	4.49133	787.384	-0.8658	0.505636	0.113977	4.49133	8.76908	-10.145	0.419011	2.73307e-128	4.49133	5269.95	1.88804	0.932333	0.0538254	4.49133	1.30609	-6.68097	0.42062	7.97516e-56	4.49133	477.683
Dm_00000970-RA	0.328762	0.0822393	9.49755e-05	2407.87	1914.59	0.867668	0.0849596	4.36588e-24	2407.87	1316.88	0.756148	0.0842024	7.30053e-19	2407.87	1426.21	1.1105	0.0840855	3.66596e-39	2407.87	1113.96	0.856513	0.0849339	1.63173e-23	2407.87	1326.32	0.994523	0.0844635	2.6736e-31	2407.87	1206.17
Dm_00000971-RA	-0.698557	0.0800065	5.70498e-18	4034.34	6552.69	-1.84083	0.0799816	2.93241e-116	4034.34	14464	-0.290631	0.0806004	0.000496216	4034.34	4938.79	-0.12505	0.0804389	0.153806	4034.34	4403.63	-0.799619	0.080395	6.5272e-23	4034.34	7030.05	-0.567378	0.080351	4.30588e-12	4034.34	5982.69
Dm_00000972-RA	-1.72314	0.103675	2.44153e-61	1248.4	4128.58	0.424137	0.10774	0.000127284	1248.4	931.314	-0.0742163	0.106045	0.567071	1248.4	1316.46	-0.40688	0.104896	0.000174759	1248.4	1656.9	3.41157	0.134824	3.74654e-140	1248.4	117.587	-0.488343	0.105152	6.67233e-06	1248.4	1753.71
Dm_00000973-RA	4.00428	0.509124	7.72107e-15	32.4511	2.07166	-3.99312	0.229433	3.67307e-67	32.4511	529.409	2.6748	0.42851	8.9762e-10	32.4511	5.16816	-0.111295	0.259225	0.741912	32.4511	35.3106	7.14118	1.19938	4.58908e-09	32.4511	0	0.787221	0.294707	0.0115202	32.4511	19.3308
Dm_00000974-RA	-8.06015	0.428963	5.73936e-78	4.54311	1241.66	-4.00381	0.442186	3.14705e-19	4.54311	74.2699	3.61264	1.20619	0.00411562	4.54311	0.198856	1.75499	0.774611	0.0327193	4.54311	1.39025	1.47247	0.839206	0.0974418	4.54311	1.60521	2.25252	0.937672	0.0239844	4.54311	0.719036
Dm_00000975-RA	-5.66827	0.102933	0	93.7073	4859.58	-1.54393	0.11696	2.78815e-39	93.7073	278.309	-1.0569	0.118641	1.38727e-18	93.7073	196.816	-3.25493	0.105598	4.02573e-207	93.7073	912.529	-1.18661	0.120608	1.89377e-22	93.7073	219.497	-2.17211	0.110124	2.47896e-85	93.7073	428.76
Dm_00000976-RA	0.133942	0.0887308	0.158672	855.721	777.643	0.740249	0.095206	1.56903e-14	855.721	511.613	0.473541	0.092592	5.81699e-07	855.721	615.951	0.835356	0.0924683	4.7859e-19	855.721	477.408	0.686382	0.0948679	9.11425e-13	855.721	530.104	0.761871	0.09345	1.07182e-15	855.721	501.423
Dm_00000977-RA	-0.503101	0.0823355	1.77318e-09	422.818	602.441	0.445931	0.0943764	3.78507e-06	422.818	313.134	-2.00069	0.0807446	2.05491e-134	422.818	1699.73	-1.72235	0.0805093	1.81181e-100	422.818	1401.87	0.0248592	0.0904754	0.837152	422.818	415.361	-1.16712	0.0825142	1.47793e-44	422.818	955.294
Dm_00000978-RA	5.8601	0.235227	6.56542e-136	588.074	10.1069	-3.52877	0.11364	2.74038e-210	588.074	6807.15	6.29899	0.323222	1.09912e-83	588.074	7.34773	3.14811	0.146776	5.5792e-101	588.074	68.0773	7.45562	0.522138	1.09957e-45	588.074	3.70353	-0.257661	0.117497	0.0406306	588.074	706.068
Dm_00000979-RA	0.0689612	0.0787229	0.434203	1784.82	1696.79	-0.336391	0.0796336	3.78923e-05	1784.82	2246.32	-0.69092	0.0788518	5.04461e-18	1784.82	2873.22	-0.263311	0.0788681	0.00132463	1784.82	2136.54	-0.140661	0.0800014	0.096713	1784.82	1961.48	-0.200228	0.0793414	0.0173767	1784.82	2044.71
Dm_00000980-RA	-0.957888	0.0430324	8.30653e-109	2614.17	5076.63	0.125072	0.0462531	0.00952272	2614.17	2396.21	-2.03537	0.0428988	0	2614.17	10714.4	-1.45018	0.0430071	1.22086e-247	2614.17	7143.63	0.0574349	0.0460685	0.250136	2614.17	2506.01	-0.970525	0.0436694	5.58865e-108	2614.17	5119.47
Dm_00000981-RA	-0.43236	0.181137	0.0220645	1332.92	1801.39	-2.83692	0.180731	6.40116e-55	1332.92	9538.04	0.230713	0.182406	0.257113	1332.92	1137.63	0.0584647	0.181757	0.814708	1332.92	1282.55	-1.20717	0.181281	5.14109e-11	1332.92	3082.82	-0.629398	0.181444	0.000883953	1332.92	2065.03
Dm_00000982-RA	-0.7083	0.0680901	6.43607e-25	628.3	1026.09	-2.07474	0.0674727	3.11644e-206	628.3	2648.69	-1.31984	0.0686196	1.48862e-81	628.3	1575.29	-1.17326	0.0680549	9.89414e-66	628.3	1418.91	-1.72254	0.0681631	8.58294e-140	628.3	2072.81	-1.34275	0.0682898	8.27427e-85	628.3	1593.66
Dm_00000983-RA	0.0509457	0.361185	0.905798	12.853	12.22	-0.876296	0.36486	0.0220684	12.853	23.1958	-2.08238	0.330648	6.30776e-10	12.853	54.0887	-0.213449	0.366782	0.636538	12.853	14.7712	-3.22668	0.320824	2.14209e-23	12.853	119.642	-0.513051	0.365251	0.207194	12.853	17.7854
Dm_00000984-RA	1.55447	0.59455	0.0118333	11.9871	4.25044	1.50703	0.67417	0.033893	11.9871	4.62003	-0.322447	0.547664	0.641462	11.9871	15.5946	1.34037	0.608415	0.0381822	11.9871	4.73979	-0.374603	0.553277	0.558616	11.9871	15.7723	0.889354	0.596482	0.177847	11.9871	7.23801
Dm_00000985-RA	1.80423	0.19823	2.08594e-19	119.649	34.0406	2.10206	0.241891	8.08935e-18	119.649	26.9795	0.501993	0.188432	0.0111637	119.649	82.5117	1.73619	0.207104	1.38754e-16	119.649	35.881	1.15746	0.20777	4.29988e-08	119.649	52.5083	1.52397	0.208427	7.12997e-13	119.649	41.172
Dm_00000986-RA	-0.249852	0.121137	0.0495168	225.993	267.306	-0.0588438	0.129839	0.732332	225.993	232.423	-0.170231	0.126724	0.225838	225.993	253.671	1.83854	0.149333	3.23175e-34	225.993	62.8331	0.220993	0.132887	0.117267	225.993	191.899	0.351193	0.130604	0.010951	225.993	176.682
Dm_00000987-RA	-1.2552	0.117385	2.99281e-26	581.547	1394.79	-3.07924	0.116833	6.08652e-152	581.547	4938.74	-1.21626	0.118545	3.26966e-24	581.547	1358.26	-1.17906	0.117977	5.1365e-23	581.547	1323.55	-1.4289	0.118496	5.27447e-33	581.547	1576.17	-1.47111	0.117965	6.0538e-35	581.547	1620.67
Dm_00000988-RA	-9.18281	1.19653	3.41555e-14	0.328073	244.648	0.833883	1.67854	0.702515	0.328073	0	-0.636157	1.55754	0.767185	0.328073	0.697433	-0.979635	1.45656	0.576321	0.328073	0.97378	-1.58042	1.45724	0.323002	0.328073	1.26718	1.17318	1.67854	0.573857	0.328073	0
Dm_00000989-RA	-0.736775	0.058975	2.6529e-35	812.788	1359.23	-0.887364	0.0612466	5.16e-47	812.788	1509.96	0.0213629	0.0639864	0.819327	812.788	805.48	-0.0634573	0.062039	0.369577	812.788	849.728	-0.687602	0.0619522	3.50552e-28	812.788	1316.71	-0.119801	0.0629084	0.0784902	812.788	885.927
Dm_00000990-RA	0.0663231	0.0470747	0.190528	1979.11	1896.46	-0.862549	0.0472804	1.21491e-73	1979.11	3610.9	0.501483	0.0502812	5.91954e-23	1979.11	1400.59	0.589686	0.0493301	2.44696e-32	1979.11	1318.74	-0.982389	0.0470735	7.66936e-96	1979.11	3920.33	0.165499	0.0488819	0.00118553	1979.11	1767.1
Dm_00000991-RA	1.29827	0.0788919	3.67579e-60	2052.84	833.128	2.72962	0.0926317	1.57825e-189	2052.84	309.506	2.61039	0.0891281	2.80719e-187	2052.84	335.38	0.830828	0.0788563	1.97907e-25	2052.84	1153.51	1.81288	0.0850473	6.37495e-100	2052.84	581.914	0.725818	0.0792709	1.85412e-19	2052.84	1239.04
Dm_00000992-RA	-0.744653	0.0614874	2.89708e-33	687.479	1159.52	-1.71712	0.0616456	1.58071e-169	687.479	2276.49	-0.930806	0.063147	1.71639e-48	687.479	1321.15	-0.524927	0.0632314	2.73504e-16	687.479	996.237	0.0937054	0.069096	0.20792	687.479	649.247	-0.387131	0.0647247	5.08968e-09	687.479	903.47
Dm_00000993-RA	-1.18724	0.0788744	1.39352e-50	435.693	985.248	0.23069	0.0905112	0.0148096	435.693	370.258	-0.470997	0.0839575	3.944e-08	435.693	597.624	-0.367369	0.0826818	1.56501e-05	435.693	556.455	0.520418	0.0933608	4.21895e-08	435.693	302.722	-0.343367	0.0840996	8.0916e-05	435.693	548.15
Dm_00000994-RA	-0.630234	0.0465434	3.22226e-41	6890.11	10668.6	0.0156379	0.0475139	0.821596	6890.11	6814.86	1.53142	0.0495171	1.16234e-208	6890.11	2386.34	1.18593	0.0481845	1.58424e-132	6890.11	3029.02	1.1102	0.0490605	2.08852e-112	6890.11	3199.83	0.99251	0.0483082	1.83231e-92	6890.11	3462.81
Dm_00000995-RA	-1.71764	0.0653233	3.10555e-151	1475.21	4839.66	-1.37704	0.0664293	1.29605e-94	1475.21	3824.01	0.567966	0.0703925	1.76765e-15	1475.21	993.794	0.0886752	0.0678702	0.238337	1475.21	1383.86	-0.265782	0.0684484	0.000151228	1475.21	1768.75	-0.035083	0.0682228	0.699428	1475.21	1510
Dm_00000996-RA	0.957523	2.38231	0.74087	0.794759	0.403321	0.78264	2.44911	0.828404	0.794759	0.401128	-0.177371	2.33885	0.98458	0.794759	0.859095	-0.0285603	2.31147	0.99133	0.794759	0.790097	1.74736	2.44911	0.534845	0.794759	0	0.335169	2.38776	0.950858	0.794759	0.58698
Dm_00000997-RA	0.623218	3.73601	0.891667	0.656146	0.444718	0.561213	3.78938	0.940141	0.656146	0.401128	1.78201	3.78938	0.723783	0.656146	0	1.16595	3.78938	0.824606	0.656146	0.373628	1.52593	3.78938	0.748134	0.656146	0	0.894511	3.78844	0.893011	0.656146	0.347301
Dm_00000998-RA	-0.13062	0.0645111	0.0540855	495.695	543.4	-1.12527	0.0647042	4.62095e-67	495.695	1081.67	-0.265662	0.0678007	0.000146951	495.695	594.4	-0.333219	0.0655699	7.06331e-07	495.695	626.234	0.163836	0.0731765	0.0321874	495.695	443.517	-0.228707	0.0675817	0.00119176	495.695	580.81
Dm_00000999-RA	-4.37875	0.144684	7.25925e-200	55.8966	1169.29	-1.10567	0.166988	6.80011e-11	55.8966	121.451	0.0104625	0.182254	0.98458	55.8966	57.083	-0.655026	0.164704	0.000117566	55.8966	88.0621	-3.08469	0.149782	2.24099e-93	55.8966	475.203	-0.397151	0.172921	0.0314215	55.8966	73.4116
Dm_00001000-RA	1.6987	0.101393	2.68133e-62	276.495	85.0579	4.83434	0.309418	1.99809e-54	276.495	9.70608	-3.3487	0.0741202	0	276.495	2820.91	-2.66092	0.0745275	1.6967e-277	276.495	1752.9	-0.675766	0.084936	3.70388e-15	276.495	440.326	-1.45873	0.078386	4.18522e-76	276.495	762.312
Dm_00001001-RA	-2.30833	0.156643	1.52221e-48	44.5778	227.722	-0.743338	0.184685	8.86083e-05	44.5778	77.4172	-3.07389	0.156792	1.12853e-84	44.5778	387.835	-2.91476	0.155976	5.51203e-77	44.5778	347.7	-1.6068	0.17009	8.33087e-21	44.5778	139.838	-2.02206	0.162411	7.7918e-35	44.5778	188.031
Dm_00001002-RA	-0.478781	0.0601305	3.56691e-15	1008.44	1408.22	-0.566232	0.0624925	2.9743e-19	1008.44	1495.79	-0.346835	0.0624958	5.53445e-08	1008.44	1293.37	-0.0830479	0.0621202	0.226545	1008.44	1068.39	-0.392016	0.0630978	9.32535e-10	1008.44	1326.17	-0.250865	0.0624536	0.000106489	1008.44	1201.89
Dm_00001003-RA	1.20309	0.053695	3.2019e-110	3128.02	1358.9	0.154545	0.0536919	0.00564444	3128.02	2810.34	0.0388753	0.0531155	0.545801	3128.02	3043.02	0.384523	0.0530219	9.74063e-13	3128.02	2395.66	-0.216225	0.0530192	6.75536e-05	3128.02	3627.91	0.109867	0.0530288	0.0539972	3128.02	2899.55
Dm_00001004-RA	-1.43926	0.0703338	3.41459e-92	1584.6	4310.7	-1.61591	0.070929	6.05777e-114	1584.6	4872.84	-0.623738	0.0718946	1.07492e-17	1584.6	2449.78	-0.512015	0.0714762	1.84836e-12	1584.6	2266.82	-0.617873	0.072217	2.57011e-17	1584.6	2441.25	-0.542387	0.0718222	1.19938e-13	1584.6	2313.42
Dm_00001005-RA	1.29771	0.0814967	2.00184e-56	2057.34	834.822	1.00424	0.0836533	9.71099e-33	2057.34	1024.28	0.974876	0.0828877	2.1938e-31	2057.34	1045.44	0.941873	0.0817158	3.66462e-30	2057.34	1067.12	0.759643	0.0828404	1.10008e-19	2057.34	1211.96	0.989256	0.0825669	2.32219e-32	2057.34	1034.52
Dm_00001006-RA	-0.468345	0.0944142	1.13342e-06	1115.85	1549.31	-1.51579	0.0944186	2.24256e-57	1115.85	3202.35	-1.02054	0.0947819	1.58331e-26	1115.85	2272.36	-0.586385	0.094806	1.31685e-09	1115.85	1681.61	-0.447048	0.0960409	5.0788e-06	1115.85	1527.04	-0.499023	0.0953474	3.49065e-07	1115.85	1582.01
Dm_00001007-RA	-0.0950914	0.0416733	0.0289731	3746.66	3997.75	1.86659	0.0499439	6.66706e-304	3746.66	1026.64	-0.987169	0.0416471	4.03421e-123	3746.66	7416.09	-0.843028	0.0414327	5.22516e-91	3746.66	6712.76	1.27794	0.0469566	6.8792e-162	3746.66	1537.09	-0.23412	0.0423264	6.90883e-08	3746.66	4404.4
Dm_00001008-RA	1.72506	0.242338	2.13442e-12	43.9524	12.8785	0.46217	0.231715	0.0601296	43.9524	31.1946	-0.508136	0.191942	0.0117012	43.9524	60.8906	0.775791	0.219875	0.000671937	43.9524	25.0597	-6.39336	0.159342	0	43.9524	3571.15	1.27571	0.252982	9.42457e-07	43.9524	16.9182
Dm_00001009-RA	0.651832	0.0940283	7.94165e-12	470.443	298.441	-0.168392	0.0953054	0.0987637	470.443	526.261	0.457364	0.0979735	5.39066e-06	470.443	339.629	0.189298	0.0939211	0.059344	470.443	413.235	-0.301869	0.0945169	0.00194344	470.443	580.802	0.444295	0.0971738	9.3321e-06	470.443	345.084
Dm_00001010-RA	0.2893	0.0606068	2.87529e-06	1506.83	1229.61	1.0912	0.0677003	7.99119e-58	1506.83	706.787	0.292991	0.0628347	5.52937e-06	1506.83	1220.84	-0.0725521	0.0607879	0.286058	1506.83	1579.66	0.67549	0.0653301	1.20017e-24	1506.83	943.315	0.135244	0.0619924	0.0417256	1506.83	1367.94
Dm_00001011-RA	1.15858	0.147012	6.81352e-15	217.501	96.9641	1.90503	0.180122	9.91304e-26	217.501	58.025	1.10301	0.156584	4.19154e-12	217.501	102.192	1.19335	0.15273	1.40411e-14	217.501	96.0024	1.49575	0.169256	2.20797e-18	217.501	75.7797	1.46792	0.161499	3.40535e-19	217.501	77.2285	yes
Dm_00001012-RA	-2.1663	0.0962309	3.01398e-111	191.605	853.972	0.43201	0.122574	0.000630623	191.605	141.17	-0.00837715	0.112099	0.98458	191.605	192.825	-0.622206	0.103697	4.09561e-09	191.605	291.308	-3.80642	0.0953427	0	191.605	2660.48	0.567739	0.118967	3.61734e-06	191.605	130.595
Dm_00001013-RA	1.29292	0.0481539	1.26151e-157	11543.1	4708.49	0.74932	0.0485557	3.90789e-53	11543.1	6861.9	1.40765	0.049071	1.01959e-179	11543.1	4348.73	0.81741	0.0481414	8.42354e-64	11543.1	6544.37	0.511254	0.0483525	1.04032e-25	11543.1	8091.37	0.57139	0.0481654	9.44196e-32	11543.1	7761.62
Dm_00001014-RA	-1.11222	0.175416	4.16106e-10	314.451	681.867	-2.42733	0.175113	3.69155e-43	314.451	1697.54	-0.539675	0.178499	0.00376198	314.451	459.038	-0.861046	0.176565	1.9937e-06	314.451	574.222	-0.756066	0.1784	3.40599e-05	314.451	534.793	-0.825965	0.177286	6.22126e-06	314.451	558.969
Dm_00001015-RA	-0.216149	0.0972871	0.0337171	340.35	398.449	-3.44417	0.0928213	1.41442e-299	340.35	3732.31	-0.419409	0.100216	4.8351e-05	340.35	457.731	-0.768104	0.0968932	5.72177e-15	340.35	584.702	-1.28805	0.0971888	1.46087e-39	340.35	840.407	-1.38278	0.0958049	2.44008e-46	340.35	893.565
Dm_00001016-RA	-0.430951	0.064916	5.91189e-11	1685.32	2278.11	-1.03378	0.0654472	1.35536e-55	1685.32	3460.53	-0.441558	0.066078	5.09474e-11	1685.32	2292.82	-0.301913	0.0656421	7.62069e-06	1685.32	2085.26	-0.461227	0.0664077	7.22685e-12	1685.32	2328.96	-0.528793	0.0657234	2.54939e-15	1685.32	2439.14
Dm_00001017-RA	-1.39183	0.0709756	8.74812e-85	1890.08	4947.71	0.896945	0.0763849	2.18594e-31	1890.08	1013.47	1.32439	0.077287	4.99759e-65	1890.08	753.971	0.522454	0.0735015	2.75162e-12	1890.08	1312.37	-0.310723	0.0730405	3.17484e-05	1890.08	2339.11	0.60808	0.0743723	8.84978e-16	1890.08	1236.34
Dm_00001018-RA	-0.777909	0.110714	4.1073e-12	245.853	422.355	-1.89451	0.110497	3.1884e-65	245.853	915.688	-1.29678	0.111872	1.59093e-30	245.853	608.466	-1.20443	0.110788	5.48247e-27	245.853	566.722	-1.11033	0.11364	3.69419e-22	245.853	532.59	-0.971777	0.112745	2.15965e-17	245.853	481.965
Dm_00001019-RA	-0.574122	0.0822303	5.61854e-12	806.009	1206.21	-2.40276	0.0813127	1.41601e-190	806.009	4284.98	-0.346633	0.0846146	7.03989e-05	806.009	1029.22	-0.335155	0.0835621	0.000102241	806.009	1020.88	-1.27668	0.0828273	5.53673e-53	806.009	1962.8	-0.722437	0.0833125	1.37808e-17	806.009	1337.98
Dm_00001020-RA	0.954163	0.0744105	4.09016e-37	6968.78	3594.17	1.48645	0.0760141	2.27219e-84	6968.78	2485.09	0.620827	0.0747801	2.59666e-16	6968.78	4527.06	0.733244	0.0745556	2.48505e-22	6968.78	4188.56	1.17255	0.0755518	1.08037e-53	6968.78	3088.27	0.881115	0.0748866	2.95551e-31	6968.78	3780.54
Dm_00001021-RA	1.75611	0.0792573	8.05835e-108	12407.7	3673.59	-0.469204	0.0788406	4.83238e-09	12407.7	17178	2.03167	0.0801599	1.40677e-140	12407.7	3034.46	1.45573	0.0793438	2.92281e-74	12407.7	4523.56	2.27966	0.0807245	3.43087e-174	12407.7	2554.7	0.708097	0.0791148	1.18615e-18	12407.7	7596
Dm_00001022-RA	0.296271	0.0759196	0.000140364	1004.74	820.186	-0.764041	0.0758894	1.90528e-23	1004.74	1709.53	0.860074	0.0812859	1.15562e-25	1004.74	553.49	0.549261	0.0780582	4.57669e-12	1004.74	688.62	0.0144942	0.078311	0.898609	1004.74	998.36	0.123929	0.0775195	0.145855	1004.74	923.068
Dm_00001023-RA	0.161181	0.0527788	0.00309954	1446.92	1293.73	-0.432863	0.0539278	2.1232e-15	1446.92	1952.53	0.111869	0.0549534	0.056618	1446.92	1344	0.307444	0.054353	3.10578e-08	1446.92	1169.7	0.884763	0.0598568	7.56494e-49	1446.92	783.296	0.191255	0.0548724	0.000832789	1446.92	1267.75
Dm_00001024-RA	0.933486	0.190857	1.60851e-06	67.121	34.9813	-0.906511	0.176587	4.84804e-07	67.121	125.869	4.67263	0.532031	4.21762e-18	67.121	3.61451	0.794793	0.197752	9.87835e-05	67.121	38.2688	-2.24971	0.164068	3.02679e-42	67.121	319.6	-0.045598	0.184887	0.88521	67.121	68.3976
Dm_00001025-RA	2.98821	0.0967538	4.3664e-208	15286.3	1925.74	2.95374	0.0979398	1.9156e-198	15286.3	1971.92	0.999584	0.0961264	7.79461e-25	15286.3	7641.77	0.951403	0.0959746	1.14935e-22	15286.3	7902.92	2.24737	0.0970376	1.15894e-117	15286.3	3217.07	1.21545	0.0961567	7.28949e-36	15286.3	6581.07
Dm_00001026-RA	-1.53315	0.114294	1.7732e-40	1438.15	4171.27	-0.245431	0.116131	0.045557	1438.15	1708.81	-1.80811	0.114533	2.07182e-55	1438.15	5047.67	-1.61288	0.114432	2.07702e-44	1438.15	4408.33	-0.762621	0.11545	7.34898e-11	1438.15	2446.56	-1.5031	0.114618	1.6833e-38	1438.15	4085.85
Dm_00001027-RA	3.15369	0.292367	1.09293e-26	124.729	13.9984	4.13433	0.421712	2.64367e-22	124.729	7.20032	-0.225746	0.245403	0.429812	124.729	147.078	-1.62395	0.237553	1.85611e-11	124.729	388.586	3.73219	0.384141	6.30803e-22	124.729	8.9038	-0.968594	0.240479	0.00010174	124.729	246.82
Dm_00001028-RA	-0.791411	0.356559	0.0338978	2072.08	3584.7	3.15974	0.361808	5.54663e-18	2072.08	231.831	2.11177	0.358728	7.88734e-09	2072.08	479.271	-0.66834	0.356644	0.081109	2072.08	3291.59	-1.15838	0.356664	0.00161745	2072.08	4623.35	-0.552059	0.356726	0.160459	2072.08	3036.59
Dm_00001029-RA	2.74675	0.0687542	0	3141.9	467.34	1.97538	0.070131	2.61407e-173	3141.9	796.24	2.03746	0.0692771	7.79559e-189	3141.9	764.362	-0.0454767	0.0631081	0.545395	3141.9	3237.33	2.8788	0.0766782	0	3141.9	425.216	-0.692429	0.0627823	1.25604e-27	3141.9	5070
Dm_00001030-RA	-0.0166096	0.0803744	0.874554	1236.43	1253.6	-1.17528	0.0802185	4.85851e-48	1236.43	2800.45	-0.382692	0.0812477	4.40909e-06	1236.43	1615.45	-0.0785073	0.0810424	0.398567	1236.43	1310.65	-0.871571	0.0806897	9.0823e-27	1236.43	2268.03	-0.52081	0.0807461	2.70996e-10	1236.43	1777.98
Dm_00001031-RA	-0.5024	0.050495	6.45378e-23	1410.43	1991.85	0.365728	0.0561067	1.34723e-10	1410.43	1090.15	-0.046964	0.0534498	0.453788	1410.43	1451.54	-0.250421	0.0518167	2.47415e-06	1410.43	1672.76	0.667585	0.0577432	1.86396e-30	1410.43	882.956	0.175347	0.0538653	0.00186325	1410.43	1241.74
Dm_00001032-RA	-0.820072	0.044749	3.04132e-74	1505.35	2651.7	0.535019	0.0519234	1.70741e-24	1505.35	1029.8	-2.87085	0.0437135	0	1505.35	10985.2	-2.26045	0.0438338	0	1505.35	7196.63	1.97617	0.0643604	1.15715e-205	1505.35	381.952	-1.65699	0.0446167	1.40588e-299	1505.35	4734.95
Dm_00001033-RA	2.01362	0.0761994	9.86524e-153	1301.79	321.878	-0.592962	0.0701299	6.12011e-17	1301.79	1962.19	0.750831	0.0738413	8.32727e-24	1301.79	771.001	-0.318668	0.0694757	8.08636e-06	1301.79	1624.21	3.31355	0.105732	3.50829e-214	1301.79	130.02	-0.00781352	0.070779	0.961596	1301.79	1309.94
Dm_00001034-RA	-1.81939	0.102937	3.6306e-69	1400.03	4947.2	-0.785012	0.104314	1.07352e-13	1400.03	2416.43	-3.40728	0.102772	1.35609e-239	1400.03	14872.4	-2.78088	0.102812	8.82812e-160	1400.03	9633.71	-1.98987	0.103299	6.88039e-82	1400.03	5568.58	-2.14089	0.103082	1.86123e-94	1400.03	6182.12
Dm_00001035-RA	0.0207343	0.0361186	0.623937	3810.67	3752.02	-1.02615	0.0361196	2.78051e-176	3810.67	7748.62	-0.552639	0.0364499	3.20091e-51	3810.67	5587.6	-0.0643206	0.0365737	0.103225	3810.67	3977.96	-0.478804	0.0368495	4.37764e-38	3810.67	5302.24	-0.39518	0.0364997	1.13347e-26	3810.67	5001.31
Dm_00001036-RA	-1.78394	0.0820049	5.46121e-104	226.27	781.14	-0.93749	0.0906287	1.12633e-24	226.27	434.947	-1.33839	0.0864416	2.35418e-53	226.27	574.942	-0.891757	0.0869464	3.61374e-24	226.27	421.275	-2.0478	0.0843786	4.70839e-129	226.27	936.77	-0.203525	0.0939799	0.0433619	226.27	261.368
Dm_00001037-RA	0.682896	0.0646577	1.21045e-25	1107.28	689.793	0.740078	0.0699642	9.74318e-26	1107.28	663.334	-1.52703	0.0616309	2.10318e-134	1107.28	3190.45	-0.827629	0.0620766	6.96893e-40	1107.28	1966.02	-1.29619	0.0623054	2.97905e-95	1107.28	2717.58	0.00623778	0.0647966	0.970761	1107.28	1101.27
Dm_00001038-RA	-0.358323	0.0547158	1.07339e-10	740.096	946.543	-0.538979	0.058008	3.56461e-20	740.096	1072.18	-0.374463	0.0575646	1.6555e-10	740.096	958.378	-0.0171354	0.0576066	0.832002	740.096	745.839	0.00738133	0.0611558	0.937208	740.096	733.761	-0.0871731	0.0585652	0.178614	740.096	786.148
Dm_00001039-RA	-9.48845	1.20992	9.24319e-15	0	155.213	-0.127912	1.6878	0.98325	0	0	-1.59878	1.56819	0.374017	0	0.697433	-3.66928	1.29264	0.00671448	0	2.70681	-6.27781	1.23042	5.47026e-07	0	17.4334	-4.0612	1.28509	0.00255737	0	3.61519
Dm_00001040-RA	-0.111331	0.0728557	0.153216	542.128	588.024	-0.337979	0.0765883	1.63718e-05	542.128	686.929	0.440397	0.0801143	7.4314e-08	542.128	400.399	0.00321914	0.0751802	0.969515	542.128	543.237	-0.19076	0.0774701	0.0179638	542.128	620.184	0.0308368	0.0767799	0.778527	542.128	534.305
Dm_00001041-RA	-8.46494	0.248228	2.24659e-253	13.8197	4931.59	-0.627866	0.319878	0.0645822	13.8197	22.4142	0.612333	0.369076	0.126707	13.8197	9.1296	-0.221453	0.311191	0.551088	13.8197	16.7491	-2.14102	0.275243	1.50674e-14	13.8197	61.2538	-0.0408888	0.330028	0.952986	13.8197	14.8949
Dm_00001042-RA	-0.0487546	0.053722	0.416281	1290.77	1336.76	0.22927	0.0580489	0.000120775	1290.77	1101.76	-0.438417	0.0547819	2.99852e-15	1290.77	1750.39	-0.160045	0.0545002	0.00498155	1290.77	1443.29	-0.125457	0.0565156	0.0337604	1290.77	1407.41	-0.285302	0.0549011	4.24432e-07	1290.77	1575.06
Dm_00001043-RA	-0.861015	0.0433156	4.49755e-87	4589.17	8324.75	1.16657	0.0475607	8.10816e-132	4589.17	2041.52	-0.243417	0.0443774	7.93782e-08	4589.17	5422.38	-0.869967	0.0435343	7.72214e-88	4589.17	8377.64	-0.0140819	0.0449258	0.811001	4589.17	4626.8	-0.701772	0.0438311	1.06646e-56	4589.17	7459.8
Dm_00001044-RA	-1.75217	0.132461	2.11382e-39	175.947	597.925	-1.4301	0.136727	3.39106e-25	175.947	477.829	0.51285	0.151096	0.00107431	175.947	122.523	0.0704678	0.142489	0.696407	175.947	169.889	-0.86158	0.139979	1.33877e-09	175.947	325.456	0.175649	0.146027	0.289705	175.947	157.443
Dm_00001045-RA	0.0757471	0.0408114	0.0789684	1809.88	1720.19	-0.730237	0.0413564	4.41834e-69	1809.88	3010.27	0.213368	0.0434901	1.6868e-06	1809.88	1566.09	0.342233	0.0427015	2.85335e-15	1809.88	1432.54	-0.537782	0.0418582	2.87345e-37	1809.88	2631.12	0.0583948	0.0426499	0.220359	1809.88	1739.45
Dm_00001046-RA	-0.337676	0.082951	6.99917e-05	9159.27	11570.4	4.03868	0.0919233	0	9159.27	557.147	2.25	0.0851782	1.37691e-152	9159.27	1923	1.33016	0.0837103	4.66326e-56	9159.27	3640.76	3.6389	0.0897976	0	9159.27	734.328	1.46746	0.0840403	3.59188e-67	9159.27	3311.17
Dm_00001047-RA	0.61836	0.0771104	2.26231e-15	8900.91	5794.89	-0.00983223	0.0772768	0.955933	8900.91	8957.18	0.259584	0.0773217	0.00122387	8900.91	7431.91	0.334824	0.0771734	2.50528e-05	8900.91	7053.6	0.0701315	0.0773156	0.417076	8900.91	8473.02	0.235542	0.0772483	0.00367012	8900.91	7556.94
Dm_00001048-RA	-0.508099	0.0403463	7.52285e-36	5353.42	7617.26	0.0673899	0.0417907	0.134724	5353.42	5111.32	-0.600578	0.0408439	2.91631e-48	5353.42	8124.77	-0.413196	0.0406731	9.75689e-24	5353.42	7129.73	0.456909	0.0424355	1.31619e-26	5353.42	3900.89	-1.10538	0.040419	6.54401e-163	5353.42	11527.1
Dm_00001049-RA	-1.8136	0.104653	1.5053e-66	1686.04	5924.25	1.72478	0.112417	1.5472e-52	1686.04	508.926	2.1879	0.113887	2.31084e-81	1686.04	372.782	0.152691	0.106173	0.190238	1686.04	1516.26	-0.438415	0.106182	5.45366e-05	1686.04	2282.53	0.371387	0.106936	0.000871019	1686.04	1301.8
Dm_00001050-RA	-0.543084	0.0586292	4.73893e-20	1292.06	1880.51	1.07109	0.0682294	6.26527e-55	1292.06	615.387	-0.362156	0.0606139	4.66126e-09	1292.06	1661.01	0.102585	0.060814	0.119184	1292.06	1200.97	-0.273713	0.0614838	1.3103e-05	1292.06	1556.44	-0.0831034	0.0610689	0.223483	1292.06	1367.98
Dm_00001051-RA	-2.171	0.174461	4.87424e-35	71.2652	327.816	4.62041	0.571122	1.2716e-15	71.2652	3.1428	-0.583791	0.189827	0.00317968	71.2652	109.019	-0.125183	0.191047	0.587596	71.2652	79.5143	-1.08233	0.186814	1.19105e-08	71.2652	153.772	-0.232693	0.193271	0.289217	71.2652	84.5339
Dm_00001052-RA	-0.0914756	0.0769015	0.27509	1080.94	1149.81	-0.287759	0.0788482	0.000394714	1080.94	1315.94	0.389649	0.0804697	2.31731e-06	1080.94	823.545	0.760783	0.0803995	9.03858e-21	1080.94	638.1	0.617175	0.0825008	1.48095e-13	1080.94	707.025	0.751427	0.0815404	1.07898e-19	1080.94	639.338
Dm_00001053-RA	-0.790549	0.0629119	1.06198e-35	1238.52	2146.51	0.586483	0.0695374	7.31944e-17	1238.52	824.811	0.376685	0.0675122	4.68072e-08	1238.52	956.236	-0.374405	0.0642213	1.13324e-08	1238.52	1608.01	-0.84125	0.0644951	2.27995e-38	1238.52	2225.04	-0.0832761	0.0655769	0.259846	1238.52	1316.11
Dm_00001054-RA	2.78374	0.696768	9.59188e-05	15.6328	2.33029	2.43208	0.773864	0.00240929	15.6328	2.86895	1.65577	0.666877	0.0184753	15.6328	4.83125	2.84272	0.748541	0.000241348	15.6328	2.21692	0.254959	0.603811	0.734793	15.6328	13.1984	6.40733	1.29801	1.61495e-06	15.6328	0
Dm_00001055-RA	0.851826	0.185593	6.93789e-06	105.771	58.1361	1.2539	0.217067	1.36536e-08	105.771	43.3247	-0.226714	0.182168	0.265642	105.771	123.364	0.565578	0.187769	0.00393094	105.771	70.6638	-0.868234	0.177931	1.69837e-06	105.771	191.254	1.42077	0.211539	4.65179e-11	105.771	38.9907
Dm_00001056-RA	-1.0813	0.0574678	3.52808e-78	616.322	1304.04	0.88833	0.0750069	6.6488e-32	616.322	334.688	-3.08889	0.0558555	0	616.322	5244.42	-2.66408	0.0558726	0	616.322	3906.5	0.799317	0.0738674	7.35814e-27	616.322	358.751	-1.99324	0.0571102	1.09474e-264	616.322	2448.17
Dm_00001057-RA	-0.425932	0.0511926	1.91648e-16	3764.42	5064.32	-0.648116	0.0518384	2.18305e-35	3764.42	5906.93	0.381761	0.0529715	1.30429e-12	3764.42	2898.18	0.28258	0.0522191	1.22569e-07	3764.42	3100.86	-0.686314	0.0518027	1.54885e-39	3764.42	6063.6	0.178749	0.0524553	0.00109797	3764.42	3331.43
Dm_00001058-RA	-0.316344	0.0387043	6.46609e-16	1867.02	2329.53	-1.20028	0.0389851	9.42517e-207	1867.02	4304.2	0.125133	0.0418016	0.00413583	1867.02	1713.64	0.201771	0.040894	1.49749e-06	1867.02	1626.83	0.22896	0.04321	1.93083e-07	1867.02	1594	-0.419354	0.0399411	3.64126e-25	1867.02	2500.27
Dm_00001059-RA	-1.12581	0.19824	2.32466e-08	118.896	261.077	2.86451	0.302392	6.47345e-21	118.896	16.2694	-0.939317	0.202624	6.29207e-06	118.896	228.617	1.77222	0.233103	7.14992e-14	118.896	35.7104	2.4088	0.277062	7.76921e-18	118.896	22.186	-1.41416	0.199755	3.78287e-12	118.896	318.34
Dm_00001060-RA	0.563487	0.127259	1.46601e-05	420.724	286.341	-0.685939	0.126482	1.01946e-07	420.724	680.637	-0.0238708	0.128423	0.917526	420.724	430.893	-0.0298075	0.126698	0.863611	420.724	432.134	0.577924	0.133541	2.29496e-05	420.724	284.215	-0.172223	0.12723	0.226183	420.724	478.046
Dm_00001061-RA	6.23944	0.213214	5.63016e-187	2326.98	30.9451	-2.77647	0.177346	1.21852e-54	2326.98	15957.3	7.61359	0.301497	1.45986e-139	2326.98	11.3678	5.69157	0.210747	2.70722e-159	2326.98	45.2017	4.5257	0.200582	9.26319e-112	2326.98	101.658	-0.158594	0.177975	0.452178	2326.98	2599.83
Dm_00001062-RA	-1.02904	0.0752362	5.02796e-42	1752.1	3583.59	-2.18341	0.0751811	3.82214e-184	1752.1	7974.87	-0.913913	0.0760228	1.00267e-32	1752.1	3308.61	-0.865544	0.0756684	9.98709e-30	1752.1	3201.43	-0.70367	0.0765151	8.61638e-20	1752.1	2860.8	-1.0232	0.0757794	9.91107e-41	1752.1	3568.02
Dm_00001063-RA	0.189011	0.05795	0.00154615	1188.53	1041.26	-0.406006	0.059244	1.40425e-11	1188.53	1573.74	-0.122333	0.0594511	0.0538005	1188.53	1291.94	-0.211686	0.0580634	0.000433557	1188.53	1376.56	-0.210062	0.0599303	0.000648414	1188.53	1371.39	-0.163872	0.0589703	0.00842995	1188.53	1327.77
Dm_00001064-RA	-0.330046	0.12108	0.00856397	148.35	186.356	3.7603	0.304534	1.49921e-34	148.35	10.0204	3.095	0.228209	2.86249e-41	148.35	18.0739	4.02577	0.274711	6.835e-48	148.35	9.27817	-1.86231	0.118291	3.30839e-55	148.35	538.002	-0.0668267	0.129788	0.698991	148.35	155.787
Dm_00001065-RA	-1.66606	0.33695	1.22963e-06	16.1814	51.759	-0.33097	0.38532	0.460612	16.1814	20.1751	-0.403147	0.373503	0.342932	16.1814	21.8844	-2.82546	0.332086	4.81656e-17	16.1814	115.741	-1.01121	0.363613	0.00724541	16.1814	32.551	-2.00891	0.340653	8.41394e-09	16.1814	65.9026
Dm_00001066-RA	1.55787	0.105685	1.42671e-48	1022.04	346.191	1.94085	0.115229	5.31149e-63	1022.04	265.657	-0.772447	0.101834	7.84858e-14	1022.04	1738.94	-0.871622	0.101162	1.91588e-17	1022.04	1863.56	0.333736	0.105005	0.00204755	1022.04	808.578	-0.9238	0.101435	2.89397e-19	1022.04	1931.16
Dm_00001067-RA	2.67798	2.13603	0.248182	2.49952	0.365336	2.42254	2.19651	0.325966	2.49952	0.538052	0.422585	1.9652	0.905647	2.49952	1.89344	3.02727	2.19651	0.211136	2.49952	0.373628	2.42546	2.19651	0.313465	2.49952	0.338031	2.75837	2.19508	0.265487	2.49952	0.465041
Dm_00001068-RA	1.35195	0.0552262	2.7556e-131	5541	2168.79	0.38661	0.0553349	5.52576e-12	5541	4236.78	0.439677	0.0551664	3.90077e-15	5541	4082.3	0.845906	0.0551617	2.62434e-52	5541	3081.58	1.41979	0.0572994	1.84598e-134	5541	2064.42	0.977806	0.0557333	8.5331e-68	5541	2809.65
Dm_00001069-RA	-0.73041	0.124617	8.00179e-09	743.279	1236.97	-1.64444	0.124759	3.60464e-39	743.279	2330.83	-0.468613	0.126283	0.000333515	743.279	1032.18	-0.461006	0.125536	0.000392136	743.279	1025.75	-1.21679	0.125296	6.58015e-22	743.279	1732.55	-0.388786	0.126176	0.00331137	743.279	976.43
Dm_00001070-RA	0.577696	0.0356018	1.55954e-58	4240.05	2839.27	-0.397959	0.0357085	2.05194e-28	4240.05	5583.3	-1.02735	0.0347223	4.19806e-191	4240.05	8644.75	-0.531742	0.0348067	6.35675e-52	4240.05	6122.25	0.235185	0.0369165	3.4192e-10	4240.05	3600.38	-0.203876	0.0355179	2.11123e-08	4240.05	4879.46
Dm_00001071-RA	0.0489952	0.0576643	0.449422	1360.7	1312.3	2.93969	0.0893417	6.50729e-236	1360.7	177.802	3.62361	0.096705	1.0654e-305	1360.7	111.92	1.054	0.0623858	3.51069e-63	1360.7	652.576	0.423701	0.0622453	1.88241e-11	1360.7	1011.87	-0.752244	0.0575207	2.69751e-38	1360.7	2285.7
Dm_00001072-RA	-7.89516	0.851066	4.17052e-20	1.11699	276.776	1.33756	1.45269	0.423837	1.11699	0.363194	-0.168028	1.11583	0.940209	1.11699	1.39487	-2.31557	0.906824	0.0153241	1.11699	5.82383	-5.68154	0.858855	6.89029e-11	1.11699	58.9874	-2.24296	0.920318	0.0218869	1.11699	5.18111
Dm_00001073-RA	-0.40966	0.0673884	2.14914e-09	750.692	999.163	-0.411582	0.0707077	1.05183e-08	750.692	998.998	-0.0526242	0.0712864	0.541763	750.692	783.869	-0.309183	0.0688504	1.26064e-05	750.692	931.075	-0.0871729	0.0722624	0.266886	750.692	796.84	-0.123909	0.0705265	0.106727	750.692	821.181
Dm_00001074-RA	-7.95914	1.21615	1.10396e-10	0	53.7995	-1.08971	1.69071	0.598659	0	0.538052	-4.46367	1.27266	0.000714523	0	4.40705	-4.61322	1.25721	0.00039646	0	5.44447	-6.25156	1.23482	6.70906e-07	0	16.0714	-2.92769	1.37345	0.0469758	0	1.74662
Dm_00001075-RA	-0.0505212	5.64883	NA	0	0.224066	-0.12791	5.64919	0.98325	0	0	0.1311	5.64919	0.98458	0	0	0.476819	5.64919	NA	0	0	-0.124984	5.64919	NA	0	0	0.211385	5.64919	0.974318	0	0
Dm_00001076-RA	-4.00757	0.177491	6.59877e-112	40.1008	653.281	0.118835	0.233332	0.694056	40.1008	36.6097	1.0038	0.2555	0.000140843	40.1008	20.5375	1.05979	0.24587	2.83984e-05	40.1008	18.9903	-3.24443	0.18211	2.89535e-70	40.1008	383.888	1.25479	0.266563	4.94475e-06	40.1008	17.5657
Dm_00001077-RA	1.95972	0.118518	1.00457e-60	1503.74	385.907	1.92308	0.123224	2.6286e-54	1503.74	396.542	1.96012	0.122217	3.86506e-57	1503.74	384.636	2.08928	0.120835	4.16539e-66	1503.74	353.462	2.71546	0.129711	1.95973e-96	1503.74	227.932	2.06009	0.122118	8.72593e-63	1503.74	360.077	yes
Dm_00001078-RA	0.158306	0.0944963	0.115181	992.949	892.143	-1.85975	0.0932289	9.88621e-88	992.949	3612.78	0.26653	0.0968963	0.00868836	992.949	828.07	0.398799	0.0960687	5.6683e-05	992.949	754.26	0.325038	0.0978387	0.00125058	992.949	796.419	0.00322087	0.0957535	0.976193	992.949	993.096
Dm_00001079-RA	2.5388	0.0595268	0	1813.82	312.136	0.944552	0.0556779	6.88408e-64	1813.82	938.479	1.15644	0.0554199	9.7705e-96	1813.82	817.014	0.295821	0.0505441	9.90884e-09	1813.82	1474.63	1.33465	0.0582044	2.25013e-115	1813.82	715.96	0.826124	0.0533524	4.00315e-53	1813.82	1021.21
Dm_00001080-RA	-0.204157	0.0487772	4.29369e-05	1185.16	1360.2	0.187162	0.0540119	0.000784036	1185.16	1039.75	0.182204	0.0526951	0.000856178	1185.16	1044.18	0.308765	0.05172	4.9234e-09	1185.16	953.29	0.0172942	0.0531137	0.802967	1185.16	1167.82	0.352408	0.0531031	7.96925e-11	1185.16	924.788
Dm_00001081-RA	0.0828506	0.0632317	0.226024	724.461	683.604	1.27245	0.0794567	4.2163e-57	724.461	298.693	0.594319	0.0699952	5.28489e-17	724.461	479.206	0.712484	0.0684492	7.46666e-25	724.461	442.969	0.797422	0.0740444	1.28296e-26	724.461	419.865	0.455684	0.0684999	7.16513e-11	724.461	527.585
Dm_00001082-RA	-2.08882	0.081245	1.18009e-144	7469.98	31797.1	0.759041	0.0824092	7.5463e-20	7469.98	4416.15	-4.16999	0.0811975	0	7469.98	134550	-3.83312	0.0811953	0	7469.98	106532	-0.0493168	0.0818783	0.609068	7469.98	7735.56	-2.75985	0.0812494	9.0976e-251	7469.98	50628.3
Dm_00001083-RA	-0.0673666	0.160047	0.727157	133.971	142.463	-2.23117	0.154839	1.60938e-46	133.971	637.607	-1.06186	0.159083	5.35822e-11	133.971	283.36	-1.6422	0.154816	9.30505e-26	133.971	425.419	-0.550554	0.164489	0.00114564	133.971	199.711	-1.48152	0.156408	9.88458e-21	133.971	379.717
Dm_00001084-RA	0.0315656	0.209878	0.898918	44.7003	42.8236	1.61058	0.308804	3.14132e-07	44.7003	14.2785	1.15832	0.264142	2.00446e-05	44.7003	21.2163	-2.03839	0.192943	1.46217e-25	44.7003	180.496	-1.19768	0.206825	1.21135e-08	44.7003	99.9265	-2.37692	0.192579	2.93943e-34	44.7003	226.577
Dm_00001085-RA	-2.97517	0.0693241	0	264.027	2066.24	-2.27433	0.0727764	5.71093e-213	264.027	1271.21	-2.99758	0.0704411	0	264.027	2102.96	-2.15576	0.071399	8.72277e-199	264.027	1170.9	-4.86617	0.0686527	0	264.027	7662.86	-2.48927	0.071251	3.25066e-265	264.027	1474.76
Dm_00001086-RA	3.55871	0.072979	0	27199	2307.95	1.74661	0.0724485	2.1071e-127	27199	8104.36	0.583548	0.0719836	1.29797e-15	27199	18146.1	0.543731	0.0718993	9.71358e-14	27199	18654.3	1.6565	0.0724038	7.30425e-115	27199	8625.37	0.598853	0.0719585	2.65817e-16	27199	17955.8
Dm_00001087-RA	-0.718571	0.0876909	5.44091e-16	419.14	694.618	-0.837811	0.090832	6.68766e-20	419.14	756.04	-0.399665	0.0918691	2.34223e-05	419.14	556.405	-0.927626	0.0883314	2.83566e-25	419.14	804.838	-1.54982	0.0882668	2.69826e-68	419.14	1236.75	-0.467621	0.0910279	5.78952e-07	419.14	583.52
Dm_00001088-RA	3.84184	0.17967	1.60475e-100	617.318	42.9124	-2.82273	0.149849	2.06501e-78	617.318	4383.97	-0.708392	0.151776	5.41367e-06	617.318	1012.83	-1.29886	0.150469	1.66944e-17	617.318	1524.54	-3.10745	0.149727	8.35118e-95	617.318	5340.33	-0.817346	0.151375	1.43113e-07	617.318	1091.8
Dm_00001089-RA	-0.216571	0.152752	0.187622	99.3639	114.866	0.13972	0.171594	0.488084	99.3639	90.9206	-1.36557	0.150219	2.68788e-19	99.3639	255.445	-1.02983	0.149928	1.481e-11	99.3639	200.952	-1.29475	0.152436	4.36928e-17	99.3639	245.283	-0.691743	0.154877	1.51862e-05	99.3639	158.691
Dm_00001090-RA	1.19642	0.0676063	2.46519e-69	808.924	353.501	-0.249954	0.0653476	0.00019959	808.924	962.954	0.197802	0.066385	0.00432145	808.924	710.604	-0.148719	0.0632479	0.026261	808.924	894.703	-0.11397	0.0660279	0.103282	808.924	875.011	-0.0213066	0.064851	0.827714	808.924	823.23
Dm_00001091-RA	-1.26642	0.0738454	3.30807e-65	520.556	1250.89	-0.506518	0.079459	3.4414e-10	520.556	738.97	-1.76994	0.0744806	9.58623e-124	520.556	1777.52	-2.16389	0.073221	1.69512e-190	520.556	2331.96	-1.1122	0.0768234	6.37821e-47	520.556	1121.75	-1.37526	0.0750857	9.19053e-74	520.556	1345.76
Dm_00001092-RA	0.700293	0.0649409	1.13114e-26	908.602	557.618	-0.442189	0.0645402	1.42144e-11	908.602	1229.52	0.218116	0.0664053	0.00157653	908.602	781.17	0.464241	0.0658344	4.11237e-12	908.602	659.827	-0.911376	0.0629687	6.75088e-47	908.602	1707.63	0.103371	0.0654248	0.151068	908.602	843.594
Dm_00001093-RA	0.942176	0.0690139	7.12486e-42	914.029	475.114	-0.288243	0.0682043	3.75754e-05	914.029	1114.3	0.341916	0.0700161	1.88922e-06	914.029	721.872	0.803445	0.0705168	1.66673e-29	914.029	522.512	-0.0134611	0.0694135	0.89295	914.029	923.541	0.339814	0.0695214	2.05417e-06	914.029	719.575
Dm_00001094-RA	-1.25839	0.131425	2.50456e-21	95.5493	229.419	-1.43351	0.137192	3.78813e-25	95.5493	257.918	-1.1186	0.137721	1.14432e-15	95.5493	205.927	-0.710884	0.138243	5.16633e-07	95.5493	155.622	-1.96132	0.133305	2.06403e-48	95.5493	375.212	-1.16979	0.136567	3.4153e-17	95.5493	217.776
Dm_00001095-RA	-0.156731	0.0720036	0.0376656	1040.95	1164.99	0.191983	0.0760927	0.0159026	1040.95	914.996	0.316972	0.0756986	4.78942e-05	1040.95	837.768	-0.05518	0.073197	0.524806	1040.95	1085.05	-0.6422	0.0732292	4.00945e-18	1040.95	1630.54	-0.0331306	0.0740423	0.747346	1040.95	1069.87
Dm_00001096-RA	0.61515	0.0642807	2.63075e-21	16309	10643.8	1.76776	0.0654169	1.19977e-159	16309	4787.34	-1.11103	0.0641398	2.04133e-66	16309	35214	-1.09681	0.0640959	8.8408e-65	16309	34868.7	2.05265	0.0657328	1.14979e-212	16309	3927.26	-0.477185	0.0642125	2.95658e-13	16309	22694.8
Dm_00001097-RA	0.637897	0.101843	6.79392e-10	1056.43	677.51	0.0704219	0.10308	0.57321	1056.43	1004.87	0.666802	0.104443	3.62681e-10	1056.43	664.114	0.392897	0.102329	0.000204398	1056.43	801.86	0.290955	0.103798	0.00678211	1056.43	861.771	0.570053	0.103656	8.24123e-08	1056.43	710.394
Dm_00001098-RA	-0.109767	0.0392582	0.00694277	5389.4	5820.41	-0.236278	0.0400994	6.8884e-09	5389.4	6351.97	0.490276	0.0408593	1.31107e-32	5389.4	3837.12	0.518357	0.0403007	3.22685e-37	5389.4	3765.11	-0.652232	0.0396587	4.17751e-60	5389.4	8475.58	0.0578412	0.0400703	0.193584	5389.4	5184.48
Dm_00001099-RA	0.915933	0.103095	1.47777e-18	659.336	348.37	1.97276	0.121216	6.35205e-59	659.336	167.388	0.945852	0.107823	4.61925e-18	659.336	340.082	1.06871	0.106141	2.4286e-23	659.336	313.219	1.45755	0.114459	1.22576e-36	659.336	238.018	1.17029	0.108702	2.17977e-26	659.336	293.099
Dm_00001100-RA	1.22041	0.092787	5.6819e-39	11548	4954.77	2.83608	0.0952812	2.41608e-193	11548	1616.84	-0.261604	0.0926261	0.00697128	11548	13841.5	-1.01947	0.092451	1.00226e-27	11548	23405.3	0.345794	0.0928507	0.000283294	11548	9085.03	-0.137727	0.0926229	0.179124	11548	12702.2
Dm_00001101-RA	0.211379	0.0542838	0.000145253	2088.84	1803.51	-0.547357	0.0547729	4.02874e-23	2088.84	3051.94	-0.483244	0.0545395	2.1225e-18	2088.84	2914.88	-0.183417	0.0543718	0.00117185	2088.84	2370.43	-0.150535	0.0556147	0.00901864	2088.84	2320.62	0.00122531	0.055227	0.984351	2088.84	2085.78
Dm_00001102-RA	3.29795	0.0997112	1.94644e-238	1716.9	174.778	-0.115737	0.0891229	0.238141	1716.9	1861.83	2.01533	0.0962531	2.21978e-96	1716.9	423.151	1.68141	0.0925484	7.62855e-73	1716.9	534.828	2.70392	0.104074	1.12766e-147	1716.9	261.493	1.81077	0.0944402	1.03802e-80	1716.9	488.994
Dm_00001103-RA	1.01064	0.0428709	7.48977e-122	3185.12	1582.99	-0.653052	0.041744	1.45754e-54	3185.12	5015.78	0.161552	0.0428328	0.000263279	3185.12	2854.73	0.504041	0.0427372	1.62319e-31	3185.12	2249.45	0.708556	0.0449529	2.46283e-55	3185.12	1946.79	0.567767	0.0435302	4.2381e-38	3185.12	2148.24
Dm_00001104-RA	0.75171	0.0419946	6.681e-71	4003.75	2377.72	0.607732	0.0438339	3.54346e-43	4003.75	2630.6	0.470496	0.0429978	2.37088e-27	4003.75	2890.42	0.744625	0.0427605	4.90912e-67	4003.75	2386.69	0.978902	0.0449475	3.08902e-104	4003.75	2030.75	0.696999	0.0432462	1.96359e-57	4003.75	2466.17
Dm_00001105-RA	0.244814	0.0541953	9.72448e-06	2850.23	2400.55	0.456445	0.0564671	1.34202e-15	2850.23	2072.89	0.781398	0.0567827	1.8919e-42	2850.23	1655.79	0.637374	0.0555017	5.96221e-30	2850.23	1829.56	0.769458	0.0573822	1.823e-40	2850.23	1669.36	0.838734	0.0566245	9.92507e-49	2850.23	1590.41
Dm_00001106-RA	2.5364	0.225768	7.92375e-29	333.04	57.1225	3.22163	0.261492	2.10397e-34	333.04	35.706	2.72924	0.241877	5.37764e-29	333.04	49.5757	2.52735	0.231575	3.46963e-27	333.04	57.2164	2.97446	0.253822	2.99061e-31	333.04	42.116	2.59204	0.237236	3.87746e-27	333.04	55.8531	yes
Dm_00001107-RA	0.0679015	0.0797472	0.448371	705.143	669.323	-1.18652	0.0792022	3.68242e-50	705.143	1595.71	-0.530963	0.0804835	9.00768e-11	705.143	1011.73	-0.432875	0.0796034	1.06089e-07	705.143	945.053	-0.253241	0.0823471	0.00287607	705.143	833.804	-0.34294	0.0807206	3.99927e-05	705.143	890.21
Dm_00001108-RA	0.911129	5.64883	0.891667	0	0	-0.12791	5.64919	0.98325	0	0	0.1311	5.64919	0.98458	0	0	0.476819	5.64919	0.940836	0	0	-0.124984	5.64919	0.984334	0	0	-1.30788	5.63442	0.895732	0	0.479357
Dm_00001109-RA	2.42297	0.119876	5.56886e-90	1535.03	285.772	3.54559	0.140108	3.30294e-140	1535.03	130.261	1.35456	0.119001	1.74701e-29	1535.03	600.283	1.82388	0.119255	4.90847e-52	1535.03	432.166	0.223202	0.116349	0.0685395	1535.03	1311.46	0.931569	0.11726	5.7291e-15	1535.03	803.879
Dm_00001110-RA	0.271956	0.0577495	3.92526e-06	3918.53	3242.27	1.3472	0.0615083	1.91659e-105	3918.53	1537.76	0.513937	0.0590606	8.55881e-18	3918.53	2740.84	0.632477	0.0586224	1.33515e-26	3918.53	2525.59	0.394345	0.0591872	5.02076e-11	3918.53	2972.81	0.700951	0.0591643	1.13443e-31	3918.53	2408.68
Dm_00001111-RA	0.177458	0.047891	0.000306105	1489.45	1314.08	-0.432988	0.049076	2.51699e-18	1489.45	2005.94	0.426008	0.0513815	2.84442e-16	1489.45	1109.71	0.778371	0.0513731	4.26439e-51	1489.45	867.53	0.136783	0.051197	0.00998397	1489.45	1346.56	0.24828	0.050282	1.6029e-06	1489.45	1251.9
Dm_00001112-RA	-0.854992	0.0774409	6.86224e-28	1447.5	2627.09	-0.547846	0.0790905	8.40913e-12	1447.5	2122.23	-1.05485	0.0780702	5.67929e-41	1447.5	3018.47	-1.29389	0.0774548	8.3814e-62	1447.5	3561.75	-1.09702	0.0782435	4.2349e-44	1447.5	3109.5	-1.13026	0.0778447	7.07834e-47	1447.5	3179.69
Dm_00001113-RA	1.24231	0.0483878	2.9726e-144	2126.33	896.106	-0.288828	0.046937	1.39708e-09	2126.33	2592.35	0.0429101	0.0472286	0.436102	2126.33	2058.93	-0.537893	0.045282	5.97365e-32	2126.33	3082.81	-1.15686	0.0452536	5.09589e-143	2126.33	4733.05	-1.0125	0.0450131	1.40647e-110	2126.33	4280.41
Dm_00001114-RA	0.00298837	0.0522291	0.967453	1033.4	1029.92	-0.740874	0.0531433	1.22351e-43	1033.4	1721.98	0.0668117	0.0553628	0.28202	1033.4	983.447	0.228076	0.0545159	4.93416e-05	1033.4	878.322	0.0843582	0.0567276	0.1645	1033.4	973.652	0.191369	0.0555451	0.000961495	1033.4	907.862
Dm_00001115-RA	1.22958	0.0951286	1.09597e-37	677.16	290.108	1.49002	0.105958	2.24465e-44	677.16	241.291	1.27352	0.101138	9.06664e-36	677.16	285.467	0.187628	0.0924379	0.0574479	677.16	596.443	-0.426756	0.0923841	6.01089e-06	677.16	914.852	0.3798	0.0944438	0.000104472	677.16	522.103
Dm_00001116-RA	-0.760537	0.141553	1.29447e-07	6112.02	10359.2	-2.33722	0.141508	1.22007e-60	6112.02	30900.1	0.129244	0.141911	0.43492	6112.02	5590.74	-0.0030836	0.14175	0.984576	6112.02	6128.51	-1.29322	0.141618	1.56101e-19	6112.02	14987	-0.554665	0.141692	0.000161226	6112.02	8981.47
Dm_00001117-RA	-1.87856	0.0495297	0	1304.7	4804.87	-1.1158	0.0517611	3.4722e-102	1304.7	2831.27	-3.44491	0.0491809	0	1304.7	14239.1	-3.11568	0.049147	0	1304.7	11328.5	-2.48381	0.0498603	0	1304.7	7311.64	-2.10311	0.049915	0	1304.7	5609.66
Dm_00001118-RA	0.293505	0.084362	0.000716564	1934	1575.76	0.197615	0.0858791	0.0286979	1934	1683.41	-0.0904752	0.08501	0.350734	1934	2057.18	0.224194	0.084862	0.0119493	1934	1652.3	0.51905	0.0866539	3.69692e-09	1934	1346.14	0.371148	0.0855879	2.71928e-05	1934	1492.57
Dm_00001119-RA	-0.706888	0.26734	0.0108709	870.592	1423.49	2.18572	0.275431	4.40868e-15	870.592	191.395	-1.56297	0.267351	1.00366e-08	870.592	2576.59	-2.79199	0.266953	4.44656e-25	870.592	6040.06	-1.80402	0.267324	2.80801e-11	870.592	3045.31	-1.38192	0.267368	4.91882e-07	870.592	2272.8
Dm_00001120-RA	-0.648413	0.116275	4.16424e-08	346.324	538.843	-0.36192	0.121414	0.0040859	346.324	440.541	-0.176901	0.121269	0.184523	346.324	388.622	0.253937	0.121507	0.0500896	346.324	288.871	0.137487	0.124792	0.314628	346.324	311.528	0.230433	0.123077	0.0840779	346.324	293.112
Dm_00001121-RA	-5.67087	0.47292	1.22067e-32	4.08811	216.609	-0.363437	0.618544	0.638298	4.08811	5.23779	-0.480458	0.58205	0.486379	4.08811	6.35346	-0.807327	0.546997	0.177779	4.08811	7.47745	-4.77298	0.478894	5.32394e-23	4.08811	115.783	-0.194168	0.601767	0.831288	4.08811	4.5739
Dm_00001122-RA	-11.9841	0.387912	3.2961e-208	5.39455	23500.3	-0.866794	0.48339	0.0935056	5.39455	10.957	-4.74782	0.39406	7.2602e-33	5.39455	157.214	-7.73168	0.388512	3.99587e-87	5.39455	1234.34	-10.3184	0.388046	1.28991e-154	5.39455	7409.1	-2.08414	0.422361	1.62898e-06	5.39455	25.2813
Dm_00001123-RA	-1.61833	5.5837	0.815512	0	0.665371	-0.12791	5.64919	0.98325	0	0	0.1311	5.64919	0.98458	0	0	0.476819	5.64919	0.940836	0	0	-0.124984	5.64919	0.984334	0	0	0.211385	5.64919	0.974318	0	0
Dm_00001124-RA	-7.98489	1.21568	9.43926e-11	0	54.7546	-0.127912	1.69042	0.98325	0	0	-4.20999	1.28306	0.00159526	0	4.29835	-2.66664	1.37453	0.070229	0	1.27999	-7.02876	1.22536	1.66763e-08	0	28.3259	-2.20199	1.46805	0.175067	0	1.27738
Dm_00001125-RA	-4.44089	0.106974	0	121.794	2700.5	-1.59516	0.116847	6.57533e-42	121.794	375.258	-0.819725	0.120984	2.70828e-11	121.794	219.482	-2.39317	0.110399	4.05665e-103	121.794	654.083	-3.45682	0.109273	3.25661e-218	121.794	1365.63	-1.69008	0.114225	1.25518e-48	121.794	402.343
Dm_00001126-RA	-0.400069	0.0697762	1.69451e-08	1354.15	1780.38	-0.36246	0.0717092	7.30682e-07	1354.15	1734.43	0.152816	0.072568	0.0480749	1354.15	1211.74	0.132803	0.0714626	0.0839003	1354.15	1230.45	-0.547127	0.0712799	3.35266e-14	1354.15	1971.37	0.0140103	0.0718516	0.912887	1354.15	1339.51
Dm_00001127-RA	-2.48124	0.0540899	0	1673.46	9370.19	-2.923	0.0543153	0	1673.46	12728	0.727279	0.0602564	5.6195e-33	1673.46	1010.68	0.511711	0.0581492	3.85393e-18	1673.46	1176.61	-1.99983	0.0548978	6.47713e-289	1673.46	6715.91	-0.496098	0.0564208	4.78922e-18	1673.46	2365
Dm_00001128-RA	0.886097	0.042415	5.03293e-96	6622.05	3580.83	1.08849	0.0443361	4.65757e-132	6622.05	3108.91	0.500334	0.0429603	8.41437e-31	6622.05	4673.6	0.149445	0.0421601	0.000632999	6622.05	5966.58	0.891793	0.043924	8.55909e-91	6622.05	3568.79	-0.507383	0.0418892	4.82399e-33	6622.05	9406.31
Dm_00001129-RA	-2.28285	0.115492	4.05709e-86	114.543	563.597	-0.570288	0.133128	2.91826e-05	114.543	171.664	-0.114691	0.135422	0.473235	114.543	126.613	-0.264343	0.129448	0.0558611	114.543	140.573	-1.13722	0.126681	6.34661e-19	114.543	255.986	-0.757233	0.127071	5.81508e-09	114.543	194.978
Dm_00001130-RA	-1.61816	0.0810989	1.01042e-87	749.746	2304.98	-1.31633	0.0828812	3.46242e-56	749.746	1870.65	-0.129488	0.0856355	0.167627	749.746	820.096	-0.4447	0.083484	1.94167e-07	749.746	1021.1	-0.331375	0.0856603	0.000160314	749.746	945.291	-0.536669	0.0839585	3.93939e-10	749.746	1088.82
Dm_00001131-RA	-2.54772	0.441936	1.41079e-08	13.1713	74.6748	2.31444	0.730065	0.00219964	13.1713	2.77961	1.18011	0.563898	0.0495784	13.1713	5.22896	-0.0290156	0.484322	0.957813	13.1713	12.4672	-2.35747	0.45081	2.7991e-07	13.1713	65.7802	1.79447	0.614162	0.00547178	13.1713	3.9684
Dm_00001132-RA	-7.40385	0.321703	3.29413e-116	8.23476	1379.61	2.6854	0.892829	0.0037501	8.23476	1.16545	-0.308396	0.413328	0.536757	8.23476	9.57521	-1.86968	0.350017	1.79155e-07	8.23476	29.9466	-7.50164	0.322158	6.26416e-119	8.23476	1474.17	1.18249	0.540713	0.04121	8.23476	3.85066
Dm_00001133-RA	-6.56359	0.192786	1.47965e-252	23.5521	2237.14	4.80775	1.03795	5.91038e-06	23.5521	1.0761	-4.88589	0.195071	2.58119e-137	23.5521	697.779	-4.46799	0.195175	7.6405e-115	23.5521	522.555	-2.59696	0.207626	2.13221e-35	23.5521	144.041	-4.80526	0.195044	2.01655e-132	23.5521	659.611
Dm_00001134-RA	-0.795593	0.0548772	4.91581e-47	633.85	1105.19	-1.05738	0.0573672	3.8531e-75	633.85	1327.09	-0.43331	0.0589823	4.70872e-13	633.85	862.9	-0.340972	0.0578307	7.66416e-09	633.85	804.86	-1.20666	0.0567837	2.58094e-99	633.85	1467.29	-0.334457	0.0590926	3.34191e-08	633.85	804.07
Dm_00001135-RA	1.23245	0.370442	0.00123354	39.8217	17.2706	0.834306	0.389031	0.0422993	39.8217	22.0722	0.0531816	0.363049	0.943503	39.8217	39.022	-0.856728	0.346558	0.0191236	39.8217	73.1899	0.338381	0.374082	0.418495	39.8217	32.2371	0.161296	0.362987	0.749305	39.8217	36.6971
Dm_00001136-RA	-0.246915	0.0552326	1.20693e-05	822.226	978.052	-1.58449	0.0544903	1.33188e-184	822.226	2471.15	-0.538741	0.056901	8.09511e-21	822.226	1196.99	-0.0978456	0.0572023	0.113708	822.226	881.217	-0.524786	0.0579391	3.06858e-19	822.226	1189.31	0.0242368	0.0589453	0.772347	822.226	812.57
Dm_00001137-RA	-1.0524	0.177915	5.801e-09	50.8927	106.13	-2.07897	0.178032	4.68521e-31	50.8927	215.917	-1.46185	0.181359	1.88547e-15	50.8927	142.754	-1.18392	0.180587	1.22446e-10	50.8927	116.123	-3.41699	0.170905	4.27302e-88	50.8927	548.569	-0.804195	0.188171	3.58149e-05	50.8927	88.3702
Dm_00001138-RA	1.19473	0.0547599	1.37326e-104	2105.61	917.458	0.234763	0.0550179	3.1422e-05	2105.61	1783.36	0.528517	0.0552561	3.21938e-21	2105.61	1457.81	0.527454	0.0541422	6.16867e-22	2105.61	1459.14	0.178037	0.054843	0.00162548	2105.61	1859.21	0.374334	0.0544676	1.60685e-11	2105.61	1621.99
Dm_00001139-RA	-1.54933	0.0581563	3.32578e-155	1330.92	3910.91	-0.850245	0.0603621	1.61451e-44	1330.92	2410.14	-2.84635	0.0579137	0	1330.92	9610.56	-2.6537	0.0578101	0	1330.92	8409.78	-0.404924	0.0614629	8.26205e-11	1330.92	1770.66	-1.82567	0.0585143	9.79249e-212	1330.92	4735.47
Dm_00001140-RA	-1.6573	0.0460497	4.58514e-282	2595.09	8201.74	1.06251	0.052762	2.2298e-89	2595.09	1246.35	-1.30286	0.0468073	2.77195e-169	2595.09	6419.03	-1.46098	0.0463775	2.77136e-216	2595.09	7157.5	-1.36552	0.0469263	7.17334e-185	2595.09	6697.83	-0.826608	0.0471607	1.14275e-67	2595.09	4614.22
Dm_00001141-RA	-0.0997719	0.0573803	0.101152	671.349	717.421	-1.19311	0.0571909	8.3654e-96	671.349	1529.72	0.394922	0.0641408	1.52674e-09	671.349	508.439	0.315107	0.0614128	5.48012e-07	671.349	540.321	-0.159633	0.0622195	0.0135246	671.349	749.145	0.190931	0.0622755	0.00347744	671.349	587.944
Dm_00001142-RA	0.846252	0.122765	1.04178e-11	604.952	335.802	2.06179	0.141207	1.00339e-47	604.952	145.004	1.26537	0.129762	5.3093e-22	604.952	249.469	1.71166	0.130298	9.22393e-39	604.952	184.781	2.37333	0.146271	1.51827e-58	604.952	117.306	1.42049	0.130146	4.39202e-27	604.952	226.152
Dm_00001143-RA	2.26844	0.162166	6.86525e-44	964.483	199.608	0.267627	0.158902	0.116831	964.483	800.296	1.98078	0.165307	1.60082e-32	964.483	244.595	0.518541	0.158151	0.00162893	964.483	672.636	0.57763	0.159755	0.000428757	964.483	645.756	-0.746948	0.156761	3.74871e-06	964.483	1615.9
Dm_00001144-RA	-0.862557	0.335617	0.0134109	14.4425	26.0118	0.446448	0.423947	0.351331	14.4425	10.5694	-1.03048	0.348186	0.00460314	14.4425	29.7679	-1.78057	0.328593	1.17773e-07	14.4425	49.8081	-2.76828	0.324336	3.06506e-17	14.4425	99.0106	-0.770125	0.352957	0.0417	14.4425	23.6147
Dm_00001145-RA	-0.247385	0.0685544	0.000443199	448.222	531.91	-0.791133	0.0709401	1.88817e-28	448.222	774.924	-0.794799	0.0696341	1.22517e-29	448.222	777.323	-0.725212	0.0683895	9.63776e-26	448.222	738.427	-0.570635	0.0722322	5.79722e-15	448.222	659.309	-0.70192	0.0696556	2.73973e-23	448.222	729.596
Dm_00001146-RA	0.139828	0.0511893	0.00841973	3745.35	3394.49	0.806907	0.0539585	5.48703e-50	3745.35	2134.97	1.05165	0.0540536	2.06284e-83	3745.35	1802.08	0.840992	0.0526923	1.52838e-56	3745.35	2087.85	0.702355	0.0536897	1.38742e-38	3745.35	2294.85	1.00138	0.0536284	1.30322e-76	3745.35	1870.25
Dm_00001147-RA	-3.38657	0.119439	1.2934e-175	83.1591	860.933	3.52074	0.369195	3.53958e-21	83.1591	6.92647	-2.94721	0.122319	3.57989e-127	83.1591	632.096	-2.4264	0.12284	7.4666e-86	83.1591	443.363	-2.08122	0.127694	4.65849e-59	83.1591	347.248	-1.57726	0.128871	1.04133e-33	83.1591	247.11
Dm_00001148-RA	-3.93362	0.167768	1.47324e-120	52.6748	818.047	-1.77302	0.180251	1.91507e-22	52.6748	183.772	-1.7985	0.178041	1.63766e-23	52.6748	185.24	-1.69066	0.176139	2.47443e-21	52.6748	173.323	-3.48624	0.170627	6.21756e-92	52.6748	601.328	-2.04749	0.175596	1.01331e-30	52.6748	220.969
Dm_00001149-RA	-0.0809842	0.0934677	0.439731	508.617	536.466	-0.472386	0.095913	1.41206e-06	508.617	703.734	-0.552566	0.0947205	1.08053e-08	508.617	745.505	-0.260968	0.0943458	0.00834627	508.617	607.582	-0.198013	0.0972827	0.05256	508.617	581.797	-0.174333	0.0957918	0.0938644	508.617	572.146
Dm_00001150-RA	-0.389149	0.0930892	4.38974e-05	600.246	787.576	-1.12979	0.0937912	5.93222e-33	600.246	1316.06	-0.220239	0.0960439	0.0303893	600.246	701.124	0.00605189	0.0954126	0.955832	600.246	600.509	-0.981622	0.0941877	5.10333e-25	600.246	1186.16	-0.136662	0.0959113	0.199988	600.246	661.198
Dm_00001151-RA	0.0430733	0.0474866	0.416515	1529.02	1482.51	-0.57446	0.04853	7.1488e-32	1529.02	2273.62	-0.0221315	0.0495125	0.740035	1529.02	1556.02	1.01748	0.0523178	2.87138e-83	1529.02	755.293	0.16071	0.0511173	0.00229537	1529.02	1365.13	-0.164297	0.048759	0.00125428	1529.02	1710.82
Dm_00001152-RA	-5.76598	0.348408	7.9254e-61	6.99576	400.334	1.12223	0.61688	0.0884378	6.99576	3.407	0.692902	0.52007	0.230109	6.99576	4.17101	-1.04459	0.39785	0.0125229	6.99576	15.3285	-5.20652	0.351553	4.9542e-49	6.99576	271.715	-0.312186	0.441556	0.568794	6.99576	9.1394
Dm_00001153-RA	0.814578	0.0448468	5.85335e-73	3281.12	1862.83	-0.638903	0.0442057	8.60241e-47	3281.12	5099.51	-0.554362	0.0440611	1.03087e-35	3281.12	4813.67	-0.316218	0.0438608	1.32656e-12	3281.12	4080.62	0.257849	0.0458798	3.25399e-08	3281.12	2741.53	-0.363682	0.0441469	5.32671e-16	3281.12	4211.03
Dm_00001154-RA	-1.30455	0.0631463	6.15553e-94	884.574	2195.07	-1.64753	0.0641259	1.81968e-144	884.574	2785.43	-0.31881	0.0669564	3.44224e-06	884.574	1108.42	-0.544458	0.0651645	1.7551e-16	884.574	1296.51	0.487917	0.0720584	2.40549e-11	884.574	633.278	-0.35008	0.0664828	2.94617e-07	884.574	1130.3
Dm_00001155-RA	0.449215	0.0466738	1.5555e-21	1440.36	1056.56	-0.686523	0.0463967	5.69614e-49	1440.36	2324.09	0.439214	0.0496572	2.4348e-18	1440.36	1068.74	0.520858	0.0484817	2.18146e-26	1440.36	1004.25	-0.426962	0.0471952	3.38397e-19	1440.36	1933.82	0.0833185	0.0478172	0.109923	1440.36	1358.37
Dm_00001156-RA	2.2564	0.0464241	0	4408.82	923.302	0.673789	0.044822	1.6978e-50	4408.82	2760.26	1.88242	0.0481116	0	4408.82	1199.64	1.76615	0.0462516	0	4408.82	1292.72	0.36313	0.0441213	3.98669e-16	4408.82	3426.47	1.08902	0.0450487	1.57644e-127	4408.82	2071.33
Dm_00001157-RA	-0.850458	0.0684566	6.29823e-35	961.966	1731.28	1.60668	0.0851471	1.12479e-78	961.966	312.491	-2.14454	0.0679878	5.28591e-217	961.966	4250.21	-1.73476	0.0679839	2.3635e-142	961.966	3197.06	-1.6312	0.0688337	4.05524e-123	961.966	2973.56	-0.862133	0.0696262	1.80452e-34	961.966	1744
Dm_00001158-RA	0.319402	0.0623894	5.00418e-07	2606.97	2086.33	-0.101784	0.0632919	0.135914	2606.97	2796.41	-0.369913	0.0626044	6.92538e-09	2606.97	3363.41	0.0301626	0.062591	0.705206	2606.97	2549.99	0.128657	0.0637324	0.0546103	2606.97	2378.18	0.139946	0.0631633	0.0384452	2606.97	2361.45
Dm_00001159-RA	1.31769	0.0897619	3.48354e-48	2240.91	897.19	0.759467	0.0908473	1.36932e-16	2240.91	1320.94	0.184009	0.0893076	0.0534646	2240.91	1968.75	0.385647	0.0890004	2.56788e-05	2240.91	1712.27	0.977775	0.09146	2.98787e-26	2240.91	1137.05	1.00901	0.0906771	4.25096e-28	2240.91	1112.95
Dm_00001160-RA	1.37443	0.0689419	1.41321e-87	1161.61	447.204	0.838008	0.0718136	5.15653e-31	1161.61	646.57	1.70416	0.0765291	7.8448e-109	1161.61	355.309	1.17265	0.070179	7.79766e-62	1161.61	514.763	0.342668	0.0689867	1.0925e-06	1161.61	916.062	0.734252	0.0692877	1.30623e-25	1161.61	698.089
Dm_00001161-RA	0.0442159	0.0660059	0.560688	777.176	757.277	-1.70683	0.0643105	4.7071e-154	777.176	2552.29	-1.05446	0.0652873	6.30154e-58	777.176	1623.38	-0.903922	0.0647238	1.25968e-43	777.176	1461.65	-0.115819	0.069544	0.11673	777.176	848.715	-0.665642	0.0660337	2.65115e-23	777.176	1237.53
Dm_00001162-RA	-0.269568	0.0689757	0.000137151	939.523	1128.82	0.0585056	0.0732596	0.497737	939.523	898.442	0.111202	0.0725146	0.161047	939.523	864.51	-0.0194759	0.0706836	0.843988	939.523	947.047	-0.524381	0.0709813	2.97267e-13	939.523	1346.77	0.136663	0.0721815	0.0803881	939.523	852.537
Dm_00001163-RA	1.43637	0.107386	2.95884e-40	7308.11	2698.96	2.70717	0.110342	6.96671e-132	7308.11	1118.42	1.52436	0.108098	1.66827e-44	7308.11	2538.9	1.36435	0.107617	3.39655e-36	7308.11	2836.79	1.7907	0.108621	2.18295e-60	7308.11	2108.8	1.33357	0.107804	2.08757e-34	7308.11	2898.09	yes
Dm_00001164-RA	-2.62736	0.149852	4.37254e-68	87.773	554.05	-2.18132	0.154513	1.0356e-44	87.773	406.852	-1.22079	0.159138	4.0674e-14	87.773	211.411	-1.72743	0.153834	1.06635e-28	87.773	297.52	-2.31808	0.153875	1.11766e-50	87.773	448.232	-1.36748	0.157325	1.15276e-17	87.773	231.361
Dm_00001165-RA	0.384224	0.0757371	6.37185e-07	2358.23	1804.64	0.334432	0.0773079	2.42077e-05	2358.23	1868.26	-1.67698	0.074842	3.5599e-110	2358.23	7531.52	-0.9305	0.0750215	1.05048e-34	2358.23	4489.77	-0.37108	0.076101	1.7283e-06	2358.23	3049.61	-1.2693	0.0749881	3.35311e-63	2358.23	5679.39
Dm_00001166-RA	0.0734944	0.0666711	0.315179	529.122	501.26	0.516127	0.0773441	4.80166e-11	529.122	368.504	1.02181	0.0796155	4.20446e-37	529.122	261.533	0.247446	0.0699602	0.000651157	529.122	444.513	0.238747	0.0745453	0.00188592	529.122	446.138	0.282089	0.0720446	0.000160652	529.122	434.632
Dm_00001167-RA	0.998981	0.130987	4.93538e-14	377.149	188.048	0.187137	0.132518	0.195632	377.149	329.673	2.49125	0.160505	1.30548e-53	377.149	67.3686	-0.840884	0.125434	4.56709e-11	377.149	673.758	0.117983	0.132043	0.424778	377.149	347.177	-2.02162	0.123794	6.32723e-59	377.149	1526.98
Dm_00001168-RA	2.56195	0.174191	2.31717e-48	801.164	135.432	4.10938	0.215208	1.58758e-80	801.164	46.762	2.47126	0.180267	3.87774e-42	801.164	142.054	1.22639	0.16993	1.25687e-12	801.164	341.851	2.33235	0.181041	1.82473e-37	801.164	158.599	1.11165	0.17055	1.7404e-10	801.164	370.493	yes
Dm_00001169-RA	0.951433	0.0760287	2.03617e-35	1596.15	827.235	-0.146219	0.0759124	0.0700761	1596.15	1771.48	0.559438	0.0772875	1.03915e-12	1596.15	1084.32	0.60557	0.076287	5.25736e-15	1596.15	1052.53	0.0132629	0.0763048	0.906941	1596.15	1588.11	0.132072	0.0758219	0.11005	1596.15	1461.61
Dm_00001170-RA	0.659482	0.258314	0.01407	83.8618	52.5003	1.66541	0.304049	7.54769e-08	83.8618	26.0282	1.02077	0.277406	0.000375379	83.8618	40.3345	1.03148	0.270127	0.000222257	83.8618	40.6205	1.44795	0.296058	1.60631e-06	83.8618	29.5761	1.11168	0.277307	0.000110007	83.8618	38.0201
Dm_00001171-RA	0.222304	0.114691	0.0658691	250.708	214.482	1.02987	0.13552	6.11451e-14	250.708	123.71	0.934921	0.129425	1.15567e-12	250.708	130.479	1.08897	0.126864	2.52925e-17	250.708	117.445	0.927944	0.133616	7.25358e-12	250.708	131.643	0.954502	0.128651	3.23023e-13	250.708	126.897
Dm_00001172-RA	-1.80961	0.252672	1.56183e-12	38.3707	132.264	-1.65337	0.260974	4.42635e-10	38.3707	118.677	-0.91662	0.267031	0.000936503	38.3707	70.2691	-0.809211	0.263605	0.00327063	38.3707	65.3967	-1.51084	0.262465	1.48193e-08	38.3707	108.504	-0.7152	0.268394	0.0117349	38.3707	62.3546
Dm_00001173-RA	0.17096	0.0991683	0.10426	311.777	277.121	1.83105	0.135499	4.28104e-41	311.777	86.4477	-1.01989	0.0974058	3.67828e-25	311.777	631.849	-0.65781	0.0973045	3.11399e-11	311.777	490.833	1.78473	0.134145	7.39101e-40	311.777	91.8124	-0.191269	0.101284	0.0812527	311.777	356.131
Dm_00001174-RA	-1.4474	0.0789264	2.41593e-74	243.471	666.407	0.139854	0.0978081	0.189462	243.471	221.225	-2.46656	0.0784008	7.00174e-216	243.471	1352.46	-2.09072	0.0783891	2.15759e-155	243.471	1041.39	0.0135639	0.0960018	0.922587	243.471	240.915	-1.43068	0.0815395	8.32625e-68	243.471	662.542
Dm_00001175-RA	0.675047	0.0574805	2.288e-31	1659.72	1036.43	0.965089	0.0627411	8.457e-53	1659.72	846.334	-1.14782	0.0556777	1.77788e-93	1659.72	3665.81	-0.681937	0.0557579	8.75088e-34	1659.72	2654.33	0.805025	0.0618512	3.28808e-38	1659.72	943.803	-0.0586313	0.0574527	0.379297	1659.72	1722.17
Dm_00001176-RA	-0.428545	0.117796	0.000396352	310.999	415.724	-0.88713	0.120005	2.91667e-13	310.999	570.573	-2.09247	0.115897	5.00583e-72	310.999	1316.71	-1.60043	0.116044	1.40229e-42	310.999	935.026	-0.590104	0.121487	1.89739e-06	310.999	466.79	-0.910065	0.11862	4.80025e-14	310.999	579.405
Dm_00001177-RA	0.410737	0.0385305	4.25608e-26	2913.53	2193.16	-0.217959	0.0393752	5.45714e-08	2913.53	3387.93	0.488729	0.0406358	9.38874e-33	2913.53	2081.1	0.641918	0.0400204	4.32144e-57	2913.53	1867.06	-0.532024	0.0387183	2.04056e-42	2913.53	4214.91	0.292236	0.0398144	5.80765e-13	2913.53	2372.5
Dm_00001178-RA	0.260296	0.127916	0.0528355	142.313	119.251	0.664938	0.150206	1.53652e-05	142.313	89.8836	0.227269	0.136807	0.126189	142.313	123.943	0.389322	0.134449	0.005645	142.313	108.358	1.73821	0.182333	3.66582e-21	142.313	42.6617	0.67728	0.143216	4.45333e-06	142.313	90.2235
Dm_00001179-RA	-0.65984	0.0549868	1.09876e-32	1127.58	1788.56	-1.79254	0.0548609	1.17636e-232	1127.58	3921.69	0.134679	0.0592945	0.0321033	1127.58	1029.32	0.5264	0.0593998	2.23176e-18	1127.58	786.535	-1.37841	0.0555497	7.65761e-135	1127.58	2946.57	-0.138504	0.0578943	0.0246245	1127.58	1247.07
Dm_00001180-RA	0.718248	0.353953	0.0535381	162.284	99.198	2.47701	0.38911	3.64194e-10	162.284	29.2159	0.48644	0.357364	0.219107	162.284	116.534	-0.0933314	0.352604	0.850483	162.284	174.173	3.42568	0.423568	1.28294e-15	162.284	14.8497	0.589627	0.357182	0.131994	162.284	108.387
Dm_00001181-RA	-0.203891	0.671387	0.805903	4.73934	5.39126	0.897649	0.849782	0.349655	4.73934	2.42989	0.318766	0.750808	0.755792	4.73934	3.47357	0.4799	0.737404	0.590296	4.73934	3.45407	0.648146	0.815566	0.483033	4.73934	3.15786	1.0481	0.821955	0.257637	4.73934	2.2361
Dm_00001182-RA	2.36702	0.153611	6.17714e-53	690.435	134.031	4.83398	0.238295	1.13161e-90	690.435	25.0569	4.31711	0.202929	1.88393e-99	690.435	34.323	2.60885	0.159858	4.73686e-59	690.435	113.024	3.95697	0.200448	6.42001e-86	690.435	44.8833	2.70565	0.164443	8.50885e-60	690.435	106.721	yes
Dm_00001183-RA	-2.49184	0.958311	0.0123207	1.65298	8.94218	-2.30317	0.991957	0.0271979	1.65298	8.24947	-1.45785	1.02071	0.194827	1.65298	4.70965	-1.78676	0.988648	0.0934151	1.65298	5.41363	-2.51434	0.984097	0.0139317	1.65298	8.90321	-1.01968	1.04324	0.402746	1.65298	3.1805
Dm_00001184-RA	-0.601726	0.188446	0.00195245	84.9895	127.239	-0.186922	0.203598	0.425399	84.9895	95.9011	0.726126	0.21609	0.00121078	84.9895	50.5779	-0.148731	0.196066	0.521786	84.9895	93.3504	-0.874172	0.194734	1.10409e-05	84.9895	153.807	0.13314	0.203353	0.603219	84.9895	76.7178
Dm_00001186-RA	-0.0505366	5.64883	0.99362	0	0.182668	-0.12791	5.64919	0.98325	0	0	0.1311	5.64919	0.98458	0	0	0.476819	5.64919	0.940836	0	0	-0.124984	5.64919	0.984334	0	0	-0.757492	5.64853	0.950858	0	0.347301
Dm_00001187-RA	0.688453	0.114594	3.3256e-09	489.156	303.121	-0.148933	0.115562	0.242143	489.156	542.738	0.913963	0.121011	1.00604e-13	489.156	258.791	0.885163	0.11803	1.5626e-13	489.156	265.088	0.381773	0.118681	0.00179782	489.156	374.716	0.503539	0.117359	3.32697e-05	489.156	345.951
Dm_00001188-RA	0.157338	0.0600837	0.0116937	3862.23	3461.51	-1.07436	0.0599609	4.32396e-71	3862.23	8128.21	0.494076	0.0614185	2.1466e-15	3862.23	2742.72	0.44048	0.0607773	1.00727e-12	3862.23	2842.81	-0.331004	0.0605827	7.84382e-08	3862.23	4856.72	0.0611546	0.0606646	0.385852	3862.23	3700.26
Dm_00001189-RA	-1.55826	0.0842657	1.4424e-75	283.522	840.775	-2.71075	0.0840503	1.02108e-226	283.522	1869.6	1.32634	0.113262	3.99405e-31	283.522	114.044	-0.882975	0.087763	2.62768e-23	283.522	525.878	-2.4692	0.0845695	4.17786e-186	283.522	1582.76	0.0753589	0.0957482	0.516706	283.522	272.56
Dm_00001190-RA	0.699821	0.0543424	2.01808e-37	1626.47	1000.5	1.80927	0.0665718	1.82096e-161	1626.47	466.234	-0.0207712	0.0546466	0.787843	1626.47	1649.69	0.148265	0.0540581	0.00893636	1626.47	1466.65	1.63342	0.0648703	8.48599e-139	1626.47	518.897	0.358342	0.0555021	2.6e-10	1626.47	1263.32
Dm_00001191-RA	-2.41094	0.143382	9.60155e-63	89.7838	481.207	-3.2994	0.143751	1.25525e-115	89.7838	891.001	-0.944462	0.154877	2.19952e-09	89.7838	172.467	-0.934502	0.151851	1.59528e-09	89.7838	173.435	-1.97306	0.148913	1.52592e-39	89.7838	355.911	-1.60329	0.149164	2.63054e-26	89.7838	275.203
Dm_00001192-RA	-1.41998	0.0847702	2.80093e-62	1119.32	3004.85	-0.699408	0.0868029	1.65634e-15	1119.32	1823.15	2.02857	0.0988628	1.27978e-92	1119.32	271.549	0.601642	0.0885617	2.48566e-11	1119.32	740.074	-1.23372	0.0859246	3.54365e-46	1119.32	2641.31	0.518104	0.0892045	1.42042e-08	1119.32	781.918
Dm_00001193-RA	0.716362	0.0336139	7.29328e-100	30535.2	18588.1	-1.17005	0.0334608	3.20295e-266	30535.2	68722.9	0.243455	0.033726	1.19879e-12	30535.2	25795.8	0.505368	0.0336789	3.80958e-50	30535.2	21513.6	-0.554404	0.0335658	1.30539e-60	30535.2	44852	-0.266525	0.0335605	5.8582e-15	30535.2	36735.6
Dm_00001194-RA	-0.436698	0.0965751	9.52011e-06	1523.8	2063.02	-0.475897	0.0976776	1.83914e-06	1523.8	2119.86	-2.19934	0.0960747	6.21737e-115	1523.8	7002.45	-1.92184	0.0960181	4.08954e-88	1523.8	5776.04	-0.433284	0.0977472	1.42988e-05	1523.8	2058.77	-1.27897	0.0965017	2.71634e-39	1523.8	3698.86
Dm_00001195-RA	0.156927	0.0676097	0.0262054	9242.59	8284.77	1.27726	0.0689562	7.21343e-76	9242.59	3811.04	0.88229	0.0683935	1.80559e-37	9242.59	5011.86	0.805232	0.068056	1.03665e-31	9242.59	5285.05	0.632954	0.0683396	4.71063e-20	9242.59	5955.3	0.779821	0.0682178	1.4084e-29	9242.59	5379.11
Dm_00001196-RA	0.475212	0.062767	7.54267e-14	1012.29	726.794	0.464234	0.067519	1.20229e-11	1012.29	734.095	0.308364	0.0653493	4.23219e-06	1012.29	809.705	0.0867907	0.0629493	0.210949	1012.29	950.65	-0.349716	0.063535	6.24829e-08	1012.29	1283.07	0.523628	0.0659445	5.91419e-15	1012.29	700.071
Dm_00001197-RA	-3.30621	3.20135	0.349334	0	2.1408	-0.127911	3.38128	0.98325	0	0	0.131101	3.38128	0.98458	0	0	-1.70237	3.30012	0.681753	0	0.679572	-0.124985	3.38128	0.984334	0	0	-2.57814	3.25676	0.513733	0	1.28158
Dm_00001198-RA	-5.06661	0.527861	1.99963e-21	3.22988	116.365	-2.95753	0.554828	1.69562e-07	3.22988	26.7925	4.13621	1.28937	0.00204761	3.22988	0	-2.25144	0.556902	8.95605e-05	3.22988	16.4617	-3.7685	0.541954	6.82428e-12	3.22988	47.6253	-2.65814	0.553898	3.17846e-06	3.22988	20.9237
Dm_00001199-RA	-0.645283	0.0570815	3.6005e-29	956.487	1490.04	-0.0878317	0.06203	0.194291	956.487	1010.72	-1.61174	0.0568825	2.26828e-175	956.487	2908.49	-1.32422	0.056706	1.89115e-119	956.487	2383.81	0.506439	0.0654971	2.1647e-14	956.487	668.262	-0.75747	0.0584003	1.08701e-37	956.487	1611.31
Dm_00001200-RA	-2.22126	0.0994264	1.37075e-109	166.297	782.75	-1.00804	0.109385	7.2097e-20	166.297	337.547	0.931318	0.131853	3.66213e-12	166.297	86.137	0.962134	0.126699	7.65041e-14	166.297	85.9508	-2.23437	0.102288	7.49127e-105	166.297	790.515	-0.124541	0.114636	0.345183	166.297	183.543
Dm_00001201-RA	-0.15603	0.0645738	0.0204284	1155.21	1286.12	-0.0395154	0.067721	0.641116	1155.21	1185.69	-0.482649	0.0656888	4.67238e-13	1155.21	1614.39	-0.475052	0.064822	5.57205e-13	1155.21	1605.34	0.0777434	0.068186	0.296581	1155.21	1091.91	-0.24953	0.0659877	0.000273661	1155.21	1371.81
Dm_00001202-RA	1.46034	0.0692197	6.73744e-98	876.049	317.915	2.99227	0.106976	6.1748e-171	876.049	108.897	1.04079	0.0718375	6.7905e-47	876.049	423.203	-0.227186	0.0632882	0.000535237	876.049	1023.53	1.25421	0.0763967	6.71853e-60	876.049	366.177	-0.421684	0.0635408	7.96319e-11	876.049	1168.35
Dm_00001203-RA	-3.3647	0.112859	5.31425e-194	298.708	3104.13	-1.36709	0.117272	5.91678e-31	298.708	776.12	-0.676268	0.119218	2.75948e-08	298.708	481.101	-0.52869	0.118157	1.3563e-05	298.708	434.749	-0.956406	0.11888	1.81228e-15	298.708	584.514	-0.629991	0.118895	2.46791e-07	298.708	466.119
Dm_00001204-RA	1.39161	0.0680007	3.33225e-92	2598.19	988.314	0.559269	0.0685169	7.03954e-16	2598.19	1761.45	0.67082	0.0683033	2.6771e-22	2598.19	1631.76	0.596272	0.0673148	2.31216e-18	2598.19	1717.51	1.17568	0.0704602	7.98848e-62	2598.19	1146.28	0.645933	0.0679646	7.32044e-21	2598.19	1656.64
Dm_00001205-RA	-1.06217	0.0600561	2.96465e-69	727.994	1518.91	-1.50867	0.0612665	7.65127e-133	727.994	2070.44	-0.435328	0.063968	2.20882e-11	727.994	983.741	-0.460134	0.0625282	4.45676e-13	727.994	1001.54	-1.00063	0.0627275	1.22341e-56	727.994	1460	-0.412046	0.0636683	2.35386e-10	727.994	965.47
Dm_00001206-RA	-0.652173	0.0515526	3.65558e-36	678.14	1062.23	-0.29925	0.0575804	3.46573e-07	678.14	833.969	-1.05558	0.0527362	3.34757e-88	678.14	1400.77	-0.268626	0.0544632	1.51073e-06	678.14	812.841	-0.993064	0.0539332	5.95622e-75	678.14	1346.15	-0.495494	0.0546264	4.03311e-19	678.14	951.059
Dm_00001207-RA	-0.308818	0.0510803	2.63924e-09	1387.68	1720.02	-0.0994823	0.0543771	0.0865129	1387.68	1489.39	-0.361465	0.0527977	1.66758e-11	1387.68	1784.43	0.0476116	0.0528748	0.436795	1387.68	1341.47	0.250835	0.055852	1.0941e-05	1387.68	1167.13	0.157796	0.0541009	0.00556018	1387.68	1242.36
Dm_00001208-RA	-0.589752	0.0430267	3.37545e-42	1832.38	2760.66	0.228978	0.0475754	2.46251e-06	1832.38	1562.99	-2.03511	0.0424131	0	1832.38	7513.8	-1.56692	0.0424657	2.77646e-296	1832.38	5431.76	0.65413	0.0495505	2.8983e-39	1832.38	1168.06	-0.997766	0.0434723	4.42754e-115	1832.38	3657.97
Dm_00001209-RA	1.67357	0.0901586	3.95214e-76	1047.95	327.74	1.94633	0.100426	6.65286e-83	1047.95	270.287	0.986254	0.0908901	6.40772e-27	1047.95	525.605	0.521913	0.0872828	4.64469e-09	1047.95	729.701	0.71336	0.0905961	7.11808e-15	1047.95	637.564	0.749323	0.0891888	1.36937e-16	1047.95	621.609
Dm_00001210-RA	0.582775	0.0471724	1.48104e-34	5165.42	3452.49	1.03929	0.0495546	8.3122e-97	5165.42	2512.18	0.0768922	0.0475432	0.137438	5165.42	4902.68	0.64397	0.0477391	8.55812e-41	5165.42	3306.42	0.308196	0.0481121	2.72824e-10	5165.42	4170.2	0.330117	0.0476954	1.14745e-11	5165.42	4111.96
Dm_00001211-RA	0.328717	0.0268137	4.75125e-34	17551.6	13974.2	-0.519168	0.0269011	3.19746e-82	17551.6	25152.7	-0.222148	0.0269555	4.2984e-16	17551.6	20464	-0.336187	0.0267356	1.2435e-35	17551.6	22149.7	0.0178003	0.0272001	0.574103	17551.6	17325.4	-0.361181	0.0268332	1.74335e-40	17551.6	22538.3
Dm_00001212-RA	-0.398461	0.0792864	8.14176e-07	1424.36	1882.37	-1.88731	0.0789048	1.95811e-125	1424.36	5284.19	-1.53611	0.0790431	3.15026e-83	1424.36	4141.11	-1.13678	0.0790281	3.39523e-46	1424.36	3140.91	-1.42648	0.0793132	1.40263e-71	1424.36	3840.58	-0.840914	0.0796161	1.8864e-25	1424.36	2558.46
Dm_00001213-RA	-0.590804	0.114876	4.43028e-07	209.823	313.027	0.115383	0.128225	0.436021	209.823	191.962	0.953591	0.136394	6.07133e-12	209.823	106.242	0.575297	0.126494	9.67447e-06	209.823	138.959	0.53084	0.134003	0.000110031	209.823	143.608	0.602281	0.130093	7.14313e-06	209.823	137.458
Dm_00001214-RA	0.187331	0.151317	0.254625	93.1656	80.4387	0.74783	0.183525	7.19125e-05	93.1656	54.0014	-2.53637	0.137787	8.07237e-75	93.1656	531.508	-1.97674	0.138427	1.51062e-45	93.1656	362.037	1.27508	0.201607	4.59514e-10	93.1656	36.9059	-2.10966	0.13903	4.49386e-51	93.1656	397.521
Dm_00001215-RA	0.743005	0.0479188	1.39727e-53	2601.72	1552.68	0.92799	0.0516692	2.01395e-71	2601.72	1363.46	-0.0805182	0.0479535	0.121793	2601.72	2746.4	-0.25509	0.0469891	1.11565e-07	2601.72	3098.71	0.832972	0.0512612	1.02889e-58	2601.72	1453.59	-0.104622	0.0476807	0.0405134	2601.72	2795.61
Dm_00001216-RA	-0.589228	0.118364	1.03753e-06	347.648	525.527	-2.12229	0.117368	2.24173e-72	347.648	1522.72	-1.35364	0.118606	1.23973e-29	347.648	893.772	-1.45327	0.1175	1.61236e-34	347.648	957.991	-1.96194	0.117669	9.78511e-62	347.648	1362.27	-1.36127	0.118274	5.76035e-30	347.648	897.356
Dm_00001217-RA	-2.87886	0.14224	3.22228e-90	2999.67	22087.1	-0.0523597	0.143186	0.794937	2999.67	3113.54	-4.746	0.142205	9.00294e-243	2999.67	80576.7	-4.26103	0.142207	8.63285e-196	2999.67	57573	-0.334791	0.143009	0.0247765	2999.67	3786.55	-3.10709	0.14227	2.61021e-104	2999.67	25872.7
Dm_00001218-RA	1.07033	0.100134	3.12012e-26	3767.11	1795.46	-0.185723	0.0999742	0.0813972	3767.11	4287.76	1.54339	0.101967	4.69617e-51	3767.11	1296.34	0.953037	0.100455	7.15561e-21	3767.11	1947.1	0.100725	0.100208	0.363103	3767.11	3516.12	0.494521	0.10028	1.65433e-06	3767.11	2676.19
Dm_00001219-RA	-0.151137	0.0349634	2.35342e-05	6004.11	6658.7	-0.0479599	0.0360825	0.226222	6004.11	6198.17	-1.23984	0.0348312	5.37292e-276	6004.11	14161.4	-0.626691	0.03495	5.39083e-71	6004.11	9258.28	0.996892	0.0381376	1.83573e-149	6004.11	3000.2	-0.419455	0.0353157	7.97635e-32	6004.11	8016.52
Dm_00001220-RA	-1.06312	0.0887346	1.37886e-32	325.419	686.548	-0.258627	0.0975095	0.0110663	325.419	394.87	-1.42076	0.0901257	2.96019e-55	325.419	879.981	-1.06513	0.0900097	1.0176e-31	325.419	687.84	0.531848	0.105527	7.54309e-07	325.419	227.876	-0.398679	0.0942247	4.30705e-05	325.419	435.471
Dm_00001221-RA	-3.07735	0.217795	9.45906e-45	40.7191	353.524	0.15648	0.264223	0.634837	40.7191	37.5368	-1.74085	0.227435	4.63139e-14	40.7191	140.375	-1.3114	0.227791	1.7386e-08	40.7191	104.367	-0.0882907	0.257087	0.790561	40.7191	44.6433	-1.39542	0.229517	2.79644e-09	40.7191	111.984
Dm_00001222-RA	-5.63037	0.485272	1.19076e-30	4.67681	213.416	1.03477	0.807363	0.244999	4.67681	1.92977	-1.47167	0.541724	0.00959521	4.67681	13.1819	-1.28023	0.537494	0.0242758	4.67681	10.4476	-2.41927	0.521372	5.44633e-06	4.67681	22.3559	-0.364947	0.597622	0.6327	4.67681	5.63184
Dm_00001223-RA	-2.9349	0.0797049	3.37926e-295	226.555	1743.41	-1.86409	0.0847233	2.17181e-106	226.555	827.359	-1.91371	0.083589	5.8997e-115	226.555	858.922	-1.15257	0.0852073	5.1809e-41	226.555	507.224	-2.43701	0.0826284	7.18422e-190	226.555	1237.61	-1.39893	0.0853045	2.06111e-59	226.555	599.852
Dm_00001224-RA	0.14677	0.0763021	0.068064	693.259	628.142	-1.02884	0.0759129	2.51166e-41	693.259	1421.34	-0.987577	0.075477	1.65104e-38	693.259	1382.08	-0.865061	0.0748275	2.46154e-30	693.259	1265.71	-0.716535	0.0769088	2.83095e-20	693.259	1144.56	-0.554544	0.0763682	1.02786e-12	693.259	1024.45
Dm_00001225-RA	-0.0637451	0.0601037	0.335462	4829.28	5052.44	-1.53506	0.059923	1.23447e-143	4829.28	14008.7	0.137279	0.0608857	0.0334868	4829.28	4392.63	-0.337691	0.060201	4.0592e-08	4829.28	6108.96	-1.21005	0.0600602	1.9708e-89	4829.28	11185.3	-0.4903	0.0602775	1.24661e-15	4829.28	6791.97
Dm_00001226-RA	0.693357	0.0801675	1.16812e-17	656.89	404.746	0.391705	0.0845082	5.82199e-06	656.89	497.966	1.14578	0.0886564	1.33055e-37	656.89	295.7	1.13522	0.0855622	1.63855e-39	656.89	297.964	1.23988	0.0924643	1.8233e-40	656.89	275.799	1.0659	0.0871994	1.25176e-33	656.89	314.266
Dm_00001227-RA	-2.01079	0.158149	1.63061e-36	200.292	808.056	-0.278043	0.16781	0.123423	200.292	242.561	0.711903	0.175222	8.11322e-05	200.292	122.645	0.57492	0.169888	0.00112834	200.292	134.889	0.502897	0.175452	0.00559139	200.292	142.66	0.681436	0.173679	0.000155539	200.292	125.564
Dm_00001228-RA	-0.123773	0.107761	0.293421	778.86	848.568	0.941495	0.115363	7.11838e-16	778.86	404.364	-0.268861	0.109277	0.0196305	778.86	938.601	0.493829	0.110338	1.34936e-05	778.86	553.412	1.96413	0.124738	3.17718e-55	778.86	197.977	0.716574	0.112318	4.25893e-10	778.86	474.165
Dm_00001229-RA	0.103498	0.0546274	0.0725609	2848.73	2649.17	-0.703701	0.0549013	4.04605e-37	2848.73	4636.01	0.949461	0.0578309	8.28382e-60	2848.73	1470.57	0.793963	0.056402	2.66727e-44	2848.73	1639	-1.05293	0.0545236	2.72362e-82	2848.73	5904.49	-0.0208354	0.0554063	0.796926	2848.73	2885.18
Dm_00001230-RA	1.28013	0.0682718	1.20281e-77	5704.36	2347.26	2.73162	0.0742855	3.01608e-294	5704.36	859.341	0.732233	0.0686091	4.37081e-26	5704.36	3430.9	1.52732	0.0691151	4.18998e-107	5704.36	1977.55	3.24205	0.0771758	0	5704.36	602.001	1.73701	0.0699831	2.21019e-134	5704.36	1710.66
Dm_00001231-RA	0.573857	0.101912	3.06009e-08	3648.99	2453.52	-0.652281	0.101813	2.79696e-10	3648.99	5739.31	0.683999	0.10276	6.06824e-11	3648.99	2273.96	0.857216	0.102494	1.63573e-16	3648.99	2014.99	0.630852	0.102917	1.56826e-09	3648.99	2361.45	0.638319	0.10256	1.14464e-09	3648.99	2345.3
Dm_00001232-RA	1.00162	0.0598825	4.20687e-62	2650.38	1321.62	1.00702	0.0627451	2.41192e-57	2650.38	1316.76	0.797037	0.061378	5.97853e-38	2650.38	1520.84	0.675561	0.0601279	9.94855e-29	2650.38	1656.36	0.390097	0.0608426	2.62851e-10	2650.38	2020.12	0.675112	0.0607494	4.98451e-28	2650.38	1653.02
Dm_00001233-RA	-1.3189	0.47799	0.00775588	5.52639	15.1435	0.0437554	0.59144	0.98325	5.52639	5.73791	0.867596	0.64	0.221189	5.52639	3.7125	-1.29991	0.488828	0.0113739	5.52639	14.992	-3.00327	0.467124	2.34434e-10	5.52639	48.446	-2.37957	0.47148	9.21794e-07	5.52639	31.5431
Dm_00001234-RA	4.4599	0.221287	1.79268e-89	2050.07	93.2177	0.50159	0.211961	0.0242218	2050.07	1448.73	4.75124	0.233279	2.84142e-91	2050.07	76.1433	-1.61419	0.210712	4.59058e-14	2050.07	6278.9	5.04949	0.24231	1.43705e-95	2050.07	61.9941	-4.05802	0.210536	1.5053e-81	2050.07	34162.7
Dm_00001235-RA	-0.0864555	0.0481989	0.0902064	1907.42	2021.23	-0.385202	0.0496829	1.86369e-14	1907.42	2483.66	0.56602	0.051943	3.88943e-27	1907.42	1294.67	0.345869	0.0500226	1.08181e-11	1907.42	1498.25	-0.162874	0.0502786	0.00166397	1907.42	2135.58	-0.740325	0.0483142	4.7103e-52	1907.42	3181.79
Dm_00001236-RA	0.628904	0.0802503	9.64817e-15	2517.29	1629.91	-0.915268	0.0797684	4.92851e-30	2517.29	4754.53	0.837946	0.0820479	5.28427e-24	2517.29	1411.56	0.829798	0.0811987	5.27969e-24	2517.29	1418.72	1.02897	0.0830736	9.67516e-35	2517.29	1235.34	0.520217	0.0811479	3.49165e-10	2517.29	1758.2
Dm_00001237-RA	0.199023	0.120647	0.121199	177.875	155.635	0.653136	0.139895	4.9612e-06	177.875	114.457	0.767881	0.136726	3.80552e-08	177.875	106.28	0.604559	0.129368	5.36775e-06	177.875	117.654	0.0141372	0.129533	0.945877	177.875	176.69	0.181819	0.127372	0.199103	177.875	159.727
Dm_00001238-RA	-1.71578	0.230931	2.18334e-13	41.918	140.575	-0.529262	0.254302	0.0491473	41.918	62.2998	-0.330302	0.253376	0.24155	41.918	54.2296	-0.850724	0.240591	0.000653359	41.918	76.9728	-2.40722	0.232805	1.19465e-24	41.918	228.929	-1.88837	0.234034	2.11514e-15	41.918	158.124
Dm_00001239-RA	-0.0751471	0.100125	0.509431	374.542	395.537	-0.272014	0.104393	0.0126413	374.542	452.327	0.885373	0.112204	7.32297e-15	374.542	202.314	0.917597	0.108978	1.01638e-16	374.542	198.977	1.01941	0.117082	6.95757e-18	374.542	186.597	0.266571	0.105824	0.0175852	374.542	312.071
Dm_00001240-RA	0.470275	0.0969268	1.95618e-06	1057.47	760.596	0.0934619	0.0986559	0.408821	1057.47	987.572	-0.339354	0.0970387	0.000742049	1057.47	1333.6	0.244089	0.0974268	0.017491	1057.47	889.581	1.07013	0.102992	7.08697e-25	1057.47	500.217	0.360691	0.0984958	0.00043338	1057.47	820.374
Dm_00001241-RA	-0.0780142	0.0554692	0.191346	795.038	839.565	-1.18716	0.055257	1.64523e-101	795.038	1810.99	0.0820003	0.0595345	0.213042	795.038	755.656	0.23013	0.0585045	0.000140284	795.038	676.005	-1.0438	0.0557135	1.52464e-77	795.038	1639.5	0.125661	0.0593501	0.0485773	795.038	728.908
Dm_00001242-RA	-0.662566	0.0608843	3.87839e-27	1940.71	3073.04	0.36928	0.0645098	1.85163e-08	1940.71	1502.86	-3.5845	0.0599985	0	1940.71	23300.6	-3.41501	0.0599525	0	1940.71	20715.5	3.35496	0.0905786	1.19963e-298	1940.71	188.578	-2.36619	0.0603164	0	1940.71	10010.5
Dm_00001243-RA	-3.06656	1.43921	0.042095	0.794759	6.57006	0.771233	1.84195	0.75728	0.794759	0.538052	-0.419132	1.64495	0.876718	0.794759	1.12162	-0.000730603	1.6575	0.999738	0.794759	0.716413	-0.562629	1.6639	0.794165	0.794759	1.01409	-0.305214	1.65106	0.920502	0.794759	0.934281
Dm_00001244-RA	-3.32716	0.0998868	8.31814e-242	201.317	2039.15	-0.586104	0.112617	3.33387e-07	201.317	303.022	-2.09749	0.103247	8.13547e-91	201.317	869.512	-2.57286	0.101273	4.05759e-141	201.317	1209.17	-3.04371	0.101496	3.04502e-196	201.317	1676.9	-1.79489	0.103828	7.28665e-66	201.317	703.477
Dm_00001245-RA	-0.312506	0.0378843	3.46699e-16	1865.88	2321.37	-1.40462	0.0378039	2.20875e-300	1865.88	4951.27	-0.165078	0.040084	6.42631e-05	1865.88	2094.39	-0.164498	0.0391001	4.45893e-05	1865.88	2095.67	-0.546507	0.0396794	1.31141e-42	1865.88	2729.35	0.00231493	0.0403241	0.974318	1865.88	1866.58
Dm_00001246-RA	-2.43077	0.180049	5.53593e-41	198.449	1062.01	3.05952	0.263569	1.05051e-30	198.449	23.6297	3.11489	0.252452	2.12425e-34	198.449	22.5418	2.74012	0.227586	8.73758e-33	198.449	29.4993	-2.639	0.180956	1.36662e-47	198.449	1226.85	2.44424	0.226606	1.75491e-26	198.449	35.6663
Dm_00001247-RA	-2.99147	0.110054	1.63243e-161	109.739	855.793	-0.889746	0.126684	4.26497e-12	109.739	198.386	-4.05415	0.109744	3.69284e-297	109.739	1787.4	-4.14913	0.10916	0	109.739	1910.45	-1.25546	0.122669	3.54496e-24	109.739	259.11	-3.76602	0.109981	7.95248e-255	109.739	1465.52
Dm_00001248-RA	0.397894	0.11756	0.00100622	357.422	272.773	-0.734888	0.117167	6.62761e-10	357.422	598.723	0.152107	0.120856	0.259781	357.422	324.968	0.833004	0.123071	2.94556e-11	357.422	201.772	1.4102	0.137047	2.00587e-24	357.422	134.77	0.220647	0.120588	0.0919154	357.422	307.984
Dm_00001249-RA	-0.604048	0.108902	4.92858e-08	3476.39	5288.14	-1.03419	0.109106	6.12036e-21	3476.39	7125.49	-2.54539	0.108706	3.49146e-120	3476.39	20313.4	-1.90364	0.108735	9.65559e-68	3476.39	13019	0.389669	0.110081	0.000570249	3476.39	2656.27	-2.29795	0.10872	8.83475e-98	3476.39	17110.1
Dm_00001250-RA	0.0675834	0.081215	0.459713	1679.71	1603.1	-1.3142	0.0808727	9.45186e-59	1679.71	4177.38	-0.341159	0.0818352	5.18202e-05	1679.71	2126.85	0.161813	0.0819831	0.0652293	1679.71	1502.15	0.18828	0.0832765	0.0304518	1679.71	1472.42	-0.037194	0.0821232	0.743858	1679.71	1725.06
Dm_00001251-RA	0.286026	0.0575696	1.08986e-06	4349.51	3570	-0.526152	0.0577596	1.91032e-19	4349.51	6268.26	0.136699	0.0582451	0.0264974	4349.51	3960.37	-1.16544	0.0570408	9.33517e-92	4349.51	9764.53	1.64843	0.0619477	7.7111e-155	4349.51	1390.21	-0.983129	0.0572444	5.06895e-65	4349.51	8604.15
Dm_00001252-RA	-0.243295	0.0560584	2.17777e-05	3069.98	3626.21	-0.0229473	0.0575445	0.771001	3069.98	3112.01	-0.342192	0.0568003	3.449e-09	3069.98	3881.91	-0.272813	0.0564239	2.44688e-06	3069.98	3701.69	-0.48249	0.0568613	4.69135e-17	3069.98	4278.37	-0.135141	0.056899	0.0257518	3069.98	3364.01
Dm_00001253-RA	1.55605	0.0675883	2.74575e-116	4330.49	1470.55	2.55187	0.0740551	1.41093e-258	4330.49	737.867	1.29013	0.068679	7.3819e-78	4330.49	1769.41	1.31052	0.067925	5.65746e-82	4330.49	1744.01	1.74912	0.0704974	8.20955e-135	4330.49	1285.29	1.31073	0.0684562	1.72708e-80	4330.49	1744.35	yes
Dm_00001254-RA	1.14933	0.0585978	8.10049e-85	22628.1	10198.9	1.79076	0.0594047	2.8849e-198	22628.1	6537.79	1.9223	0.0593677	1.34937e-228	22628.1	5969.31	1.73776	0.0589843	2.52065e-189	22628.1	6782.05	1.39961	0.059131	7.82857e-123	22628.1	8571.85	1.50015	0.0590082	6.18276e-141	22628.1	7996.21	yes
Dm_00001255-RA	0.276901	0.0354677	1.21797e-14	9906.55	8168.45	1.13711	0.0374693	6.41975e-201	9906.55	4502.44	-1.86005	0.0350284	0	9906.55	35933	-2.07331	0.0349154	0	9906.55	41655.6	0.986605	0.037208	9.34737e-154	9906.55	4995.64	-1.1997	0.0351668	6.2362e-253	9906.55	22730.1
Dm_00001256-RA	0.882777	0.0523507	4.29061e-63	1657.3	897.551	-1.46406	0.0495346	1.16035e-190	1657.3	4562.91	-0.299434	0.0513422	1.09008e-08	1657.3	2037.55	0.310399	0.0519522	4.78299e-09	1657.3	1330.61	-0.543371	0.051268	7.97763e-26	1657.3	2409.17	-0.106847	0.0515518	0.0539034	1657.3	1781.07
Dm_00001257-RA	-0.625558	0.216234	0.00516172	43.3831	65.0374	-1.65544	0.216363	4.10617e-14	43.3831	133.637	0.59348	0.256539	0.0288738	43.3831	28.4846	-1.17849	0.215077	8.43308e-08	43.3831	96.4129	2.19267	0.367416	4.22592e-09	43.3831	9.23413	-2.18348	0.209353	7.50158e-25	43.3831	191.553
Dm_00001258-RA	-3.00167	0.81183	0.000315634	1.65298	12.5614	-3.49461	0.821575	3.3321e-05	1.65298	17.4727	-1.70039	0.874989	0.0698301	1.65298	5.49436	-2.52115	0.830386	0.00364348	1.65298	8.80001	-1.76947	0.888621	0.0581696	1.65298	4.97841	-2.40194	0.842004	0.00675808	1.65298	8.43048
Dm_00001259-RA	0.445139	0.407919	0.320535	26.5264	19.7418	0.335702	0.431646	0.511031	26.5264	21.0681	-0.321169	0.40919	0.511766	26.5264	34.5098	0.408166	0.416563	0.392593	26.5264	19.9703	1.18868	0.468639	0.0146577	26.5264	11.2694	0.245602	0.419287	0.649481	26.5264	21.9473
Dm_00001260-RA	-0.18094	0.0874882	0.0488772	1308.42	1478.2	-1.20984	0.0875143	6.1492e-43	1308.42	3016	-0.215272	0.0887813	0.021605	1308.42	1513.85	-0.004115	0.0884054	0.967144	1308.42	1307.32	-0.491978	0.0886095	4.77624e-08	1308.42	1833.86	-0.191329	0.0885769	0.0439321	1308.42	1490.29
Dm_00001261-RA	-3.57063	0.112338	2.64206e-220	437.71	5227.65	0.328787	0.122847	0.0103254	437.71	350.996	1.26447	0.129083	3.43694e-22	437.71	183.802	0.0201661	0.117917	0.908262	437.71	433.378	-0.866366	0.116871	2.46025e-13	437.71	801.612	-0.0725737	0.118698	0.632202	437.71	462.585
Dm_00001262-RA	-6.07675	1.21325	8.87723e-07	0.328073	28.4181	-1.00058	1.58145	0.606713	0.328073	0.764322	-1.63532	1.4079	0.302727	0.328073	1.35767	-3.08861	1.272	0.0215027	0.328073	3.57033	-6.87723	1.2144	2.54573e-08	0.328073	49.3232	-2.93921	1.29192	0.0332006	0.328073	3.06276
Dm_00001263-RA	0.556973	0.0632036	2.80079e-18	1126.08	767.435	-0.434945	0.0633693	1.30586e-11	1126.08	1527.03	0.271515	0.0651517	5.21352e-05	1126.08	931.387	0.500293	0.0645553	2.30171e-14	1126.08	798.805	0.368071	0.066693	5.75774e-08	1126.08	877.389	0.261119	0.0646859	9.80036e-05	1126.08	939.271
Dm_00001264-RA	-2.57032	0.432568	4.94141e-09	6.59838	40.9829	-2.32909	0.44967	3.80401e-07	6.59838	34.4074	0.298845	0.549615	0.673037	6.59838	5.89207	-0.249599	0.497161	0.691495	6.59838	8.0836	-2.61308	0.444549	7.23393e-09	6.59838	42.8545	-0.086024	0.520279	0.934566	6.59838	7.81907
Dm_00001265-RA	2.1465	0.0690131	5.13929e-211	4984.15	1124.71	1.19418	0.0692059	4.83523e-66	4984.15	2177.66	-0.574659	0.0669636	2.42743e-17	4984.15	7417.8	0.234879	0.0672124	0.00075944	4984.15	4232.61	1.10944	0.0690403	1.87575e-57	4984.15	2306.75	0.504558	0.0676978	2.51501e-13	4984.15	3512.16
Dm_00001266-RA	-0.846328	0.0628862	9.81072e-41	1085.56	1950.32	0.108815	0.0679718	0.137901	1085.56	1002.77	-1.51305	0.0631398	8.30507e-126	1085.56	3098.06	-0.396874	0.0643967	1.50992e-09	1085.56	1427.08	0.246474	0.0686127	0.000468363	1085.56	915.501	-0.225674	0.0655446	0.000969152	1085.56	1266.75
Dm_00001267-RA	0.014726	0.0400218	0.765521	14654.2	14503.2	0.159311	0.0405024	0.000129008	14654.2	13121.3	-2.68884	0.0397523	0	14654.2	94473.8	-2.35856	0.0397456	0	14654.2	75142.2	-0.853453	0.0400739	9.55454e-100	14654.2	26470.4	-1.42661	0.0398779	4.67325e-278	14654.2	39387
Dm_00001268-RA	-1.76784	0.124649	4.46451e-45	118.924	405.745	-1.52527	0.130657	4.88563e-31	118.924	343.889	-0.412018	0.138355	0.00434394	118.924	157.839	0.0485393	0.139772	0.796776	118.924	116.194	1.10658	0.174228	3.87182e-10	118.924	55.1841	-0.0746775	0.141574	0.690376	118.924	126.943
Dm_00001269-RA	-4.73256	4.08355	0.288825	0	5.74635	-0.127911	4.24124	0.98325	0	0	0.131101	4.24124	0.98458	0	0	-0.484966	4.24124	0.940836	0	0.226524	-0.124985	4.24124	0.984334	0	0	0.211386	4.24124	0.974318	0	0
Dm_00001270-RA	0.723731	0.314859	0.027772	93.9304	57.2945	0.765339	0.328093	0.0264436	93.9304	55.6465	4.96396	0.567757	5.96572e-18	93.9304	3.55084	-1.29964	0.306783	3.92644e-05	93.9304	233.162	2.98336	0.406724	4.38152e-13	93.9304	12.4238	1.28155	0.331506	0.000196021	93.9304	39.1326
Dm_00001271-RA	-0.116675	0.0870717	0.214863	4250.76	4605.97	1.63522	0.0902482	1.15121e-72	4250.76	1367.4	1.40879	0.0893422	2.76735e-55	4250.76	1598.75	0.93499	0.0880668	8.42866e-26	4250.76	2221.73	1.27893	0.0894548	8.51584e-46	4250.76	1749.81	1.02935	0.0885187	1.46052e-30	4250.76	2081.12
Dm_00001272-RA	-0.305606	0.0959373	0.00200252	867.565	1068.89	0.381458	0.100737	0.000232244	867.565	664.361	0.196511	0.0991661	0.0640858	867.565	755.553	0.499549	0.0988306	8.12679e-07	867.565	611.638	1.41159	0.10743	6.51647e-39	867.565	322.133	0.389576	0.0994286	0.000158969	867.565	659.625
Dm_00001273-RA	-0.200062	0.054714	0.000369217	1210.34	1395.22	-0.619612	0.0562315	8.27716e-28	1210.34	1863.78	-0.126763	0.0570864	0.0364703	1210.34	1330.74	-0.374229	0.0552998	2.96972e-11	1210.34	1571.83	-0.163427	0.0577806	0.00628126	1210.34	1361.75	0.0184199	0.0572301	0.831818	1210.34	1200.41
Dm_00001274-RA	0.0465726	0.0558552	0.458776	1739.97	1681.11	-0.471116	0.0568688	2.57389e-16	1739.97	2406.49	-0.0439054	0.0574004	0.524817	1739.97	1791.4	0.294937	0.057267	4.95629e-07	1739.97	1414.14	0.547394	0.0601062	1.9542e-19	1739.97	1190.49	0.386188	0.0582989	8.63137e-11	1739.97	1324.79
Dm_00001275-RA	0.341738	0.0578771	6.18152e-09	2340.23	1842.99	0.0410716	0.0592395	0.56623	2340.23	2271.01	0.637071	0.0602508	1.24709e-25	2340.23	1496.07	0.575117	0.0590949	6.79211e-22	2340.23	1568.15	0.0393444	0.0592384	0.56758	2340.23	2272.57	0.432605	0.0594043	8.83825e-13	2340.23	1731.12
Dm_00001276-RA	0.117761	0.0727337	0.128706	809.486	741.782	-0.283412	0.0749532	0.000237182	809.486	978.713	-0.231892	0.0743004	0.00273864	809.486	943.093	0.0212109	0.0738232	0.838334	809.486	793.547	0.472139	0.0789878	3.98711e-09	809.486	580.166	-0.0200762	0.0746907	0.869392	809.486	815.8
Dm_00001277-RA	-0.523316	0.0405018	1.16256e-37	2813.36	4040.16	1.62265	0.0500564	5.04834e-229	2813.36	910.193	-1.58013	0.0403345	0	2813.36	8409.96	-1.41513	0.0401531	2.03333e-270	2813.36	7490.79	0.404897	0.0441938	1.18443e-19	2813.36	2120.25	-1.15935	0.0405928	1.4126e-177	2813.36	6276.01
Dm_00001278-RA	0.443281	0.0715157	1.02565e-09	3576.05	2626.96	0.899503	0.0736103	7.21229e-34	3576.05	1914.73	1.03465	0.0734892	2.29354e-44	3576.05	1743.45	0.904833	0.0725342	4.318e-35	3576.05	1906.96	0.803782	0.0734104	1.82296e-27	3576.05	2045.79	1.00764	0.0731816	2.68607e-42	3576.05	1775.8
Dm_00001279-RA	-2.25704	0.109815	5.45359e-93	178.807	864.618	0.807001	0.141844	2.26841e-08	178.807	102.164	0.533341	0.131926	8.82197e-05	178.807	126.216	0.38029	0.125543	0.00372415	178.807	138.536	-1.8462	0.11373	1.34272e-58	178.807	650.025	0.0756515	0.12509	0.636709	178.807	170.211
Dm_00001280-RA	-3.0926	0.117414	9.559e-152	102.474	880.933	-0.647864	0.137011	3.72054e-06	102.474	161.009	0.103688	0.144029	0.553348	102.474	92.8559	-0.357668	0.133025	0.0104585	102.474	131.917	-2.8422	0.120424	3.87943e-122	102.474	740.647	-0.545094	0.133874	8.47668e-05	102.474	151.902
Dm_00001281-RA	0.828697	0.0720389	3.73096e-30	589.257	330.514	-0.123391	0.0725941	0.113257	589.257	641.339	-1.02402	0.0672435	1.16263e-51	589.257	1194.63	-0.379689	0.0681871	5.12579e-08	589.257	764.087	0.290176	0.075648	0.000182556	589.257	475.133	-0.041092	0.0710341	0.654493	589.257	604.763
Dm_00001282-RA	0.0999833	0.106289	0.397821	410.055	383.539	-0.140591	0.110181	0.247364	410.055	452.876	2.44953	0.140504	2.9416e-67	410.055	75.687	0.818682	0.112653	8.73074e-13	410.055	232.245	0.270206	0.113065	0.0218065	410.055	340.067	0.28236	0.110783	0.0162234	410.055	336.185
Dm_00001283-RA	-0.894583	0.260612	0.00084778	23.5044	44.3025	-2.52646	0.254269	7.11539e-23	23.5044	137.925	-0.423276	0.284342	0.174829	23.5044	30.5812	1.11353	0.332388	0.00127257	23.5044	11.0849	6.66366	1.20239	5.05814e-08	23.5044	0	-1.37435	0.2637	3.92048e-07	23.5044	62.2309
Dm_00001284-RA	1.63444	0.0549146	2.32629e-193	4831.57	1554.61	2.06096	0.0592332	1.3419e-263	4831.57	1157.68	0.913143	0.0551544	8.4938e-61	4831.57	2561.35	1.02784	0.0546552	5.98525e-78	4831.57	2364.31	1.36123	0.0566862	2.19672e-126	4831.57	1874.12	0.980777	0.0550509	7.27857e-70	4831.57	2448.79
Dm_00001285-RA	0.426457	0.0681902	7.22335e-10	18916.9	14072	2.25284	0.0696138	2.90833e-228	18916.9	3967.52	-1.59365	0.0680665	3.68188e-120	18916.9	57076.7	-1.50997	0.0680448	5.38358e-108	18916.9	53861.9	1.64757	0.069056	8.94862e-125	18916.9	6032.8	-0.512506	0.0681616	1.53661e-13	18916.9	26977.6
Dm_00001286-RA	-1.02844	0.103474	7.14972e-23	218.025	451.032	-2.42482	0.10247	8.38207e-123	218.025	1186.43	-0.284546	0.111937	0.0157108	218.025	272.358	-0.272236	0.109292	0.0181823	218.025	267.819	-2.17491	0.103166	9.0375e-98	218.025	997.615	-0.6854	0.10835	6.00639e-10	218.025	353.972
Dm_00001287-RA	0.278537	0.0619533	1.07284e-05	2259.33	1859.36	0.806741	0.0655669	2.56669e-34	2259.33	1289.08	0.448966	0.0638498	4.58168e-12	2259.33	1647.94	0.562972	0.0631921	1.47108e-18	2259.33	1527.9	0.934596	0.0660526	6.94047e-45	2259.33	1178.41	0.798793	0.0644776	1.66839e-34	2259.33	1295.1
Dm_00001288-RA	-0.0551151	0.0641523	0.443793	1990.59	2073.12	-1.33011	0.0639167	2.44059e-95	1990.59	5015.73	-0.156667	0.0652652	0.0230422	1990.59	2223.31	0.274412	0.0653149	4.57002e-05	1990.59	1649.52	0.0292857	0.0660723	0.719425	1990.59	1956.24	-0.171377	0.065016	0.0127334	1990.59	2246.8
Dm_00001289-RA	-2.93979	0.361436	8.93986e-16	10.7275	83.066	-0.661258	0.420961	0.146131	10.7275	16.6229	0.0163323	0.438658	0.98458	10.7275	9.79767	0.608128	0.454947	0.226592	10.7275	6.88303	-2.5271	0.373805	2.5876e-11	10.7275	62.4165	0.355147	0.45503	0.520719	10.7275	8.45492
Dm_00001290-RA	-2.09319	0.114002	1.6032e-74	176.589	754.682	0.925424	0.148096	7.67793e-10	176.589	93.6268	0.706849	0.13841	6.04374e-07	176.589	108.489	1.16536	0.140709	3.2181e-16	176.589	78.7315	-0.978616	0.122399	2.70784e-15	176.589	347.314	0.828194	0.13935	6.3932e-09	176.589	100.577
Dm_00001291-RA	-1.43284	0.0902916	4.74447e-56	628.858	1708.33	-1.6243	0.0914301	6.48712e-70	628.858	1951.44	-0.234504	0.0945746	0.0186415	628.858	745.146	-0.433318	0.092701	5.33858e-06	628.858	854.152	-1.95301	0.0909196	1.9083e-101	628.858	2449.58	-0.262024	0.094048	0.00825218	628.858	758.441
Dm_00001292-RA	-0.530617	0.0881422	3.08721e-09	380.112	548.616	0.580169	0.102341	2.55194e-08	380.112	253.062	1.05096	0.104717	3.16323e-23	380.112	180.468	0.518733	0.0958546	1.22425e-07	380.112	263.429	-0.236368	0.0946973	0.0164053	380.112	445.856	0.329446	0.0964808	0.00107172	380.112	302.901
Dm_00001293-RA	0.826391	0.0619813	5.24278e-40	2109.16	1191.96	0.843603	0.0650916	6.43372e-38	2109.16	1176.68	0.886973	0.0644379	1.80105e-42	2109.16	1144.21	0.105529	0.0614792	0.112366	2109.16	1964.47	1.33788	0.0674094	7.83121e-87	2109.16	835.96	-0.337305	0.0612173	7.77968e-08	2109.16	2668.97
Dm_00001294-RA	-0.94874	0.0776635	8.05082e-34	744.843	1443.74	-2.51598	0.0770785	3.38977e-232	744.843	4278.99	-0.691619	0.0798574	1.22441e-17	744.843	1206.95	-0.786899	0.0786831	4.79561e-23	744.843	1293.02	-0.818516	0.0800707	4.01639e-24	744.843	1322.07	-1.20818	0.0784108	1.28709e-52	744.843	1729.5
Dm_00001295-RA	1.11474	0.0654844	2.85793e-64	919.087	425.069	-2.18785	0.0590251	5.99704e-299	919.087	4199.4	0.0199163	0.064063	0.83537	919.087	907.26	0.0605454	0.0627399	0.400575	919.087	884.917	-3.10432	0.05817	0	919.087	7933.46	-0.443505	0.0619579	2.16762e-12	919.087	1251.46
Dm_00001296-RA	-1.67611	0.0547336	1.34381e-204	595.843	1904.95	-1.88219	0.056343	4.18314e-243	595.843	2201.36	-1.27991	0.0573634	2.93556e-109	595.843	1444.98	-0.934089	0.0573026	6.42348e-59	595.843	1136.88	-1.67828	0.0568811	5.14412e-190	595.843	1905.43	-1.18387	0.0573634	2.73341e-93	595.843	1355.02
Dm_00001297-RA	-0.3415	0.0577758	5.95449e-09	685.598	872.917	-1.91254	0.0564476	4.96051e-250	685.598	2593.79	-0.995728	0.0582601	1.07426e-64	685.598	1365.08	-1.15728	0.0567906	2.77579e-91	685.598	1536.86	-1.69909	0.0569298	2.16764e-194	685.598	2232.48	-1.10584	0.0576245	7.57147e-81	685.598	1481.42
Dm_00001298-RA	-0.501179	0.0749293	4.22615e-11	862.395	1215.41	1.12486	0.0867023	5.39264e-38	862.395	394.121	-0.369834	0.0771884	2.97425e-06	862.395	1109.81	-0.0254881	0.0770355	0.808086	862.395	875.626	2.14585	0.0990247	3.26357e-103	862.395	194.358	0.362743	0.0795246	9.81458e-06	862.395	667.581
Dm_00001299-RA	-3.2968	0.199715	1.58713e-60	35.4075	349.341	-2.65853	0.206459	1.89082e-37	35.4075	224.289	-3.11842	0.202887	1.34096e-52	35.4075	310.67	-0.663593	0.221363	0.0041134	35.4075	56.8756	-2.67837	0.206327	5.13108e-38	35.4075	229.048	-0.228729	0.235185	0.405441	35.4075	41.775
Dm_00001300-RA	-0.212607	0.0652306	0.00155825	601.508	695.107	-0.183366	0.0702559	0.0124881	601.508	683.038	0.584166	0.0738816	6.44491e-15	601.508	400.994	0.371744	0.0699385	2.06674e-07	601.508	464.257	-0.119058	0.0706523	0.112234	601.508	649.769	0.130173	0.0700843	0.0867101	601.508	548.944
Dm_00001301-RA	1.19151	0.102679	1.16787e-30	2663.88	1164.84	1.40397	0.105187	3.96337e-40	2663.88	1005.91	1.26315	0.104324	3.53933e-33	2663.88	1107.71	1.04664	0.103116	1.06533e-23	2663.88	1286.97	1.37691	0.105114	1.10453e-38	2663.88	1023.23	1.17851	0.103854	3.63436e-29	2663.88	1175.46	yes
Dm_00001302-RA	2.04865	0.0900375	1.2853e-113	2452.64	592.016	3.09724	0.102403	1.39544e-199	2452.64	286.589	1.6144	0.0913755	4.90754e-69	2452.64	801.01	1.79345	0.0906246	3.5868e-86	2452.64	706.691	3.07248	0.102123	1.63647e-197	2452.64	290.653	1.88916	0.0919684	1.98378e-92	2452.64	660.76	yes
Dm_00001303-RA	0.18432	0.0652293	0.00634782	1074.41	944.754	0.519693	0.0706115	3.7146e-13	1074.41	748.262	-0.0928686	0.0668471	0.208719	1074.41	1144.08	0.147267	0.0663687	0.0367505	1074.41	969.283	0.723248	0.0718532	1.97253e-23	1074.41	647.27	0.436163	0.0684893	4.58369e-10	1074.41	791.107
Dm_00001304-RA	1.00974	0.085702	1.46277e-31	630.873	314.407	1.36713	0.0979166	9.11291e-44	630.873	246.112	0.685206	0.0887704	2.81386e-14	630.873	393.746	0.777808	0.0869344	1.0451e-18	630.873	368.177	1.15813	0.0953592	1.85807e-33	630.873	281.246	0.734621	0.0884557	3.06685e-16	630.873	381.61
Dm_00001305-RA	0.803266	0.0690016	7.59691e-31	3275.45	1874.46	1.34026	0.0722748	4.87771e-76	3275.45	1292.75	0.867451	0.070484	3.12732e-34	3275.45	1793.21	0.778824	0.0695814	1.59873e-28	3275.45	1905.24	1.20898	0.0718613	7.95074e-63	3275.45	1414.07	1.07941	0.0706745	1.00978e-51	3275.45	1549.38
Dm_00001306-RA	0.916952	0.0736475	4.49787e-35	4496.9	2378.93	1.41764	0.0759981	6.39e-77	4496.9	1681.68	0.774583	0.0744529	7.39807e-25	4496.9	2622.97	0.754493	0.0739273	6.05871e-24	4496.9	2662.58	1.49051	0.0761839	2.0136e-84	4496.9	1598.54	0.925285	0.0744806	1.0901e-34	4496.9	2364.1
Dm_00001307-RA	-0.383863	0.0731264	2.52275e-07	826.48	1076.66	-0.62078	0.0751695	3.19276e-16	826.48	1267.51	0.484642	0.0789555	1.71687e-09	826.48	594.137	0.490108	0.0771227	4.51392e-10	826.48	588.744	-0.222791	0.0766382	0.00492702	826.48	962.742	0.201124	0.0770519	0.0136893	826.48	718.74
Dm_00001308-RA	0.75189	0.0255789	1.21624e-188	8833.4	5245.28	0.152856	0.0261561	9.17373e-09	8833.4	7948.42	0.837771	0.0269349	4.9545e-211	8833.4	4938.33	0.926851	0.0264267	8.05706e-268	8833.4	4644.72	1.06937	0.0279807	0	8833.4	4214.14	0.713107	0.0265248	1.78149e-157	8833.4	5391.53
Dm_00001309-RA	0.82957	0.0495395	3.0591e-62	3113.79	1749.67	1.18522	0.0534691	5.82105e-108	3113.79	1367.52	-0.0354369	0.0495133	0.556165	3113.79	3185.29	0.0772106	0.0490656	0.148383	3113.79	2945.39	1.16035	0.0533603	6.35576e-104	3113.79	1386.4	0.696151	0.0507815	6.10606e-42	3113.79	1921.51
Dm_00001310-RA	1.18965	0.0604438	2.13706e-85	2121.45	928.476	1.68052	0.067335	2.04789e-136	2121.45	660.865	0.730118	0.0615647	6.91275e-32	2121.45	1277.25	0.526879	0.0599079	4.03242e-18	2121.45	1470.07	0.788205	0.0625689	6.94796e-36	2121.45	1225.16	0.890482	0.0617311	2.74072e-46	2121.45	1138.62
Dm_00001311-RA	0.164311	0.0723132	0.0296882	860.708	764.997	-0.375258	0.0739367	6.55738e-07	860.708	1113.79	0.380907	0.07628	1.08405e-06	860.708	656.894	0.891955	0.0770316	1.9908e-30	860.708	461.4	0.752308	0.0800539	1.32699e-20	860.708	509.43	0.774229	0.0779299	1.12611e-22	860.708	499.17
Dm_00001312-RA	-0.102967	0.0636765	0.129216	676.477	729.482	-2.40637	0.0609041	0	676.477	3603.76	-0.677875	0.0645069	2.47254e-25	676.477	1090.28	-0.635682	0.0633938	3.67386e-23	676.477	1055.76	-0.224968	0.0676722	0.00124095	676.477	793.662	-1.05499	0.062974	6.15747e-62	676.477	1412.8
Dm_00001313-RA	0.0758653	0.054613	0.197318	1394.42	1322.16	0.0185582	0.0574744	0.825884	1394.42	1376.1	-1.42369	0.0535212	1.01994e-154	1394.42	3736.77	-1.7401	0.0527459	4.32132e-237	1394.42	4657.04	1.20291	0.0641649	1.21442e-77	1394.42	602.488	-1.05982	0.0538694	6.63626e-85	1394.42	2904.05
Dm_00001314-RA	-0.499495	0.118328	3.67541e-05	394.735	561.031	1.58834	0.141296	6.94879e-29	394.735	132.422	2.72466	0.15895	4.53826e-65	394.735	57.1881	1.15011	0.128527	1.0332e-18	394.735	178.877	-0.80431	0.120517	4.65781e-11	394.735	693.572	-1.27902	0.118229	1.24536e-26	394.735	962.762
Dm_00001315-RA	1.80457	0.105791	1.5808e-64	1533.39	439.052	-1.37378	0.102119	9.70202e-41	1533.39	3971.73	2.0802	0.111038	1.90961e-77	1533.39	361.701	2.1374	0.109088	1.69209e-84	1533.39	347.801	2.03099	0.112191	1.68878e-72	1533.39	373.79	0.776525	0.104922	3.70487e-13	1533.39	894.47
Dm_00001316-RA	0.324859	0.040412	1.93358e-15	2831.63	2259.89	0.162918	0.0423603	0.000183578	2831.63	2527.21	0.0466752	0.0414909	0.32023	2831.63	2743.44	0.187388	0.0409718	8.59342e-06	2831.63	2483.22	0.503716	0.0434435	1.26626e-30	2831.63	1993.63	0.304275	0.0418515	9.63656e-13	2831.63	2292.02
Dm_00001317-RA	-0.0505362	3.18483	0.99362	0	0.220652	-2.08767	3.11985	0.582803	0	0.93918	0.131101	3.18489	0.98458	0	0	-0.484968	3.18489	0.920564	0	0.263366	-1.08678	3.18489	0.792166	0	0.338031	-1.5241	3.14028	0.720347	0	0.58698
Dm_00001318-RA	-1.71664	0.981979	0.0992659	1.70967	6.13942	0.53175	1.25738	0.754205	1.70967	1.34031	0.21449	1.16014	0.918258	1.70967	1.55653	1.15492	1.25975	0.427581	1.70967	0.863517	1.13931	1.39056	0.468411	1.70967	0.844784	-0.86042	1.04984	0.496002	1.70967	3.18469
Dm_00001319-RA	1.55066	0.119917	1.01846e-37	418.115	142.362	2.52905	0.153432	2.10969e-60	418.115	72.4771	1.74125	0.131344	1.69952e-39	418.115	127.568	-2.00787	0.10817	5.61811e-76	418.115	1685.26	-2.62746	0.108146	2.48722e-129	418.115	2589.04	-2.94845	0.107571	1.22309e-163	418.115	3232.59
Dm_00001320-RA	0.423768	0.0316888	3.07722e-40	7200.78	5366.75	-0.105736	0.0322345	0.0015109	7200.78	7746.48	0.0285887	0.0321551	0.447542	7200.78	7061.79	0.493394	0.0322355	4.08657e-52	7200.78	5116.14	0.722263	0.0335884	1.17105e-101	7200.78	4358.41	0.511715	0.0326361	1.95199e-54	7200.78	5051.34
Dm_00001321-RA	-1.53791	0.170312	4.00429e-19	71.1244	210.044	-1.98307	0.173414	7.67654e-30	71.1244	285.405	1.10041	0.219548	9.85872e-07	71.1244	33.0527	-0.00034896	0.187182	0.998785	71.1244	72.6618	-0.972938	0.182258	1.55982e-07	71.1244	142.655	-1.1686	0.176967	9.90403e-11	71.1244	161.481
Dm_00001322-RA	0.508293	0.0905932	3.43256e-08	1246.75	876.511	0.649287	0.0940199	9.73833e-12	1246.75	795.564	3.00789	0.111675	1.37391e-158	1246.75	156.775	1.97836	0.0978507	7.05634e-90	1246.75	315.454	1.53092	0.0989037	2.03126e-53	1246.75	429.709	0.712423	0.093039	5.37727e-14	1246.75	760.123
Dm_00001323-RA	-0.697865	0.0737138	6.98953e-21	1798.09	2921.07	0.830362	0.0785498	1.04671e-25	1798.09	1014.24	-1.40794	0.0738357	3.50153e-80	1798.09	4778.36	-1.40478	0.0735536	2.3595e-80	1798.09	4767.64	0.391799	0.0770693	6.01952e-07	1798.09	1371.9	-1.0546	0.0740197	3.4365e-45	1798.09	3739.14
Dm_00001324-RA	1.25431	0.0839823	7.9997e-50	708.563	296.808	-1.26615	0.0782289	2.71199e-58	708.563	1704.59	-0.245715	0.0807001	0.0035109	708.563	842.601	-0.0450998	0.0800118	0.649031	708.563	732.467	0.0743441	0.0831846	0.424679	708.563	677.293	0.0748974	0.0815655	0.436458	708.563	673.044
Dm_00001325-RA	0.43779	0.0583233	1.23132e-13	2284.9	1685.03	0.417255	0.0605658	1.09303e-11	2284.9	1706.65	0.832994	0.0612067	1.50382e-41	2284.9	1280.19	0.609846	0.0594993	3.87385e-24	2284.9	1492.75	0.496133	0.0608086	7.17017e-16	2284.9	1614.71	0.558479	0.0600542	4.96807e-20	2284.9	1549.85
Dm_00001326-RA	-3.36697	0.127406	9.49561e-153	109.776	1155.66	-0.68228	0.144245	3.69437e-06	109.776	178.959	-0.124659	0.147943	0.475915	109.776	123.041	-0.41898	0.140608	0.00435463	109.776	149.358	-1.5714	0.136156	2.35058e-30	109.776	333.389	0.300457	0.153363	0.0697256	109.776	89.518
Dm_00001327-RA	0.944391	0.233341	7.72705e-05	148.921	78.2262	3.32247	0.328198	1.08587e-23	148.921	14.5562	-0.559827	0.229024	0.0204982	148.921	222.474	-1.31844	0.224685	9.05343e-09	148.921	375.383	0.894962	0.244833	0.000368949	148.921	81.4221	0.763473	0.238681	0.00224972	148.921	89.3235
Dm_00001328-RA	-2.0767	0.212421	3.56784e-22	28.5413	117.124	-1.55714	0.228669	1.89556e-11	28.5413	81.5854	-3.8154	0.208341	4.56618e-74	28.5413	392.417	-2.89356	0.210422	2.4423e-42	28.5413	205.861	-0.899288	0.241773	0.000288375	28.5413	50.8187	-2.11481	0.217445	8.76165e-22	28.5413	118.263
Dm_00001329-RA	0.428038	0.0582144	3.87172e-13	8078.5	6003.01	-0.0943443	0.0584897	0.13461	8078.5	8622.42	0.181553	0.0585528	0.00292675	8078.5	7120	0.427885	0.0584461	5.88957e-13	8078.5	6003.39	0.907903	0.0593803	3.70791e-52	8078.5	4300.15	0.0462889	0.0583901	0.513012	8078.5	7823.11
Dm_00001330-RA	-0.0596308	0.071312	0.45747	317.022	331.777	-1.77529	0.0677968	5.27021e-150	317.022	1088.3	-2.22147	0.0654842	8.56389e-251	317.022	1488.54	-1.58286	0.0662922	8.26992e-125	317.022	955.149	-2.73356	0.0648218	0	317.022	2116.16	-1.39702	0.0679417	1.30166e-92	317.022	838.175
Dm_00001331-RA	-0.164573	0.0685431	0.0212674	432.908	488.02	-2.6254	0.0643665	0	432.908	2683	0.286753	0.0764123	0.000283402	432.908	354.736	0.244459	0.0734528	0.00137423	432.908	368.643	-0.903202	0.0700027	1.4207e-37	432.908	813.261	-0.550187	0.0700856	1.20594e-14	432.908	633.189
Dm_00001332-RA	2.127	0.145259	5.9824e-48	291.163	67.1432	-0.786694	0.128142	1.52733e-09	291.163	506.395	1.03242	0.14102	5.67745e-13	291.163	141.705	0.620476	0.133182	5.74861e-06	291.163	190.579	0.262037	0.135268	0.0657345	291.163	245.86	0.00414188	0.130734	0.977688	291.163	292.507
Dm_00001333-RA	4.35738	0.147627	3.45087e-190	755.564	37.05	-0.992383	0.103355	1.88733e-21	755.564	1506.73	1.70113	0.115489	2.00383e-48	755.564	233.17	1.50212	0.110867	3.83822e-41	755.564	267.832	-0.259276	0.105249	0.017912	755.564	907.169	0.913495	0.108922	1.5513e-16	755.564	398.999
Dm_00001334-RA	0.521771	0.115008	8.88265e-06	867.119	605.459	-1.85079	0.113121	1.55617e-59	867.119	3136.94	-0.942628	0.113953	3.32792e-16	867.119	1670.72	-1.01825	0.113349	7.54783e-19	867.119	1762.16	-0.940612	0.114236	3.86858e-16	867.119	1670.34	-0.876326	0.113858	3.97468e-14	867.119	1596.83
Dm_00001335-RA	0.220517	0.0805073	0.00823648	429.767	369.662	0.0875865	0.0866147	0.373407	429.767	406.341	2.69086	0.125631	8.62462e-101	429.767	63.8305	0.871709	0.0882425	1.61666e-22	429.767	234.592	-0.305159	0.0835405	0.000372594	429.767	530.69	1.33436	0.096807	2.19906e-42	429.767	170.789
Dm_00001336-RA	0.050761	0.0535422	0.393792	940.308	909.562	-0.528028	0.0551907	2.62815e-21	940.308	1359.33	-1.57584	0.0516332	3.07161e-203	940.308	2812.52	-1.14698	0.0517034	6.28099e-108	940.308	2084.8	0.528932	0.0611887	1.19772e-17	940.308	649.043	-0.87543	0.0529305	2.08005e-60	940.308	1727.21
Dm_00001337-RA	0.474004	0.0667958	2.49971e-12	3556.79	2557.83	0.356873	0.0679412	2.5783e-07	3556.79	2773.18	0.13131	0.0673512	0.0688535	3556.79	3239.35	0.21772	0.0669844	0.00179537	3556.79	3052.55	0.921929	0.069075	4.20516e-40	3556.79	1871.44	0.590886	0.0678103	9.54285e-18	3556.79	2357.81
Dm_00001338-RA	-0.887991	0.109814	1.31487e-15	757.677	1408.1	-2.43718	0.109404	5.06625e-109	757.677	4121.07	-0.750559	0.111221	3.26137e-11	757.677	1279.74	-0.431441	0.111046	0.000170426	757.677	1026.13	-1.2611	0.110659	1.23843e-29	757.677	1823.79	-0.960868	0.110635	1.22473e-17	757.677	1480.18
Dm_00001339-RA	0.116513	0.0820108	0.186652	2210.71	2036.51	1.17711	0.0862051	6.31279e-42	2210.71	976.472	0.509389	0.0837929	2.46983e-09	2210.71	1549	0.655143	0.0832889	9.29434e-15	2210.71	1400.43	0.415655	0.0840028	1.20301e-06	2210.71	1653.19	0.187932	0.0829813	0.0340548	2210.71	1937.34
Dm_00001340-RA	-0.940579	0.153843	1.73531e-09	68.8231	133.185	1.83352	0.256399	1.71476e-12	68.8231	19.427	-0.729463	0.163721	1.45857e-05	68.8231	116.796	-2.14022	0.149462	8.60035e-46	68.8231	304.936	-3.35038	0.147228	1.17176e-113	68.8231	705.038	0.217646	0.178977	0.283695	68.8231	59.2355
Dm_00001341-RA	-0.366599	0.0360112	6.33778e-24	2014.22	2594.97	-0.27633	0.0386629	1.76293e-12	2014.22	2442.64	0.0761088	0.0389836	0.0684604	2014.22	1914.65	-0.285813	0.037003	2.81145e-14	2014.22	2452.37	-0.874721	0.0370308	2.44076e-122	2014.22	3689.57	-0.359316	0.0374653	3.20861e-21	2014.22	2587.94
Dm_00001342-RA	-0.294886	0.121261	0.0195962	1071.7	1316.98	-0.968354	0.121669	3.66133e-15	1071.7	2101.06	1.6307	0.128912	4.37355e-36	1071.7	346.136	0.68508	0.123557	5.85406e-08	1071.7	666.847	0.626713	0.125177	8.93953e-07	1071.7	694.562	0.651996	0.124227	3.23066e-07	1071.7	683.153
Dm_00001343-RA	-0.859182	0.3874	0.0340448	12.6383	23.5129	-1.5796	0.393274	9.16738e-05	12.6383	38.8095	1.55634	0.539455	0.00580036	12.6383	5.13384	0.300668	0.432342	0.561579	12.6383	10.1594	-0.234326	0.435393	0.653007	12.6383	14.8886	1.15297	0.499834	0.0306393	12.6383	5.75378
Dm_00001344-RA	0.655714	0.138464	3.45293e-06	513.679	324.607	-0.483618	0.138172	0.000689863	513.679	715.319	-0.308443	0.138135	0.0353587	513.679	634.738	-0.407	0.136795	0.00441636	513.679	678.021	0.98671	0.14595	2.58555e-11	513.679	258.477	0.0686838	0.138973	0.71361	513.679	487.083
Dm_00001345-RA	2.48725	0.086934	8.77763e-179	6343.45	1130.38	2.42167	0.0890646	1.30696e-161	6343.45	1182.25	2.84694	0.0897874	2.92087e-219	6343.45	880.233	2.26085	0.0873119	1.5174e-146	6343.45	1321.77	2.5098	0.0893371	2.09834e-172	6343.45	1112	1.74987	0.0869335	8.29956e-89	6343.45	1883.51	yes
Dm_00001346-RA	-4.08306	0.208673	2.02547e-84	31.9807	577.248	6.21035	1.19598	3.54814e-07	31.9807	0.401128	-1.27063	0.22782	4.73731e-08	31.9807	82.4489	-1.96192	0.217346	5.11102e-19	31.9807	132.941	-4.21208	0.210283	2.04162e-88	31.9807	631.821	-1.68034	0.222005	1.05428e-13	31.9807	108.99
Dm_00001347-RA	0.237815	0.0743698	0.00192252	1270.26	1073.66	-0.389782	0.0752832	3.84397e-07	1270.26	1659.01	-0.209536	0.0752438	0.00785369	1270.26	1463.33	-0.131026	0.0745308	0.103361	1270.26	1387.19	0.100212	0.0767186	0.226579	1270.26	1177.62	0.698597	0.0777343	8.53737e-19	1270.26	779.018
Dm_00001348-RA	0.186897	0.126712	0.169134	460.195	406.441	0.368543	0.132236	0.00746028	460.195	359.918	-1.31317	0.12521	3.07582e-25	460.195	1150.93	-1.15118	0.124769	8.23849e-20	460.195	1028.41	0.515526	0.133242	0.000159923	460.195	324.595	-1.51032	0.124649	4.59542e-33	460.195	1319.58
Dm_00001349-RA	0.16217	0.0640537	0.0149194	992.09	885.515	1.19661	0.0752847	2.84895e-56	992.09	434.938	1.16031	0.0727019	1.34273e-56	992.09	443.521	1.05011	0.069557	9.64863e-51	992.09	479.499	1.47468	0.0780599	8.07816e-79	992.09	353.97	0.640456	0.06874	4.22437e-20	992.09	635.522
Dm_00001350-RA	1.52585	0.117033	2.55932e-38	788.534	273.649	0.536537	0.117307	7.78145e-06	788.534	542.634	-0.346766	0.113577	0.00341639	788.534	1003.91	-1.63143	0.111155	4.91713e-48	788.534	2444.79	-0.278588	0.114247	0.0191501	788.534	955.6	-1.28628	0.111752	5.72003e-30	788.534	1922.63
Dm_00001351-RA	0.853972	0.0511271	6.23222e-62	2859.69	1578.57	0.8196	0.0537753	7.27465e-52	2859.69	1617.41	0.992146	0.0536037	1.25762e-75	2859.69	1432.73	0.872928	0.0521383	4.49986e-62	2859.69	1558.76	0.862071	0.0539255	7.09133e-57	2859.69	1569.35	0.581754	0.0520996	2.76625e-28	2859.69	1907.38
Dm_00001352-RA	-0.40115	0.101566	0.000115755	1026.52	1357.1	-1.8656	0.101174	3.34269e-75	1026.52	3746.2	-1.29429	0.101546	1.29518e-36	1026.52	2523.1	-1.56718	0.100953	1.43554e-53	1026.52	3045.79	-1.16496	0.101918	8.38179e-30	1026.52	2305.56	-1.10422	0.101607	7.30773e-27	1026.52	2208.64
Dm_00001353-RA	0.999388	0.084713	1.21986e-31	1654.12	824.957	-0.0709268	0.0846679	0.473593	1654.12	1734.49	-0.784753	0.0832439	1.19069e-20	1654.12	2844.88	-1.04619	0.0826137	4.05917e-36	1654.12	3408.85	0.782731	0.0870964	5.79911e-19	1654.12	960.125	-0.61472	0.0832874	4.3062e-13	1654.12	2526.31
Dm_00001354-RA	0.357646	0.0480508	1.97798e-13	1363.97	1065.82	0.0831059	0.050915	0.129647	1363.97	1288.12	-0.115127	0.0491161	0.0266955	1363.97	1476.31	0.524647	0.0501897	4.70772e-25	1363.97	950.193	0.668927	0.0541505	1.45619e-34	1363.97	859.67	0.449671	0.0510404	4.11149e-18	1363.97	995.739
Dm_00001355-RA	-1.04084	0.114462	2.25203e-19	600.716	1231.12	0.965859	0.125173	2.48434e-14	600.716	307.474	-3.29078	0.113512	1.58892e-183	600.716	5856.02	-3.05529	0.113439	1.94281e-158	600.716	4974.35	-0.294849	0.118212	0.0164827	600.716	736.141	-2.26984	0.114019	6.72933e-87	600.716	2885.71
Dm_00001356-RA	1.20709	0.11252	2.0613e-26	1896.63	821.801	0.597222	0.113356	2.36842e-07	1896.63	1254.79	-0.733963	0.111288	9.12911e-11	1896.63	3156.68	-1.08413	0.110817	4.13317e-22	1896.63	4023.18	-3.40413	0.110348	1.39093e-207	1896.63	20087.9	0.23852	0.112175	0.0475711	1896.63	1607.46
Dm_00001357-RA	0.18796	0.0750075	0.0160341	1182.66	1040.59	1.82678	0.0887061	2.1222e-93	1182.66	333.238	-0.218309	0.0760018	0.00603091	1182.66	1380.16	-0.295838	0.0749475	0.000132713	1182.66	1458.07	-1.86225	0.0736077	4.15958e-140	1182.66	4311.65	0.0748911	0.0764642	0.401628	1182.66	1124.25
Dm_00001358-RA	1.84609	0.0704616	3.68134e-150	939.956	262.342	0.626741	0.0690597	2.60483e-19	939.956	608.893	-1.21439	0.0605525	1.53553e-88	939.956	2182.01	-1.20719	0.0598541	1.90115e-89	939.956	2172.56	1.61368	0.0786078	8.75013e-93	939.956	309.44	-0.0359683	0.0636078	0.663629	939.956	963.168
Dm_00001359-RA	3.84705	0.60443	3.5639e-10	21.0185	1.55822	-2.79357	0.27413	5.47231e-24	21.0185	145.403	1.02686	0.370684	0.00819928	21.0185	11.0738	1.92583	0.41647	6.77973e-06	21.0185	5.59731	-1.03551	0.299346	0.00076651	21.0185	43.3625	0.3623	0.333788	0.345677	21.0185	16.4305
Dm_00001360-RA	0.621198	0.287682	0.0392815	47.5427	30.8589	-0.743984	0.282778	0.0117668	47.5427	80.0098	2.22102	0.372853	5.19363e-09	47.5427	10.3628	1.39659	0.317944	1.96738e-05	47.5427	18.1827	-0.143042	0.292783	0.687499	47.5427	53.2249	0.941102	0.311652	0.00403274	47.5427	24.4614
Dm_00001361-RA	-1.40817	0.0630075	1.13487e-109	1199.29	3193.61	-0.677631	0.0655744	1.25582e-24	1199.29	1922.38	-1.67625	0.0635593	4.17126e-152	1199.29	3849.02	-1.05391	0.0638127	1.92543e-60	1199.29	2496.47	-1.65551	0.0638088	2.85666e-147	1199.29	3794.21	-1.14173	0.0640767	6.98636e-70	1199.29	2654.32
Dm_00001362-RA	-1.30764	0.0839703	4.93259e-54	1178.7	2925.56	-2.58172	0.0838442	8.44609e-207	1178.7	7076.97	-0.637332	0.0856328	2.30659e-13	1178.7	1839.99	-0.719174	0.0849052	6.64475e-17	1178.7	1947.84	-1.54742	0.0846392	6.45887e-74	1178.7	3456.88	-1.24879	0.0846213	2.21359e-48	1178.7	2810.01
Dm_00001363-RA	-2.35997	0.150765	1.40363e-54	57.4628	295.844	-2.6518	0.154033	9.55819e-66	57.4628	362.882	-0.292044	0.177164	0.12938	57.4628	71.9931	-1.22484	0.159987	4.75989e-14	57.4628	135.599	-0.271478	0.184086	0.16825	57.4628	70.0968	-0.918618	0.16629	7.18336e-08	57.4628	110.162
Dm_00001364-RA	-2.28794	0.152027	1.44901e-50	51.2891	253.62	-0.63885	0.179825	0.000568461	51.2891	81.3539	-1.87574	0.158982	1.41867e-31	51.2891	191.478	-1.96491	0.155854	8.24605e-36	51.2891	201.903	-3.28337	0.152208	2.70457e-102	51.2891	505.168	-0.587562	0.173966	0.0012205	51.2891	78.9396
Dm_00001365-RA	1.18334	0.073749	2.86308e-57	2555.42	1123.54	1.25971	0.076769	7.11546e-60	2555.42	1065.16	1.09247	0.075533	9.67065e-47	2555.42	1197.31	0.482166	0.0733351	1.08068e-10	2555.42	1825.34	1.03036	0.0759667	2.29937e-41	2555.42	1247.17	0.826323	0.0745186	6.51218e-28	2555.42	1437.67
Dm_00001366-RA	3.02637	0.0515373	0	2965.32	363.417	0.562514	0.0437189	2.15546e-37	2965.32	2007.02	0.723734	0.0434648	1.76227e-61	2965.32	1798.71	0.637789	0.0421466	5.65406e-51	2965.32	1903.93	0.918375	0.0450967	2.45096e-91	2965.32	1564.49	1.02309	0.0441744	3.71719e-117	2965.32	1455.04
Dm_00001367-RA	-0.329741	0.0562015	7.72751e-09	1036.45	1298.4	-0.715248	0.057892	1.37276e-34	1036.45	1692.94	-0.538584	0.0577568	3.09904e-20	1036.45	1495.29	-0.466937	0.0569035	6.0484e-16	1036.45	1429.55	-0.600445	0.0582634	1.70485e-24	1036.45	1563.58	-0.405947	0.057833	5.79386e-12	1036.45	1366.61
Dm_00001368-RA	0.911096	5.64883	0.891667	0	0	-1.08969	5.64919	0.916723	0	0.363194	-0.756736	5.6416	0.949048	0	0.198856	-1.23748	5.62609	0.873806	0	0.489889	-0.124984	5.64919	0.984334	0	0	0.211385	5.64919	0.974318	0	0
Dm_00001369-RA	-0.789933	0.0475772	3.26025e-61	1153.69	1996.89	-0.589608	0.0505925	6.1536e-31	1153.69	1735.56	0.434536	0.0539567	1.99657e-15	1153.69	856.078	0.771909	0.0539423	9.86263e-46	1153.69	675.509	0.0557427	0.0533389	0.342703	1153.69	1113.54	0.451869	0.0536393	1.13111e-16	1153.69	838.245
Dm_00001370-RA	0.659292	0.0428052	6.88801e-53	4440.4	2813.24	0.834803	0.0451338	1.17716e-75	4440.4	2489.99	0.0231002	0.0430942	0.678213	4440.4	4373.58	-0.208354	0.0423528	1.61097e-06	4440.4	5134.19	0.458449	0.0442166	8.92889e-25	4440.4	3227.76	0.173362	0.0431335	0.000105438	4440.4	3939.07
Dm_00001371-RA	2.09576	0.126902	1.40801e-60	483.208	113.431	-0.449923	0.116789	0.000178932	483.208	662.707	-2.57694	0.112077	6.22926e-116	483.208	2895.89	-4.06928	0.111171	1.3665e-291	483.208	8151.27	6.8591	0.470142	1.25833e-47	483.208	3.84103	-3.34856	0.111502	3.07826e-196	483.208	4946.2
Dm_00001372-RA	-4.35021	0.264148	2.99126e-60	13.7562	284.234	3.04645	0.76755	0.000111558	13.7562	1.52864	-1.56825	0.292297	1.53186e-07	13.7562	42.0742	-2.66151	0.273616	7.11986e-22	13.7562	88.5975	-5.6053	0.263763	2.52239e-99	13.7562	677.533	-0.0564861	0.339688	0.933872	13.7562	12.9886
Dm_00001373-RA	2.3599	0.44322	1.68369e-07	36.0411	7.03911	4.409	0.807779	8.4009e-08	36.0411	1.84043	1.83441	0.45585	9.52667e-05	36.0411	9.88565	0.841625	0.405151	0.0515655	36.0411	19.9327	1.23792	0.439185	0.00646923	36.0411	14.727	1.03113	0.418293	0.0203262	36.0411	18.2418
Dm_00001374-RA	0.673938	0.0786726	2.37934e-17	1889.18	1185.95	-0.511027	0.0784648	1.39813e-10	1889.18	2695.95	0.805562	0.0809032	6.97256e-23	1889.18	1081.64	0.431023	0.0790373	9.73995e-08	1889.18	1402.48	1.09027	0.0826554	3.34077e-39	1889.18	889.06	0.460591	0.0796717	1.66223e-08	1889.18	1375.93
Dm_00001375-RA	0.0148775	0.0507273	0.813132	1832.78	1812.21	0.0576817	0.053309	0.336318	1832.78	1759.6	-0.379979	0.0515713	4.01638e-13	1832.78	2381.72	0.0986253	0.0517636	0.0757933	1832.78	1709.63	0.998618	0.0574739	6.55703e-67	1832.78	915.158	0.206933	0.052756	0.000156226	1832.78	1590.53
Dm_00001376-RA	-1.29839	0.129603	3.24933e-23	85.8618	213.451	-1.51498	0.135465	1.32816e-28	85.8618	247.954	-1.56217	0.132941	2.48609e-31	85.8618	255.738	-1.20789	0.132983	3.07032e-19	85.8618	199.971	-1.92006	0.132183	3.16181e-47	85.8618	327.654	-1.18909	0.135308	4.99163e-18	85.8618	198.3
Dm_00001377-RA	-0.252892	0.0600387	3.82295e-05	1676.47	1998.68	0.843494	0.065898	5.06597e-37	1676.47	935.379	0.454719	0.0633849	1.65592e-12	1676.47	1221.81	0.192083	0.0615711	0.00277905	1676.47	1467.24	-0.514234	0.0613381	1.11085e-16	1676.47	2392.86	0.191173	0.0622508	0.00342142	1676.47	1468.6
Dm_00001378-RA	-3.90604	0.0892826	0	199.846	2994.27	-0.414154	0.105639	0.000135987	199.846	266.159	-1.29939	0.0967462	1.68089e-40	199.846	486.339	-1.18273	0.0955137	1.34964e-34	199.846	453.074	-2.11554	0.0941216	6.39301e-111	199.846	863.197	-1.0371	0.0977096	1.09117e-25	199.846	408.292
Dm_00001379-RA	1.37766	0.0790405	2.6504e-67	648.24	248.943	0.987412	0.0850132	9.71225e-31	648.24	326.793	1.06563	0.082976	3.77557e-37	648.24	307.3	0.735292	0.0775528	7.57985e-21	648.24	387.263	1.26977	0.0883152	2.67834e-46	648.24	268.763	0.799991	0.0799796	5.7726e-23	648.24	368.7
Dm_00001380-RA	0.18919	0.111041	0.10862	241.764	209.589	0.275862	0.121495	0.0310195	241.764	196.826	-0.706087	0.11055	3.56542e-10	241.764	391.612	-1.16699	0.106606	2.42149e-27	241.764	537.086	0.751255	0.128384	8.46057e-09	241.764	142.936	-0.300713	0.11255	0.0115011	241.764	294.942
Dm_00001381-RA	-0.923756	0.11304	6.5416e-16	560.119	1067.98	-2.63168	0.112381	2.70131e-120	560.119	3489.37	-0.480107	0.115649	5.58431e-05	560.119	784.773	-0.790735	0.113943	9.05635e-12	560.119	975.274	-1.62709	0.113535	5.21539e-46	560.119	1740.65	-1.30764	0.11354	5.29019e-30	560.119	1395.23
Dm_00001382-RA	-0.502143	2.69176	0.889068	0.328073	0.589403	-0.127912	2.81151	0.98325	0.328073	0.401128	0.191466	2.79503	0.98458	0.328073	0.198856	0.476825	2.81151	0.909282	0.328073	0.226524	0.836807	2.81151	0.821064	0.328073	0	-0.568363	2.75965	0.905457	0.328073	0.58698
Dm_00001383-RA	0.911076	5.64883	0.891667	0	0	-0.12791	5.64919	0.98325	0	0	0.1311	5.64919	0.98458	0	0	-1.31233	5.62304	0.864461	0	0.526731	-0.124984	5.64919	0.984334	0	0	-2.7972	5.56871	0.707762	0	1.50694
Dm_00001384-RA	0.0766724	0.11156	0.549699	694.043	660.915	-0.79681	0.111943	2.17415e-12	694.043	1210.11	-0.272031	0.112805	0.0223797	694.043	842.638	-0.00168949	0.112431	0.989359	694.043	698.164	0.229662	0.115322	0.0581426	694.043	596.67	-0.0354505	0.113129	0.837593	694.043	713.529
Dm_00001385-RA	-0.310414	0.0910826	0.000925578	473.574	588.499	-0.176438	0.0960485	0.0851421	473.574	536.165	-1.54067	0.0901542	1.10721e-64	473.574	1378.71	-1.66903	0.0891747	3.20884e-77	473.574	1507.7	0.577961	0.101766	2.31793e-08	473.574	319.77	-1.19386	0.0906709	8.45535e-39	473.574	1084.14
Dm_00001386-RA	0.668567	0.177411	0.000239455	118.046	73.7611	1.7559	0.225921	1.60746e-14	118.046	35.2914	-0.0813701	0.178111	0.732864	118.046	124.133	0.769745	0.18469	5.2803e-05	118.046	68.5592	1.70412	0.223704	5.23849e-14	118.046	35.1254	0.019621	0.178122	0.961741	118.046	115.457
Dm_00001387-RA	0.0362286	0.0328495	0.314953	2732.38	2662.78	-0.886176	0.033064	4.5382e-157	2732.38	5055.21	-2.32459	0.0312044	0	2732.38	13679.1	-2.05881	0.0311192	0	2732.38	11376.1	1.06957	0.0399305	7.1531e-157	2732.38	1300.95	-1.26281	0.0320227	0	2732.38	6555.07
[truncated: 17,326 more rows]

## Sheet: S1B_Data
subset1
[truncated: 174 more rows]
