# Supplementary material for: The Venus flytrap trigger hair–specific potassium channel KDM1 can reestablish the K+ gradient required for hapto-electric signaling
Source: PLoS Biol. 2020 Dec 9;18(12):e3000964. doi: 10.1371/journal.pbio.3000964 (PMC7725304; doi:10.1371/journal.pbio.3000964)
Supplement: S3 Data — (XLSX) [file pbio.3000964.s019.xlsx]

## Sheet: Fig 3D
	ISS (µA) extracted at the end of the test pulse
	at -150 mV
	WT					H147S					H223Y					H237N					H147S H223Y					H147S H237N					H223Y H237N					H147S H223Y H237N
#	pH 4	pH 5	pH 6	pH 7		pH 4	pH 5	pH 6	pH 7		pH 4	pH 5	pH 6	pH 7		pH 4	pH 5	pH 6	pH 7		pH 4	pH 5	pH 6	pH 7		pH 4	pH 5	pH 6	pH 7		pH 4	pH 5	pH 6	pH 7		pH 4	pH 5	pH 6	pH 7
1	-6.50957	-1.72059	-0.66182	-0.581664		-19.554	-16.3823	-13.9276	-12.2118		-1.31295	-0.640914	-0.253366	-0.202306		-14.428	-8.47109	-5.53331	-4.48232		-10.0272	-9.06824	-8.17813	-7.36007		-10.256	-7.97129	-6.66316	-5.47627		-19.4468	-10.6762	-6.99213	-4.08543		-7.56148	-5.41133	-4.38	-1.69086
2	-5.65064	-1.70863	-0.741563	-0.631841		-2.62942	-1.70812	-2.17702	-2.43182		-17.3464	-11.8571	-8.85971	-7.52052		-14.7014	-8.24379	-5.78924	-4.74408		-15.7326	-12.6542	-10.939	-9.95731		-6.79075	-4.4127	-3.37513	-2.79758		-14.1334	-7.79598	-3.505	-1.52805		-7.2275	-5.11781	-3.92992	-1.75078
3	-4.23973	-1.06586	-0.416187	-0.350503		-2.43964	-1.78968	-1.56901	-1.43684		-17.1625	-10.3143	-6.80559	-5.4082		-13.3905	-7.32149	-5.25852	-4.26745		-11.6654	-10.0549	-9.28242	-8.4188		-13.4941	-11.4165	-10.0995	-8.63755		-8.65183	-4.1803	-1.9886	-1.05348		-7.35773	-5.00187	-3.84148	-1.43656
4	-4.63243	-1.1645	-0.469825	-0.369219		-1.60945	-1.03597	-0.874572	-0.858594		-16.7853	-10.4571	-7.99033	-6.67922		-13.4037	-6.78429	-4.50401	-3.62682		-15.141	-11.717	-10.009	-8.74429		-3.84206	-2.24489	-1.60152	-1.29996		-17.5985	-7.96721	-2.43484	-1.20126		-6.72273	-4.51945	-3.48117	-1.26828
5	-5.10456	-1.63647	-0.804841	-0.622616		-2.44958	-1.93435	-1.50977	-1.35077		-3.39263	-1.80317	-0.632022	-0.299487		-3.66283	-1.93794	-0.728497	-0.419888		-12.6183	-9.18422	-8.09746	-4.44891		-7.4998	-4.27887	-3.70867	-1.79801		-12.6379	-8.3881	-4.8272	-3.10973		-6.50969	-4.45633	-3.51414	-1.49219
6	-2.97477	-0.875862	-0.425359	-0.332769		-4.36372	-3.07448	-2.59101	-2.26714		-4.39331	-2.36331	-0.862156	-0.420365		-4.13784	-1.91696	-0.597015	-0.298343		-12.868	-9.72813	-8.69703	-5.44074		-7.91316	-4.65441	-3.51285	-1.66004		-13.011	-8.53191	-4.06161	-2.27363		-7.03625	-4.62406	-3.47578	-1.43773
7	-18.6465	-10.5029	-5.82663	-4.83698		-33.2039	-27.9042	-22.126	-16.021		-3.8589	-2.08994	-0.849642	-0.436692		-5.19378	-2.72145	-0.991215	-0.51618		-11.7501	-8.11121	-6.85738	-3.59336		-8.25859	-4.89977	-3.52004	-1.49277		-15.3059	-11.306	-5.54093	-3.15849
8	-16.458	-9.29966	-5.15523	-4.26245		-22.0241	-18.2991	-15.6395	-11.4135		-2.91594	-1.54792	-0.628497	-0.317928		-6.59567	-3.82757	-1.58139	-0.942177		-9.5759	-7.08188	-6.6252	-3.81777		-8.98227	-5.52035	-4.49262	-2.21457		-10.5434	-6.46886	-2.734	-1.60414
9	-19.4996	-8.21717	-3.80741	-3.01816		-24.2	-20.0792	-17.2913	-13.443		-3.98551	-2.28525	-1.09322	-0.617956							-13.7039	-10.6769	-10.045	-6.65559		-7.16395	-3.74473	-2.66219	-1.17922		-10.2162	-6.64437	-3.75176	-2.48892
10	-29.3996	-17.3726	-11.8197	-7.61421		-15.0666	-9.8082	-6.73844	-4.39219		-3.36716	-2.01685	-1.07032	-0.622556												-7.06898	-4.13937	-3.16336	-1.2982
11	-31.8391	-18.768	-12.3038	-7.61494		-10.1277	-6.49117	-5.37023	-3.01375
12	-25.2004	-14.4704	-10.478	-6.65232		-9.52836	-5.80078	-4.27859	-1.98945
13	-11.4792	-2.95156	-0.958594	-0.315469		-12.4275	-7.82266	-6.5332	-3.95492
14	-9.87258	-2.34594	-0.765391	-0.228984		-23.2804	-15	-12.4793	-6.39648
15	-11.3992	-2.32734	-0.742266	-0.264922		-2.93429	-2.23093	-1.74422	-1.29204
16	-20.259	-8.92969	-5.30449	-2.57238		-2.9753	-2.1981	-1.71219	-1.21827
17	-16.8916	-7.27336	-4.08039	-2.06125		-3.19253	-2.35154	-1.8181	-1.2669
18	-19.6898	-8.62297	-4.95543	-2.18109		-3.07522	-2.27529	-1.82401	-1.34534
19	-15.2115	-7.74539	-5.16898	-3.13941		-3.15684	-2.1563	-1.54119	-0.9904
20	-17.442	-7.54406	-4.58051	-2.30953		-2.51873	-1.68966	-1.24749	-0.83026
21	-3.208	-1.68067	-0.641622	-0.370576
22	-3.3941	-1.66296	-0.62835	-0.330309
23	-3.79803	-2.02187	-0.769438	-0.420393
24	-6.26001	-3.65376	-1.678	-1.01973
25	-5.10866	-2.93544	-1.39014	-0.860365
26	-6.37964	-3.50633	-1.49623	-0.881692
27	-21.8242	-13.5085	-8.4024	-5.81599
28	-34.1855	-20.9301	-11.798	-7.02008
29	-16.0023	-8.70387	-4.47327	-2.98226
30	-47.742	-36.9365	-24.4455	-17.8351
31	-22.7232	-11.3497	-3.95716	-2.20531
32	-24.1175	-15.7575	-8.36696	-5.4252
33	-18.5646	-10.5077	-5.00778	-2.99398
34	-10.0339	-5.69853	-2.63343	-1.72731
35	-15.3176	-8.67433	-4.49181	-2.95568
36	-9.36286	-4.68697	-1.97328	-1.35399
	normalized ISS at -150 mV
	WT					H147S					H223Y					H237N					H147S H223Y					H147S H237N					H223Y H237N					H147S H223Y H237N
#	pH 4	pH 5	pH 6	pH 7		pH 4	pH 5	pH 6	pH 7		pH 4	pH 5	pH 6	pH 7		pH 4	pH 5	pH 6	pH 7		pH 4	pH 5	pH 6	pH 7		pH 4	pH 5	pH 6	pH 7		pH 4	pH 5	pH 6	pH 7		pH 4	pH 5	pH 6	pH 7
1	-1	-0.264318	-0.101669	-0.0893553		-1	-0.837802	-0.712265	-0.624517		-1	-0.488147	-0.192974	-0.154085		-1	-0.587129	-0.383513	-0.310669		-1	-0.904366	-0.815597	-0.734012		-1	-0.77723	-0.649682	-0.533957		-1	-0.548997	-0.359553	-0.210083		-1	-0.715644	-0.579251	-0.223615
2	-1	-0.302378	-0.131235	-0.111817		-1	-0.649618	-0.827946	-0.924849		-1	-0.683546	-0.510751	-0.433548		-1	-0.56075	-0.39379	-0.322697		-1	-0.80433	-0.695311	-0.63291		-1	-0.64981	-0.497019	-0.411969		-1	-0.551599	-0.247994	-0.108116		-1	-0.708103	-0.543746	-0.242239
3	-1	-0.251398	-0.0981637	-0.0826711		-1	-0.733585	-0.64313	-0.588957		-1	-0.600981	-0.396539	-0.315118		-1	-0.546769	-0.392706	-0.318693		-1	-0.861944	-0.795722	-0.72169		-1	-0.846031	-0.748438	-0.640097		-1	-0.48317	-0.229847	-0.121763		-1	-0.679812	-0.522102	-0.195245
4	-1	-0.251381	-0.101421	-0.0797031		-1	-0.643676	-0.543397	-0.533469		-1	-0.62299	-0.47603	-0.39792		-1	-0.50615	-0.336027	-0.270583		-1	-0.773859	-0.661054	-0.577524		-1	-0.584293	-0.416839	-0.33835		-1	-0.452722	-0.138355	-0.0682594		-1	-0.672264	-0.517821	-0.188656
5	-1	-0.320589	-0.157671	-0.121972		-1	-0.789668	-0.616338	-0.551428		-1	-0.531495	-0.186293	-0.0882758		-1	-0.529081	-0.198889	-0.114635		-1	-0.727848	-0.641723	-0.352575		-1	-0.57053	-0.494502	-0.239741		-1	-0.663725	-0.381962	-0.246063		-1	-0.684569	-0.539832	-0.229226
6	-1	-0.294431	-0.142989	-0.111864		-1	-0.704554	-0.593761	-0.519542		-1	-0.537935	-0.196243	-0.0956831		-1	-0.463275	-0.144282	-0.072101		-1	-0.755991	-0.675863	-0.42281		-1	-0.588186	-0.443925	-0.209782		-1	-0.655746	-0.312168	-0.174747		-1	-0.657177	-0.493982	-0.204332
7	-1	-0.563261	-0.312478	-0.259404		-1	-0.840389	-0.666369	-0.482503		-1	-0.541589	-0.220177	-0.113165		-1	-0.523982	-0.190847	-0.0993843		-1	-0.690309	-0.583601	-0.305815		-1	-0.593293	-0.426227	-0.180754		-1	-0.738668	-0.362011	-0.206357
8	-1	-0.565056	-0.313236	-0.25899		-1	-0.830865	-0.710108	-0.518228		-1	-0.530848	-0.215538	-0.109031		-1	-0.580316	-0.239762	-0.142848		-1	-0.739552	-0.691861	-0.398686		-1	-0.614583	-0.500165	-0.246549		-1	-0.613546	-0.259309	-0.152146
9	-1	-0.421402	-0.195256	-0.154781		-1	-0.829719	-0.714516	-0.555498		-1	-0.573391	-0.274298	-0.155051							-1	-0.779117	-0.733008	-0.485672		-1	-0.522718	-0.371609	-0.164605		-1	-0.650373	-0.367234	-0.243624
10	-1	-0.590912	-0.402036	-0.25899		-1	-0.650991	-0.447245	-0.291519		-1	-0.598976	-0.317869	-0.184891												-1	-0.585569	-0.447498	-0.183648
11	-1	-0.589463	-0.386436	-0.239169		-1	-0.64093	-0.53025	-0.297574
12	-1	-0.574213	-0.415787	-0.263977		-1	-0.608791	-0.449038	-0.208793
13	-1	-0.257122	-0.0835069	-0.0274817		-1	-0.629463	-0.525705	-0.31824
14	-1	-0.237622	-0.0775269	-0.023194		-1	-0.644319	-0.536043	-0.274758
15	-1	-0.204167	-0.0651155	-0.0232404		-1	-0.760298	-0.594427	-0.440326
16	-1	-0.440777	-0.261834	-0.126975		-1	-0.738783	-0.575468	-0.409459
17	-1	-0.43059	-0.241563	-0.122028		-1	-0.736575	-0.569487	-0.396832
18	-1	-0.43794	-0.251674	-0.110773		-1	-0.739879	-0.593132	-0.437477
19	-1	-0.50918	-0.339808	-0.206384		-1	-0.683056	-0.488208	-0.313732
20	-1	-0.432522	-0.262613	-0.132412		-1	-0.67084	-0.495287	-0.329634
21	-1	-0.523899	-0.200007	-0.115516
22	-1	-0.489957	-0.18513	-0.0973185
23	-1	-0.532349	-0.202589	-0.110687
24	-1	-0.583667	-0.268051	-0.162895
25	-1	-0.5746	-0.272115	-0.168413
26	-1	-0.549612	-0.234532	-0.138204
27	-1	-0.618967	-0.385003	-0.266492
28	-1	-0.612252	-0.345118	-0.205353
29	-1	-0.543914	-0.279539	-0.186365
30	-1	-0.773668	-0.512032	-0.373573
31	-1	-0.499476	-0.174147	-0.0970513
32	-1	-0.653364	-0.346924	-0.224948
33	-1	-0.566005	-0.269749	-0.161273
34	-1	-0.567926	-0.262452	-0.172147
35	-1	-0.566297	-0.293244	-0.192959
36	-1	-0.500592	-0.210756	-0.144613
	mean ISS normalized at -150 mV
	WT					H147S					H223Y					H237N					H147S H223Y					H147S H237N					H223Y H237N					H147S H223Y H237N
	pH 4	pH 5	pH 6	pH 7		pH 4	pH 5	pH 6	pH 7		pH 4	pH 5	pH 6	pH 7		pH 4	pH 5	pH 6	pH 7		pH 4	pH 5	pH 6	pH 7		pH 4	pH 5	pH 6	pH 7		pH 4	pH 5	pH 6	pH 7		pH 4	pH 5	pH 6	pH 7
mean	-1	-0.474868	-0.243984	-0.156194		-1	-0.71819	-0.591606	-0.450867		-1	-0.57099	-0.298671	-0.204677		-1	-0.537182	-0.284977	-0.206451		-1	-0.781924	-0.699304	-0.514633		-1	-0.633224	-0.499591	-0.314945		-1	-0.595394	-0.295381	-0.170129		-1	-0.686261	-0.532789	-0.213885
SD	0	0.138993	0.106201	0.0764977		0	0.0749749	0.0958744	0.159145		0	0.0539004	0.115905	0.122592		0	0.0381898	0.0960939	0.101903		0	0.0630305	0.0689146	0.149639		0	0.0954344	0.109044	0.15585		0	0.0876936	0.0774575	0.0586735		0	0.0201107	0.0263712	0.0191884
SE	0	0.0231655	0.0177002	0.0127496		0	0.0167649	0.0214382	0.0355859		0	0.0170448	0.0366523	0.0387669		0	0.0135021	0.0339743	0.0360283		0	0.0210102	0.0229715	0.0498796		0	0.030179	0.0344829	0.0492842		0	0.0292312	0.0258192	0.0195578		0	0.00821016	0.010766	0.00783362

## Sheet: Fig 3E
Wild-Type																									H147S mutant
	the relative open probability (PO) was calculated with a										Normalized values after fitting with Boltzmann										mean of V1/2					the relative open probability (PO) was calculated with a										Normalized values after fitting with Boltzmann									mean of V1/2
	constant voltage pre-pulse of -200 mV																									constant voltage pre-pulse of -200 mV
	subsequent to different test-pulses																									subsequent to different test-pulses
	Itail (µA)																									Itail (µA)
V (mV)	pH 4	pH 5	pH 6	pH 7						V (mV)	pH 4	pH 5	pH 6	pH 7			pH	V1/2			V1/2 mean	SD	SE		V (mV)	pH 4	pH 5	pH 6	pH 7						V (mV)	pH 4	pH 5	pH 6	pH 7		pH	V1/2			V1/2 mean	SD	SE
40	-8.18557	-4.17516	-2.22234	-0.869766						40	0.012546	0.0166926	0.000196821	0.0049364			4	-108.43			-95.6147	14.1108	3.07922		40	-19.1502	-16.5952	-10.3784	-6.75204						40	0.0118297	0.0110176	0.0100459	0.00371875		4	-116.21			-123.259	7.58094	2.02609
30	-8.1756	-4.19555	-2.17512	-0.826953						30	0.0117932	0.0189557	-0.00516167	-0.00254579			5	-167.93			-145.289	19.9632	4.35632		30	-19.148	-16.5789	-10.377	-6.74411						30	0.0115961	0.00885474	0.00989241	0.00277106		5	-139.37			-145.016	13.1347	3.5104
20	-8.2494	-4.15344	-2.20313	-0.844766			Boltzmann equation:			20	0.0173492	0.0142623	-0.0019829	0.000565963			6	-205.88			-172.633	34.8732	7.60996		20	-19.2075	-16.5495	-10.3767	-6.75216						20	0.0179126	0.00495366	0.00985952	0.00374275		6	-150.22			-151.068	11.6986	3.12658
10	-8.38943	-4.06711	-2.22639	-0.845469			rel. PO = offset +1 / (1 + exp (V1/2 – Vm) / z			10	0.0278889	0.00464144	0.000662283	0.000688336			7	-231.58			-176.15	25.0881	5.47467		10	-19.2347	-16.5484	-10.4174	-6.79603			Boltzmann equation:			10	0.0208002	0.0048077	0.0143218	0.00899705		7	-154.88			-154.766	7.05428	1.88534
0	-8.46443	-4.05133	-2.24549	-0.823359			fitted with Igor Pro			0	0.0335352	0.00288003	0.00283065	-0.00317513											0	-19.2884	-16.6209	-10.4822	-6.83101			rel. PO = offset +1 / (1 + exp (V1/2 – Vm) / z			0	0.0265009	0.0144277	0.0214263	0.0131957
-10	-8.57277	-4.00086	-2.23148	-0.816719						-10	0.041696	-0.00273866	0.00124127	-0.00434641											-10	-19.3997	-16.6883	-10.5242	-6.86226			fitted with Igor Pro			-10	0.0383165	0.023371	0.0260311	0.0169505
-20	-8.76369	-4.00023	-2.23438	-0.838594						-20	0.0560678	-0.0028167	0.0015705	-0.000517906											-20	-19.5711	-16.7148	-10.5783	-6.91298						-20	0.0565122	0.0268873	0.0319625	0.0230325
-30	-9.00804	-3.98047	-2.27951	-0.854609						-30	0.0744597	-0.00501289	0.00669058	0.00227918											-30	-19.7431	-16.8163	-10.6872	-6.99603						-30	0.0747716	0.0403553	0.0439021	0.0329893
-40	-9.29926	-3.94969	-2.32014	-0.856172						-40	0.0963899	-0.00844653	0.0112998	0.00255888											-40	-19.933	-16.9558	-10.8549	-7.08474						-40	0.0949313	0.0588655	0.0622884	0.0436299
-50	-9.6631	-3.99539	-2.31354	-0.823047						-50	0.123778	-0.00335181	0.0105505	-0.00324506											-50	-20.2554	-17.1096	-10.9763	-7.17055						-50	0.129157	0.0792732	0.0755984	0.0539346
-60	-10.2347	-4.06109	-2.3456	-0.832031						-60	0.166811	0.00397255	0.0141947	-0.0016717											-60	-20.6471	-17.2508	-11.1242	-7.28582						-60	0.17074	0.098009	0.0918138	0.0677541
-70	-10.9686	-4.08523	-2.39109	-0.879453						-70	0.222062	0.00665926	0.0193602	0.00663213											-70	-21.046	-17.4923	-11.3677	-7.46262						-70	0.213087	0.130054	0.118511	0.0889633
-80	-11.8769	-4.22109	-2.45069	-0.8925						-80	0.290442	0.0218096	0.0261264	0.00890476											-80	-21.5352	-17.7982	-11.6506	-7.67212						-80	0.26502	0.170643	0.149527	0.114095
-90	-12.8403	-4.37266	-2.49514	-0.863672						-90	0.362971	0.0387103	0.0311671	0.00387002											-90	-22.1221	-18.119	-11.9317	-7.88257						-90	0.327325	0.21321	0.180346	0.139347
-100	-13.869	-4.55844	-2.57789	-0.880781						-100	0.440416	0.0594125	0.0405671	0.0068594											-100	-22.7502	-18.4655	-12.2767	-8.16502						-100	0.394004	0.259187	0.218172	0.173224
-110	-14.9615	-4.82641	-2.69583	-0.942891						-110	0.522664	0.0892896	0.053952	0.0177156											-110	-23.3956	-18.8726	-12.7266	-8.57031						-110	0.462519	0.313205	0.267498	0.221844
-120	-15.9641	-5.21852	-2.83553	-0.974766						-120	0.598143	0.133002	0.0698117	0.0232923											-120	-23.9897	-19.3585	-13.235	-9.0149						-120	0.525588	0.377679	0.323238	0.275179
-130	-16.8534	-5.70734	-3.01528	-0.988828						-130	0.665094	0.187494	0.0902239	0.0257397											-130	-24.6484	-19.8266	-13.7375	-9.48762						-130	0.595516	0.439791	0.378331	0.331885
-140	-17.6571	-6.27703	-3.25405	-1.05891						-140	0.725599	0.251005	0.117334	0.0379944											-140	-25.2585	-20.3254	-14.2482	-10.0441						-140	0.660284	0.505977	0.434323	0.398644
-150	-18.4031	-6.99367	-3.59907	-1.14047						-150	0.781761	0.330904	0.156501	0.0522595											-150	-25.8198	-20.731	-14.8249	-10.6226						-150	0.719871	0.559796	0.497551	0.468041
-160	-19.043	-7.78633	-4.00266	-1.26437						-160	0.829936	0.419265	0.202321	0.0739194											-160	-26.2767	-21.2702	-15.4031	-11.2161						-160	0.768375	0.631342	0.560943	0.539238
-170	-19.5557	-8.6607	-4.49491	-1.41656						-170	0.868534	0.516745	0.258199	0.100527											-170	-26.7216	-21.7551	-15.9526	-11.7564						-170	0.815606	0.695684	0.621189	0.604053
-180	-19.9978	-9.53422	-4.98715	-1.64703						-180	0.901817	0.614124	0.314088	0.140805											-180	-27.1335	-22.1527	-16.4492	-12.2663						-180	0.859333	0.748441	0.675636	0.665222
-190	-20.4601	-10.3274	-5.60787	-1.92336						-190	0.936621	0.702551	0.384555	0.189124											-190	-27.4691	-22.538	-16.9405	-12.7601						-190	0.89496	0.799566	0.729501	0.724459
-200	-20.828	-11.1205	-6.22546	-2.25211						-200	0.964318	0.790968	0.454669	0.246587											-200	-27.7447	-22.895	-17.4095	-13.2137						-200	0.924217	0.846937	0.780921	0.778873
40	-7.92635	-3.85795	-2.22083	-0.821875						40	0.0126142	0.00174203	0.000704585	-0.00314362			pH	V1/2							40	-10.3966	-9.02712	-7.43042	-3.9631						40	0.0274134	0.0300193	0.0220863	0.000525529		pH	V1/2
30	-7.95708	-3.8858	-2.21781	-0.831071						30	0.0154723	0.0045578	0.000387031	-0.000440645			4	-105.72							30	-10.4868	-9.07974	-7.47896	-3.99234						30	0.0364582	0.0366451	0.0281838	0.00447096		4	-106.91
20	-8.04781	-3.96155	-2.28438	-0.854375						20	0.0239163	0.0122353	0.00743673	0.00640494			5	-182.38							20	-10.6005	-9.13841	-7.52948	-4.03236						20	0.0478595	0.0440393	0.0345197	0.00988918		5	-120.08
10	-8.14781	-3.97472	-2.27146	-0.810268						10	0.0332262	0.0135622	0.00607125	-0.00655173			6	-237.11							10	-10.7005	-9.1994	-7.58719	-4.0619						10	0.057887	0.0517232	0.0417589	0.0138751		6	-128.11
0	-8.2775	-3.97708	-2.27948	-0.840179						0	0.0453011	0.0138053	0.00691806	0.00223295			7	-219.4							0	-10.8241	-9.33679	-7.6999	-4.08609						0	0.070281	0.0690309	0.0558985	0.017145		7	-153.28
-10	-8.41792	-4.025	-2.30698	-0.825804						-10	0.0583721	0.0186569	0.00982898	-0.0019978											-10	-11.0285	-9.46653	-7.81542	-4.12329						-10	0.0907772	0.0853687	0.0703895	0.0221714
-20	-8.6224	-4.12225	-2.33688	-0.819554						-20	0.0774107	0.0285121	0.0129939	-0.00381937											-20	-11.2514	-9.60685	-7.92979	-4.2001						-20	0.113128	0.103054	0.0847424	0.0325484
-30	-8.84417	-4.15322	-2.38167	-0.814732						-30	0.09806	0.0316418	0.0177361	-0.005259											-30	-11.4877	-9.76835	-8.07417	-4.28528						-30	0.136823	0.123385	0.102859	0.0440604
-40	-9.12188	-4.22055	-2.39073	-0.820982						-40	0.123913	0.0384584	0.0186887	-0.00340805											-40	-11.7685	-9.99788	-8.26656	-4.35806						-40	0.164981	0.152307	0.126998	0.053897
-50	-9.48604	-4.35445	-2.42177	-0.835357						-50	0.157811	0.0520308	0.0219807	0.000822703											-50	-12.1445	-10.2397	-8.46115	-4.42238						-50	0.202684	0.182765	0.151401	0.062585
-60	-10.0308	-4.46525	-2.47656	-0.848125						-60	0.208531	0.0632432	0.0277814	0.00455399											-60	-12.5871	-10.5011	-8.69052	-4.55504						-60	0.247066	0.215693	0.180182	0.0805016
-70	-10.5837	-4.57491	-2.5451	-0.845714						-70	0.260005	0.0743544	0.0350322	0.00384886											-70	-13.061	-10.7967	-8.94104	-4.68649						-70	0.294586	0.252928	0.21161	0.0982696
-80	-11.2494	-4.71458	-2.57479	-0.844643						-80	0.321981	0.0885041	0.038176	0.00352568											-80	-13.565	-11.1475	-9.27885	-4.86159						-80	0.345125	0.297117	0.254004	0.121929
-90	-11.9715	-4.90578	-2.64094	-0.881518						-90	0.389207	0.10787	0.0451728	0.014367											-90	-14.1708	-11.5451	-9.63656	-5.07117						-90	0.405871	0.347201	0.298882	0.150249
-100	-12.8037	-5.17036	-2.75219	-0.911518						-100	0.466684	0.134671	0.056954	0.023181											-100	-14.7613	-11.934	-10.0169	-5.35403						-100	0.465084	0.396189	0.346596	0.188461
-110	-13.5924	-5.40218	-2.86927	-0.906518						-110	0.54011	0.158149	0.0693492	0.021712											-110	-15.3219	-12.3247	-10.4417	-5.688						-110	0.521298	0.445404	0.399892	0.23359
-120	-14.2667	-5.71525	-2.98312	-0.944911						-120	0.602887	0.189851	0.0813951	0.032994											-120	-15.873	-12.7694	-10.9086	-6.06855						-120	0.576559	0.501421	0.458471	0.285002
-130	-14.9459	-6.10625	-3.1225	-0.995						-130	0.666119	0.229465	0.0961508	0.0477135											-130	-16.4478	-13.2023	-11.368	-6.53407						-130	0.634198	0.555952	0.516108	0.347913
-140	-15.6134	-6.56638	-3.33896	-1.06446						-140	0.728263	0.276067	0.119068	0.0681327											-140	-16.9604	-13.5762	-11.7652	-7.02651						-140	0.685598	0.60305	0.565942	0.414445
-150	-16.152	-7.06562	-3.58833	-1.10062						-150	0.778405	0.326629	0.145456	0.078739											-150	-17.4084	-13.9662	-12.1631	-7.54829						-150	0.730522	0.652177	0.615863	0.484949
-160	-16.5929	-7.56525	-3.84167	-1.20357						-160	0.819453	0.377232	0.172279	0.109001											-160	-17.8358	-14.3276	-12.5906	-8.0131						-160	0.773379	0.697701	0.669499	0.547752
-170	-17.103	-8.09091	-4.13302	-1.36786						-170	0.866942	0.430478	0.203114	0.157272											-170	-18.2292	-14.6951	-12.9743	-8.46825						-170	0.812827	0.743994	0.717639	0.609244
-180	-17.3882	-8.68428	-4.45604	-1.54152						-180	0.893494	0.490581	0.237304	0.208276											-180	-18.6194	-15.0275	-13.3041	-8.94244						-180	0.851955	0.785865	0.759016	0.673316
-190	-17.7427	-9.20691	-4.84125	-1.74446						-190	0.926497	0.543514	0.278078	0.267918											-190	-18.9075	-15.2875	-13.592	-9.33206						-190	0.880844	0.818616	0.795137	0.725972
-200	-17.9485	-9.71989	-5.20656	-1.98598						-200	0.945657	0.595474	0.316756	0.338871											-200	-19.1547	-15.5412	-13.9055	-9.7003						-200	0.905632	0.850573	0.83447	0.775722
40	-10.0752	-4.65474	-2.56169	-0.92994						40	0.00657216	0.000463153	-0.00051751	0.00016782			pH	V1/2							40	-10.2474	-8.37728	-6.11975	-2.79583						40	0.0161922	0.000978196	0.000985886	-0.00811739		pH	V1/2
30	-10.207	-4.69795	-2.59676	-0.92369						30	0.0172276	0.00453197	0.00177866	-0.000889958			4	-108.98							30	-10.2405	-8.3857	-6.11205	-2.85813						30	0.0153544	0.00185819	0.000110499	0.00338973		4	-124.51
20	-10.2879	-4.70647	-2.62025	-0.938105						20	0.023768	0.0053307	0.00331599	0.00156682			5	-184.36							20	-10.2363	-8.41827	-6.10804	-2.84521						20	0.0148444	0.0052734	-0.000355617	0.00100704		5	-152.33
10	-10.3707	-4.72716	-2.59861	-0.920766						10	0.030462	0.00727584	0.00189642	-0.00138473			6	-266.46							10	-10.2111	-8.44243	-6.11786	-2.84365						10	0.0117846	0.00779814	0.000769881	0.000711508		6	-154.7
0	-10.5096	-4.74806	-2.62419	-0.90373						0	0.0416914	0.00923978	0.00357112	-0.00430215			7	-239.56							0	-10.1769	-8.45084	-6.1365	-2.83021						0	0.00763196	0.00867813	0.00288445	-0.00176354		7	-160.1
-10	-10.7324	-4.80636	-2.67141	-0.91744						-10	0.0597038	0.0147181	0.00665885	-0.0019648											-10	-10.2013	-8.4631	-6.19933	-2.84781						-10	0.0105946	0.00996669	0.010024	0.00148727
-20	-10.9388	-4.88502	-2.70995	-0.920867						-20	0.0763903	0.022104	0.00918399	-0.00136766											-20	-10.255	-8.54087	-6.20569	-2.8475						-20	0.017115	0.0181171	0.0107516	0.00143186
-30	-11.1511	-4.91649	-2.69387	-0.915726						-30	0.0935538	0.025064	0.00813076	-0.00225483											-30	-10.238	-8.59543	-6.26239	-2.82094						-30	0.0150508	0.0238266	0.0171976	-0.0034813
-40	-11.4379	-4.9819	-2.73796	-0.90756						-40	0.11674	0.0312095	0.0110157	-0.00363677											-40	-10.3233	-8.65421	-6.34743	-2.85344						-40	0.0254081	0.0299865	0.026861	0.00252162
-50	-11.8862	-5.09073	-2.79306	-0.90998						-50	0.152983	0.0414333	0.0146202	-0.00322731											-50	-10.5099	-8.76851	-6.42377	-2.91365						-50	0.0480653	0.0419607	0.0355466	0.0136409
-60	-12.3668	-5.19591	-2.84896	-0.94123						-60	0.191838	0.0513187	0.0182771	0.00209571											-60	-10.69	-8.92356	-6.53973	-2.9599						-60	0.0699333	0.0582092	0.0487229	0.0221927
-70	-12.9066	-5.3083	-2.87025	-0.94002						-70	0.235478	0.0618807	0.0196705	0.00189097											-70	-10.9513	-9.06082	-6.66417	-3.05333						-70	0.101661	0.0725824	0.0628769	0.0394442
-80	-13.6358	-5.42511	-2.92812	-0.945262						-80	0.294431	0.0728562	0.0234517	0.0027952											-80	-11.3498	-9.26538	-6.86596	-3.0774						-80	0.150047	0.0940165	0.0858189	0.0438955
-90	-14.5052	-5.63955	-3.01586	-0.960585						-90	0.364718	0.093003	0.0291954	0.00540553											-90	-11.8875	-9.5512	-7.13371	-3.19406						-90	0.215335	0.123957	0.116253	0.0654506
-100	-15.4161	-5.86713	-3.11794	-0.981653						-100	0.43836	0.11439	0.035868	0.00900539											-100	-12.5069	-9.9351	-7.36551	-3.33719						-100	0.290544	0.164175	0.142605	0.0918819
-110	-16.3077	-6.12651	-3.19155	-1.00121						-110	0.510442	0.138765	0.0406893	0.0123323											-110	-13.2047	-10.3564	-7.73248	-3.55146						-110	0.375272	0.208311	0.184328	0.131464
-120	-17.1786	-6.42522	-3.30775	-1.01331						-120	0.58085	0.166834	0.0482909	0.0143966											-120	-13.9411	-10.8481	-8.25893	-3.77573						-120	0.464687	0.259822	0.244173	0.172875
-130	-18.0687	-6.84062	-3.46991	-1.0496						-130	0.652811	0.205868	0.0588952	0.0205898											-130	-14.7275	-11.5047	-8.84152	-4.12667						-130	0.560172	0.328608	0.310407	0.237707
-140	-18.8332	-7.35463	-3.67164	-1.12036						-140	0.714617	0.254168	0.07209	0.0326689											-140	-15.4413	-12.224	-9.48125	-4.56323						-140	0.646843	0.403963	0.383144	0.31833
-150	-19.4721	-7.8819	-3.87118	-1.19627						-150	0.766269	0.303717	0.0851475	0.0456182											-150	-15.9944	-12.9792	-10.16	-5.03115						-150	0.714001	0.483078	0.460303	0.404754
-160	-20.0051	-8.43782	-4.15023	-1.28669						-160	0.80936	0.355954	0.103399	0.0610412											-160	-16.5296	-13.7645	-10.9087	-5.53104						-160	0.778986	0.565347	0.54542	0.497088
-170	-20.5056	-9.07672	-4.47836	-1.37571						-170	0.849823	0.41599	0.124869	0.0762255											-170	-16.9989	-14.4208	-11.6224	-6.05729						-170	0.835969	0.634102	0.626558	0.594298
-180	-21.0027	-9.73222	-4.93287	-1.60978						-180	0.890011	0.477586	0.154602	0.116165											-180	-17.4197	-15.1225	-12.2058	-6.53479						-180	0.887063	0.707612	0.692883	0.682495
-190	-21.3247	-10.3673	-5.33484	-1.82308						-190	0.916044	0.537265	0.180893	0.152556											-190	-17.7425	-15.6608	-12.7421	-6.96021						-190	0.926258	0.764005	0.753853	0.761068
-200	-21.5699	-10.9145	-5.69387	-2.113						-200	0.935867	0.588685	0.204385	0.202016											-200	-18.0744	-16.1358	-13.2568	-7.27844						-200	0.966558	0.813767	0.812368	0.819841
40	-23.986	-15.0092	-11.1169	-6.22861						40	0.0274591	0.00930517	-0.00114712	0.000541272			pH	V1/2							40	-13.6819	-11.9705	-9.93425	-5.67788						40	0.019897	0.0219104	0.0190084	0.00331812		pH	V1/2
30	-24.0337	-15.0081	-11.1032	-6.21635						30	0.0335298	0.0090313	-0.00526644	-0.00202413			4	-80.461							30	-13.7481	-12.0048	-9.98425	-5.67332						30	0.0250513	0.025295	0.023736	0.00285975		4	-115.63
20	-24.0237	-14.9907	-11.1253	-6.21935						20	0.0322572	0.00469921	0.00137859	-0.00137757			5	-113.19							20	-13.8874	-12.0311	-10.0693	-5.70108						20	0.035897	0.0278902	0.0317986	0.00562992		5	-133.87
10	-24.0886	-15.0302	-11.1554	-6.25883						10	0.0405169	0.0145336	0.010429	0.00684007			6	-126.07							10	-14.0383	-12.1421	-10.1295	-5.75925						10	0.0476459	0.0388435	0.0375021	0.0114294		6	-138.8
0	-24.2367	-15.0112	-11.2114	-6.26184						0	0.0593655	0.00980311	0.0272671	0.00746578			7	-157.66							0	-14.1889	-12.2796	-10.2465	-5.79195						0	0.0593715	0.0524117	0.0485869	0.0146778		7	-155.77
-10	-24.4844	-15.0899	-11.2361	-6.28978						-10	0.09089	0.0293971	0.0346939	0.0133057											-10	-14.3296	-12.398	-10.4361	-5.83065						-10	0.0703262	0.0640951	0.06655	0.0185342
-20	-24.8303	-15.1678	-11.2743	-6.30715						-20	0.134912	0.0487919	0.0461799	0.0169348											-20	-14.5799	-12.4942	-10.5548	-5.90493						-20	0.0898143	0.073588	0.0777959	0.0259379
-30	-25.1793	-15.2406	-11.3298	-6.33798						-30	0.179329	0.066917	0.0628676	0.0233588											-30	-14.8776	-12.678	-10.6799	-5.99916						-30	0.112993	0.091725	0.0896482	0.0353346
-40	-25.6344	-15.3381	-11.3827	-6.39904						-40	0.23725	0.0911917	0.0787736	0.0360815											-40	-15.158	-12.9194	-10.917	-6.11478						-40	0.134825	0.115546	0.112112	0.0468538
-50	-26.207	-15.493	-11.4369	-6.45925						-50	0.310124	0.129757	0.0950704	0.0486583											-50	-15.5104	-13.1519	-11.1465	-6.25132						-50	0.162262	0.138488	0.133855	0.0604555
-60	-26.8322	-15.6876	-11.5537	-6.51845						-60	0.389693	0.178207	0.13019	0.0609847											-60	-15.9889	-13.4031	-11.3689	-6.34531						-60	0.199517	0.163276	0.154926	0.0698223
-70	-27.3024	-15.871	-11.6742	-6.57175						-70	0.449534	0.223868	0.166422	0.0721223											-70	-16.613	-13.7181	-11.6457	-6.56587						-70	0.248109	0.19436	0.18115	0.0918044
-80	-27.7871	-16.0574	-11.8043	-6.71869						-80	0.511222	0.270276	0.20554	0.102761											-80	-17.2131	-14.1409	-12.0336	-6.8						-80	0.294832	0.236081	0.217901	0.115132
-90	-28.3253	-16.3611	-11.952	-6.82326						-90	0.579718	0.345889	0.249951	0.124578											-90	-17.8715	-14.5258	-12.4625	-7.06611						-90	0.346095	0.274062	0.258536	0.141648
-100	-28.7861	-16.6176	-12.1273	-6.96466						-100	0.638364	0.40975	0.30266	0.154069											-100	-18.6653	-14.9832	-12.8854	-7.40048						-100	0.407899	0.319197	0.298602	0.17497
-110	-29.2014	-16.9171	-12.3795	-7.1616						-110	0.691219	0.484317	0.378491	0.195137											-110	-19.4811	-15.5196	-13.3846	-7.86887						-110	0.471416	0.372128	0.345897	0.221644
-120	-29.5781	-17.2124	-12.6349	-7.38251						-120	0.739161	0.557838	0.455285	0.24121											-120	-20.218	-16.0965	-13.9821	-8.37885						-120	0.528791	0.429055	0.402506	0.272454
-130	-29.9748	-17.472	-12.884	-7.70499						-130	0.789649	0.62247	0.530184	0.308473											-130	-20.9632	-16.6337	-14.5704	-8.99435						-130	0.586811	0.482065	0.458243	0.333796
-140	-30.1983	-17.7014	-13.1469	-8.02037						-140	0.818093	0.679584	0.609233	0.374256											-140	-21.7129	-17.1385	-15.1079	-9.61731						-140	0.645182	0.531878	0.509167	0.395866
-150	-30.5249	-17.944	-13.3934	-8.35571						-150	0.859659	0.739985	0.68335	0.44419											-150	-22.3834	-17.6522	-15.6425	-10.2669						-150	0.697386	0.582568	0.559816	0.460597
-160	-30.8005	-18.1007	-13.5359	-8.73462						-160	0.894735	0.778998	0.726197	0.523216											-160	-23.0016	-18.2649	-16.2016	-11.0203						-160	0.745519	0.643028	0.612786	0.535671
-170	-31.0124	-18.3572	-13.7214	-9.04261						-170	0.921703	0.842859	0.781973	0.587456											-170	-23.5299	-18.7394	-16.7158	-11.6518						-170	0.786651	0.689851	0.661503	0.598597
-180	-31.2887	-18.5092	-13.8674	-9.40096						-180	0.956867	0.880703	0.825873	0.662207											-180	-24.0045	-19.159	-17.1921	-12.2002						-180	0.823603	0.731256	0.706628	0.653244
-190	-31.4335	-18.6309	-14.0032	-9.67308						-190	0.975296	0.911003	0.866705	0.718959											-190	-24.486	-19.5716	-17.6246	-12.7726						-190	0.861092	0.771971	0.747604	0.710281
-200	-31.5991	-18.7761	-14.1209	-9.91839						-200	0.996372	0.947153	0.902095	0.770121											-200	-24.8915	-19.9981	-18.0529	-13.3911						-200	0.892664	0.814057	0.788182	0.771913
40	-20.237	-12.745	-9.14931	-5.44779						40	0.0430258	0.0204471	0.0235684	-0.00454017			pH	V1/2							40	-21.5345	-19.4993	-16.0158	-8.04724						40	0.0193203	0.0241992	0.0151367	9.24199e-05		pH	V1/2
30	-20.2387	-12.7459	-9.15278	-5.56241						30	0.0432679	0.0206785	0.0247887	0.027186			4	-82.757							30	-21.7082	-19.6433	-16.0863	-8.02776						30	0.0257583	0.0289555	0.0177399	-0.00102125		4	-121.35
20	-20.379	-12.814	-9.1536	-5.43341						20	0.0632459	0.0381863	0.0250676	-0.0085267			5	-133.87							20	-21.9961	-19.8552	-16.2583	-8.08834						20	0.036429	0.0359545	0.0240909	0.00245179		5	-168.47
10	-20.4126	-12.8117	-9.21089	-5.55556						10	0.0680304	0.037595	0.0450448	0.0253035			6	-139.25							10	-22.3353	-20.1619	-16.4878	-8.15312						10	0.0490011	0.0460848	0.032565	0.00617167		6	-164.05
0	-20.605	-12.9041	-9.18637	-5.56967						0	0.0954272	0.06135	0.0365031	0.029207			7	-161.5							0	-22.6716	-20.4466	-16.7053	-8.20397						0	0.0614658	0.0554884	0.040596	0.00909362		7	-163.38
-10	-20.8101	-12.8838	-9.23928	-5.50395						-10	0.124632	0.0561311	0.0549463	0.0110184											-10	-23.0029	-20.7084	-16.9751	-8.28846						-10	0.0737451	0.0641356	0.0505582	0.0139444
-20	-21.1465	-12.9316	-9.29774	-5.60708						-20	0.172534	0.06842	0.075307	0.0395609											-20	-23.5066	-21.0957	-17.1921	-8.41382						-20	0.0924142	0.0769281	0.0585707	0.0211373
-30	-21.3326	-13.0759	-9.33976	-5.56733						-30	0.199034	0.105518	0.0899848	0.0285425											-30	-24.0254	-21.4974	-17.5599	-8.5637						-30	0.111643	0.0901962	0.0721515	0.0297424
-40	-21.7115	-13.1789	-9.37001	-5.64223						-40	0.252987	0.131998	0.100514	0.0492781											-40	-24.6277	-21.8858	-17.9329	-8.67945						-40	0.133967	0.103025	0.0859242	0.0363842
-50	-22.1278	-13.2253	-9.45299	-5.71907						-50	0.312266	0.143927	0.129451	0.0705673											-50	-25.2632	-22.3034	-18.3052	-8.86995						-50	0.157521	0.116818	0.0996711	0.0473258
-60	-22.5952	-13.3336	-9.50078	-5.75225						-60	0.378822	0.17177	0.146116	0.0797584											-60	-26.1633	-22.8389	-18.744	-9.08005						-60	0.190882	0.134506	0.115874	0.0593809
-70	-22.9673	-13.4238	-9.67595	-5.81291						-70	0.431807	0.194959	0.207198	0.0965351											-70	-27.1841	-23.4333	-19.2829	-9.31659						-70	0.228717	0.154139	0.135772	0.0729631
-80	-23.3507	-13.6369	-9.64983	-5.90253						-80	0.486401	0.249745	0.198064	0.12134											-80	-28.3004	-24.0539	-19.8971	-9.61466						-80	0.270091	0.174637	0.158451	0.0900757
-90	-23.8348	-13.8321	-9.77235	-6.00974						-90	0.555335	0.299929	0.240808	0.151018											-90	-29.5891	-24.7746	-20.5986	-9.99988						-90	0.317856	0.198442	0.184353	0.112188
-100	-24.2204	-13.9343	-9.88359	-6.06893						-100	0.610243	0.326203	0.279577	0.167407											-100	-31.1212	-25.6726	-21.396	-10.5225						-100	0.374642	0.228103	0.213797	0.142189
-110	-24.6283	-14.1451	-10.1094	-6.26402						-110	0.668325	0.380398	0.3583	0.221419											-110	-32.7516	-26.708	-22.4195	-11.1701						-110	0.435071	0.262302	0.251589	0.179364
-120	-24.8432	-14.3307	-10.2311	-6.43323						-120	0.698926	0.428113	0.40073	0.268261											-120	-34.3311	-27.7864	-23.5427	-11.94						-120	0.493613	0.297921	0.293062	0.223561
-130	-25.349	-14.5431	-10.3931	-6.60634						-130	0.77095	0.482719	0.45721	0.316182											-130	-35.8833	-28.946	-24.7072	-12.8933						-130	0.551144	0.336223	0.33606	0.278286
-140	-25.4955	-14.7143	-10.4974	-6.77665						-140	0.791811	0.526733	0.493574	0.363356											-140	-37.5583	-30.2766	-25.9967	-14.0144						-140	0.613226	0.380172	0.383674	0.342643
-150	-25.744	-14.9266	-10.6827	-7.05326						-150	0.827196	0.581313	0.558177	0.439931											-150	-38.9634	-31.6649	-27.3249	-15.2305						-150	0.665305	0.426027	0.432717	0.412454
-160	-26.1474	-15.1242	-10.8658	-7.23847						-160	0.884638	0.632114	0.622013	0.491202											-160	-40.2165	-32.9733	-28.7785	-16.3822						-160	0.71175	0.469244	0.48639	0.478568
-170	-26.0858	-15.2882	-10.9668	-7.50184						-170	0.875866	0.674276	0.657226	0.564095											-170	-41.3798	-34.2329	-30.0862	-17.6004						-170	0.754866	0.510848	0.534676	0.5485
-180	-26.4865	-15.5372	-11.1746	-7.63966						-180	0.932924	0.738292	0.729674	0.602271											-180	-42.5159	-35.512	-31.3051	-18.773						-180	0.796975	0.553097	0.579683	0.615814
-190	-26.4811	-15.5659	-11.1402	-7.82757						-190	0.932155	0.74567	0.717681	0.65429											-190	-43.4497	-36.6967	-32.5216	-19.844						-190	0.831585	0.592227	0.624601	0.677295
-200	-26.798	-15.8411	-11.3894	-8.09724						-200	0.97728	0.816421	0.804563	0.728927											-200	-44.232	-37.7146	-33.6079	-20.7976						-200	0.86058	0.625848	0.664712	0.732037
40	-25.6209	-15.9177	-11.1341	-6.14408						40	0.0286173	0.0212235	-0.0189718	-0.00267694			pH	V1/2							40	-2.96438	-2.72518	-2.20301	-1.59269						40	0.0261425	0.0217866	0.0156436	0.00933603		pH	V1/2
30	-25.5942	-15.9332	-11.1982	-6.15189						30	0.0242192	0.0273001	0.0105131	-0.000289841			4	-97.98							30	-2.97239	-2.75578	-2.21998	-1.59272						30	0.028928	0.0337467	0.0226761	0.00933603		4	-129.25
20	-25.5537	-15.8697	-11.2032	-6.16383						20	0.0175481	0.00240585	0.012813	0.00335201			5	-125.09							20	-2.98523	-2.74409	-2.22415	-1.6011						20	0.0333849	0.0291737	0.0244136	0.0131851		5	-158.04
10	-25.6263	-15.8716	-11.1985	-6.16662						10	0.0295068	0.00315071	0.0106511	0.00420891			6	-135.06							10	-3.01673	-2.77104	-2.25397	-1.60659						10	0.0443531	0.0396877	0.0367413	0.0157054		6	-159.98
0	-25.8138	-16.004	-11.1692	-6.21354						0	0.0603919	0.0550562	-0.00282636	0.0185621			7	-158.76							0	-3.05384	-2.77654	-2.24426	-1.61767						0	0.0572712	0.0418374	0.0327286	0.0207917		7	-159
-10	-25.6187	-15.8805	-11.2066	-6.21558						-10	0.0282549	0.00663983	0.014377	0.0192048											-10	-3.0777	-2.81237	-2.27002	-1.63519						-10	0.0655931	0.0558691	0.0433602	0.0288106
-20	-25.9479	-15.9265	-11.286	-6.1598						-20	0.082481	0.0246735	0.0508996	0.00212786											-20	-3.11205	-2.84214	-2.30413	-1.63593						-20	0.0775363	0.0674774	0.0574667	0.0291314
-30	-26.1164	-16.0162	-11.327	-6.30412						-30	0.110236	0.059839	0.0697589	0.0462891											-30	-3.18497	-2.85898	-2.32201	-1.68004						-30	0.102955	0.0740829	0.0648716	0.0493392
-40	-26.4668	-16.115	-11.403	-6.23333						-40	0.167955	0.0985721	0.104718	0.0246216											-40	-3.24278	-2.9287	-2.3535	-1.68304						-40	0.12308	0.101325	0.0779025	0.0507139
-50	-26.7788	-16.2702	-11.438	-6.31283						-50	0.219347	0.159416	0.120817	0.0489516											-50	-3.30023	-2.99448	-2.40781	-1.73022						-50	0.143067	0.127044	0.100365	0.0723421
-60	-27.1977	-16.2636	-11.4631	-6.33944						-60	0.288349	0.156829	0.132363	0.0570923											-60	-3.39227	-3.01521	-2.45772	-1.75321						-60	0.175136	0.135134	0.121008	0.0828813
-70	-27.4227	-16.3	-11.5362	-6.42363						-70	0.325411	0.171099	0.165987	0.0828606											-70	-3.5027	-3.07964	-2.51036	-1.8142						-70	0.213577	0.160305	0.142809	0.110833
-80	-27.8628	-16.4077	-11.5664	-6.45123						-80	0.397905	0.213321	0.179879	0.0913073											-80	-3.61634	-3.14247	-2.56594	-1.88442						-80	0.253132	0.18489	0.165768	0.143001
-90	-28.2663	-16.6809	-11.6765	-6.52126						-90	0.464369	0.320425	0.230523	0.112761											-90	-3.7573	-3.23448	-2.65083	-1.93058						-90	0.302227	0.220849	0.20089	0.164171
-100	-28.6543	-16.698	-11.792	-6.65625						-100	0.528281	0.327129	0.283651	0.154076											-100	-3.88443	-3.31359	-2.73087	-2.00675						-100	0.346483	0.251765	0.234026	0.199042
-110	-29.0161	-16.9064	-11.9256	-6.76553						-110	0.587877	0.408829	0.345104	0.187495											-110	-4.01685	-3.41135	-2.8225	-2.11175						-110	0.392584	0.289991	0.271919	0.247155
-120	-29.2798	-17.0401	-12.0637	-6.91932						-120	0.631314	0.461244	0.408628	0.234564											-120	-4.19872	-3.51336	-2.90819	-2.20873						-120	0.455921	0.329858	0.307371	0.291603
-130	-29.7435	-17.331	-12.2051	-7.09621						-130	0.707695	0.575287	0.47367	0.288702											-130	-4.33531	-3.61458	-3.02112	-2.30959						-130	0.503485	0.369413	0.354076	0.337838
-140	-29.8646	-17.2802	-12.3906	-7.3214						-140	0.727643	0.555372	0.558996	0.357621											-140	-4.49395	-3.72583	-3.13462	-2.42901						-140	0.558709	0.412876	0.401029	0.392551
-150	-30.2058	-17.5379	-12.4209	-7.60871						-150	0.783845	0.656399	0.572934	0.445546											-150	-4.63895	-3.84648	-3.2544	-2.54694						-150	0.609197	0.460052	0.450588	0.446575
-160	-30.5149	-17.7165	-12.6044	-7.87827						-160	0.83476	0.726417	0.657341	0.528054											-160	-4.79097	-3.97167	-3.36556	-2.66397						-160	0.662158	0.508987	0.496589	0.500234
-170	-30.7474	-17.7443	-12.6753	-8.03849						-170	0.873058	0.737315	0.689953	0.577081											-170	-4.91122	-4.0938	-3.49679	-2.79823						-170	0.704011	0.55671	0.550864	0.561728
-180	-30.9345	-18.006	-12.815	-8.28551						-180	0.903877	0.839911	0.754213	0.652673											-180	-5.05534	-4.21427	-3.60864	-2.91944						-180	0.754186	0.603808	0.597113	0.617265
-190	-31.0547	-17.9282	-12.9632	-8.47841						-190	0.923677	0.809411	0.822382	0.711707											-190	-5.17307	-4.32125	-3.72348	-3.03838						-190	0.795204	0.645629	0.644645	0.671794
-200	-31.4057	-18.1898	-12.9979	-8.65937						-200	0.981494	0.911967	0.838344	0.7671											-200	-5.26881	-4.42885	-3.84199	-3.16453						-200	0.828526	0.687685	0.693667	0.729576
40	-16.3756	-11.4335	-8.93662	-5.66237						40	0.0527283	0.0293131	0.0275126	0.0129259			pH	V1/2							40	-3.19531	-2.82177	-2.28575	-1.60844						40	0.01928	0.0069051	0.0151061	0.0116467		pH	V1/2
30	-16.3673	-11.4333	-8.93719	-5.67181						30	0.0517345	0.0292766	0.0276712	0.0152951			4	-89.495							30	-3.23065	-2.84604	-2.29769	-1.59283						30	0.031268	0.0178073	0.0210165	0.00368541		4	-132.88
20	-16.5228	-11.451	-8.96981	-5.71061						20	0.0703533	0.0325103	0.0362889	0.0250746			5	-144.5							20	-3.24672	-2.84747	-2.28263	-1.58888						20	0.0366863	0.0184831	0.0135792	0.00169508		5	-144.97
10	-16.7047	-11.5052	-8.99012	-5.71582						10	0.0921332	0.0424124	0.0416552	0.0263852			6	-140.56							10	-3.30469	-2.85451	-2.26769	-1.60433						10	0.0563277	0.0216366	0.00624046	0.00955434		6	-142.79
0	-16.8326	-11.5173	-9.04194	-5.74798						0	0.107447	0.044623	0.0553484	0.0345012			7	-146.09							0	-3.32802	-2.85612	-2.26403	-1.60344						0	0.0642181	0.0223574	0.00441808	0.00909503		7	-149.69
-10	-17.0852	-11.5597	-9.112	-5.7569						-10	0.137692	0.0523692	0.0738792	0.0367444											-10	-3.3326	-2.84958	-2.31572	-1.60223						-10	0.0657759	0.0194291	0.0298821	0.00848262
-20	-17.3438	-11.6828	-9.15475	-5.85241						-20	0.168656	0.074859	0.0851933	0.060815											-20	-3.40081	-2.89034	-2.31556	-1.61502						-20	0.0888714	0.0377647	0.0298328	0.015015
-30	-17.6629	-11.785	-9.21806	-5.9071						-30	0.206864	0.0935305	0.101927	0.074602											-30	-3.46091	-2.91469	-2.359	-1.63855						-30	0.109224	0.048757	0.0512088	0.027008
-40	-17.9972	-11.8982	-9.28912	-5.95391						-40	0.246891	0.114212	0.120695	0.0863978											-40	-3.51445	-2.94276	-2.38466	-1.65317						-40	0.127375	0.0614162	0.0638669	0.03451
-50	-18.4139	-12.0108	-9.38238	-6.03652						-50	0.296785	0.134783	0.145359	0.107217											-50	-3.57661	-2.97437	-2.43659	-1.67882						-50	0.148405	0.0756521	0.0894295	0.0475748
-60	-18.8218	-12.1966	-9.49781	-6.12578						-60	0.345625	0.168728	0.175865	0.129725											-60	-3.67315	-3.05417	-2.48997	-1.7271						-60	0.181118	0.111602	0.115731	0.0722243
-70	-19.282	-12.3411	-9.62288	-6.20964						-70	0.400727	0.195127	0.208935	0.150846											-70	-3.77063	-3.13417	-2.54153	-1.78132						-70	0.214102	0.147643	0.141096	0.0998848
-80	-19.6535	-12.5478	-9.69606	-6.32637						-80	0.445209	0.23289	0.228285	0.180286											-80	-3.89258	-3.20031	-2.61144	-1.83536						-80	0.255417	0.177421	0.175524	0.127494
-90	-20.175	-12.7278	-9.86944	-6.4987						-90	0.507651	0.265776	0.274096	0.223714											-90	-4.01141	-3.30667	-2.71356	-1.91297						-90	0.295648	0.225355	0.225861	0.167097
-100	-20.6159	-12.9653	-10.0421	-6.6571						-100	0.560442	0.309166	0.319749	0.263638											-100	-4.12961	-3.3932	-2.79913	-1.98138						-100	0.335675	0.264323	0.267973	0.202004
-110	-21.0253	-13.1772	-10.1861	-6.81641						-110	0.609461	0.347879	0.357815	0.303789											-110	-4.26781	-3.49875	-2.88803	-2.09487						-110	0.382476	0.311852	0.311759	0.259928
-120	-21.4683	-13.3813	-10.3739	-7.03457						-120	0.662504	0.385167	0.40746	0.358786											-120	-4.415	-3.60617	-2.99938	-2.21551						-120	0.432325	0.360281	0.366628	0.321475
-130	-21.8659	-13.6129	-10.5513	-7.26673						-130	0.710111	0.427479	0.454355	0.417286											-130	-4.57786	-3.72432	-3.11203	-2.31804						-130	0.48749	0.413486	0.422087	0.373785
-140	-22.2492	-13.8582	-10.7142	-7.47656						-140	0.756005	0.472294	0.497418	0.470191											-140	-4.71055	-3.84935	-3.23778	-2.41989						-140	0.532394	0.469799	0.484048	0.425789
-150	-22.5613	-14.1052	-10.8662	-7.67728						-150	0.793375	0.51742	0.537599	0.520777											-150	-4.88372	-3.95352	-3.33241	-2.57076						-150	0.591047	0.516741	0.530642	0.502799
-160	-22.8614	-14.394	-11.0664	-7.88561						-160	0.829307	0.570182	0.590521	0.573279											-160	-5.02448	-4.09589	-3.47316	-2.69232						-160	0.638728	0.580893	0.59999	0.564806
-170	-23.0897	-14.6408	-11.2154	-8.1013						-170	0.856643	0.615271	0.629909	0.627645											-170	-5.14737	-4.21927	-3.59403	-2.81306						-170	0.680348	0.636485	0.659488	0.626455
-180	-23.3492	-14.901	-11.3946	-8.31491						-180	0.887714	0.662809	0.67728	0.681483											-180	-5.26299	-4.35273	-3.70425	-2.93221						-180	0.719495	0.696583	0.713766	0.687237
-190	-23.506	-15.1392	-11.5812	-8.49388						-190	0.906489	0.706327	0.726607	0.7266											-190	-5.41096	-4.46901	-3.79784	-3.06556						-190	0.769614	0.748976	0.759867	0.755316
-200	-23.7111	-15.4097	-11.7431	-8.6748						-200	0.931047	0.755746	0.769405	0.772195											-200	-5.50318	-4.58508	-3.91288	-3.18009						-200	0.800838	0.80128	0.816558	0.81375
40	-17.2552	-10.8996	-8.15537	-4.77305						40	0.052729	0.0293134	0.0275124	0.0129259			pH	V1/2							40	-3.9788	-3.47437	-2.86863	-1.96634						40	0.0147433	0.00560064	0.0059253	0.00812487		pH	V1/2
30	-17.4213	-10.9725	-8.18619	-4.75603						30	0.0517352	0.0292769	0.027671	0.0152951			4	-89.495							30	-3.98612	-3.47453	-2.88037	-1.95424						30	0.0179262	0.00565257	0.0123968	0.00225373		4	-137.08
20	-17.5855	-11.1071	-8.23944	-4.80162						20	0.070354	0.0325106	0.0362888	0.0250746			5	-144.5							20	-3.97223	-3.4807	-2.8691	-1.96629						20	0.0118657	0.00887196	0.00619952	0.00812487		5	-161.28
10	-17.7917	-11.1451	-8.27712	-4.84297						10	0.0921338	0.0424126	0.0416551	0.0263852			6	-140.56							10	-3.99425	-3.48817	-2.87393	-1.98605						10	0.0214579	0.0127664	0.00883198	0.0176837		6	-163.71
0	-18.2437	-11.3545	-8.38769	-4.86858						0	0.107448	0.0446232	0.0553483	0.0345012			7	-146.09							0	-3.99235	-3.48835	-2.8532	-1.97391						0	0.0206295	0.0128702	-0.00252052	0.0118125		7	-167.61
-10	-18.5007	-11.4753	-8.49319	-4.94978						-10	0.137693	0.0523694	0.0738791	0.0367444											-10	-4.0259	-3.50957	-2.8722	-1.99076						-10	0.0352793	0.0238785	0.00789965	0.0200127
-20	-19.0727	-11.6483	-8.62194	-4.99972						-20	0.168657	0.0748591	0.0851932	0.060815											-20	-4.04448	-3.5009	-2.89235	-1.99484						-20	0.0433891	0.019361	0.0189779	0.0219536
-30	-19.5654	-11.8494	-8.74044	-5.10921						-30	0.206864	0.0935304	0.101927	0.074602											-30	-4.07175	-3.50695	-2.87517	-2.02752						-30	0.0552921	0.0225284	0.00954494	0.0378202
-40	-20.3449	-12.0827	-8.91937	-5.13912						-40	0.246892	0.114211	0.120695	0.0863978											-40	-4.11267	-3.55605	-2.90917	-2.02857						-40	0.0731248	0.0479721	0.0281916	0.0383539
-50	-21.0041	-12.3355	-9.07331	-5.21925						-50	0.296785	0.134783	0.145359	0.107217											-50	-4.17663	-3.5849	-2.92818	-2.06833						-50	0.100986	0.0629786	0.0386117	0.0576171
-60	-21.7449	-12.5786	-9.24625	-5.28806						-60	0.345625	0.168727	0.175865	0.129725											-60	-4.23498	-3.61162	-2.96017	-2.10136						-60	0.126449	0.0768428	0.0561615	0.0736778
-70	-22.4335	-12.8887	-9.46625	-5.4298						-70	0.400727	0.195127	0.208935	0.150846											-70	-4.31165	-3.6465	-2.9863	-2.12728						-70	0.159847	0.0949649	0.0704755	0.086245
-80	-23.2305	-13.277	-9.7045	-5.5548						-80	0.445209	0.23289	0.228285	0.180286											-80	-4.39962	-3.68877	-3.03543	-2.16355						-80	0.198215	0.116929	0.0974034	0.10381
-90	-23.8178	-13.6749	-9.96244	-5.78488						-90	0.507651	0.265775	0.274097	0.223714											-90	-4.5106	-3.75647	-3.09605	-2.22772						-90	0.246612	0.152083	0.130638	0.134961
-100	-24.4594	-13.9969	-10.2539	-5.96401						-100	0.560442	0.309164	0.31975	0.263638											-100	-4.57938	-3.8104	-3.14855	-2.29172						-100	0.27661	0.180071	0.159486	0.166015
-110	-24.8841	-14.4501	-10.565	-6.2572						-110	0.609462	0.347877	0.357816	0.303789											-110	-4.72843	-3.8952	-3.22517	-2.36864						-110	0.341575	0.224104	0.201495	0.203328
-120	-25.3402	-14.8282	-10.9423	-6.55117						-120	0.662504	0.385165	0.40746	0.358786											-120	-4.86315	-3.984	-3.30378	-2.43565						-120	0.400305	0.270214	0.244602	0.235838
-130	-25.7376	-15.1384	-11.2422	-6.8731						-130	0.710111	0.427477	0.454356	0.417286											-130	-4.99465	-4.06907	-3.38773	-2.55232						-130	0.45764	0.314403	0.290615	0.292463
-140	-26.129	-15.387	-11.5439	-7.24598						-140	0.756006	0.472292	0.497418	0.470191											-140	-5.12962	-4.1818	-3.4926	-2.65359						-140	0.516501	0.372924	0.348146	0.341615
-150	-26.4412	-15.7724	-11.8394	-7.66836						-150	0.793375	0.517418	0.537599	0.520777											-150	-5.2444	-4.30373	-3.60338	-2.76313						-150	0.566555	0.436221	0.408912	0.394747
-160	-26.6259	-16.0168	-12.092	-8.06959						-160	0.829307	0.57018	0.590522	0.573279											-160	-5.4079	-4.39752	-3.71892	-2.8833						-160	0.637842	0.484927	0.472255	0.45307
-170	-26.8658	-16.2372	-12.3019	-8.41412						-170	0.856643	0.615269	0.629909	0.627646											-170	-5.5495	-4.5299	-3.83965	-2.99846						-170	0.699581	0.553677	0.538506	0.508967
-180	-27.0882	-16.4539	-12.4766	-8.72383						-180	0.887714	0.662806	0.677281	0.681483											-180	-5.6527	-4.6245	-3.95187	-3.13813						-180	0.744577	0.602799	0.60004	0.576703
-190	-27.2818	-16.5401	-12.6369	-8.99453						-190	0.906489	0.706323	0.726608	0.7266											-190	-5.74945	-4.75958	-4.06107	-3.24873						-190	0.786739	0.672951	0.659928	0.630368
-200	-27.5118	-16.6595	-12.7475	-9.25815						-200	0.931046	0.755742	0.769406	0.772195											-200	-5.86212	-4.86505	-4.20303	-3.36692						-200	0.835877	0.72768	0.73775	0.687721
40	-2.38524	-1.63834	-1.01833	-0.670625						40	0.0492094	0.0235194	0.00679092	0.000662299			pH	V1/2							40	-3.49929	-3.10737	-2.66954	-1.95215						40	0.0321875	0.0155202	0.0243413	0.0115964		pH	V1/2
30	-2.4253	-1.64002	-1.01845	-0.678939						30	0.0609879	0.0241435	0.00685069	0.00667421			4	-96.683							30	-3.50517	-3.14154	-2.69215	-1.94973						30	0.0344833	0.0313523	0.034702	0.0103333		4	-121.42
20	-2.45937	-1.66025	-1.03233	-0.685473						20	0.0710041	0.0315968	0.0151585	0.0114548			5	-146.51							20	-3.52565	-3.15523	-2.70473	-1.94375						20	0.0424602	0.037713	0.0404783	0.00722833		5	-146.46
10	-2.50553	-1.68069	-1.04102	-0.686098						10	0.084545	0.0390868	0.0203583	0.0118894			6	-179.27							10	-3.58366	-3.17065	-2.72793	-1.95174						10	0.065029	0.0449094	0.051114	0.0113858		6	-160.8
0	-2.55872	-1.69451	-1.05089	-0.679489						0	0.100171	0.0441536	0.0262753	0.0071088			7	-181.37							0	-3.60247	-3.19833	-2.73804	-1.94062						0	0.0723444	0.0577236	0.0557442	0.00554428		7	-157.02
-10	-2.64635	-1.7274	-1.05934	-0.6875						-10	0.125902	0.0562331	0.0312959	0.0129034											-10	-3.62733	-3.23141	-2.75226	-1.96228						-10	0.0819945	0.0730914	0.0622999	0.0169643
-20	-2.73213	-1.75483	-1.05119	-0.698428						-20	0.151104	0.0662932	0.0264546	0.0207986											-20	-3.68875	-3.25568	-2.78027	-1.97261						-20	0.105886	0.0843735	0.0751362	0.0223848
-30	-2.83897	-1.79743	-1.08581	-0.706837						-30	0.182504	0.0819341	0.0471344	0.0268829											-30	-3.75361	-3.29664	-2.82636	-1.97992						-30	0.13114	0.103363	0.0962701	0.0262266
-40	-2.96696	-1.8449	-1.10316	-0.712443						-40	0.220101	0.0993741	0.0575341	0.0309391											-40	-3.81946	-3.31685	-2.83454	-2.00155						-40	0.156783	0.112741	0.0999835	0.037594
-50	-3.13178	-1.89025	-1.11045	-0.714886						-50	0.268508	0.116043	0.0618972	0.0327499											-50	-3.89222	-3.37943	-2.86927	-2.03486						-50	0.185072	0.141805	0.115937	0.0551713
-60	-3.29768	-1.95819	-1.13036	-0.732633						-60	0.317237	0.140973	0.073791	0.0455705											-60	-3.96548	-3.42542	-2.92655	-2.04766						-60	0.213594	0.163162	0.14216	0.0619075
-70	-3.45777	-2.03348	-1.17367	-0.749356						-70	0.364263	0.16862	0.0996706	0.0577392											-70	-4.06574	-3.48615	-2.96921	-2.10685						-70	0.252583	0.191344	0.161735	0.0930099
-80	-3.63777	-2.1297	-1.18973	-0.776364						-80	0.417135	0.20394	0.109234	0.077296											-80	-4.18855	-3.5443	-3.03087	-2.17389						-80	0.300406	0.218366	0.190021	0.128322
-90	-3.82449	-2.2299	-1.2278	-0.799886						-90	0.471974	0.24073	0.132005	0.0943177											-90	-4.3025	-3.59924	-3.10185	-2.25128						-90	0.344726	0.243855	0.222524	0.169056
-100	-3.99599	-2.34564	-1.27061	-0.822159						-100	0.522348	0.28321	0.157586	0.11047											-100	-4.43304	-3.70714	-3.16005	-2.30288						-100	0.395506	0.293951	0.249251	0.196211
-110	-4.17285	-2.46111	-1.31818	-0.859773						-110	0.574309	0.325616	0.186036	0.137705											-110	-4.55477	-3.8012	-3.25375	-2.3875						-110	0.4429	0.33764	0.292206	0.240733
-120	-4.33708	-2.58932	-1.38775	-0.909299						-120	0.622539	0.372686	0.227575	0.173559											-120	-4.66094	-3.87742	-3.32995	-2.47052						-120	0.484186	0.373019	0.327094	0.284413
-130	-4.50631	-2.70779	-1.44047	-0.964678						-130	0.672238	0.416194	0.259132	0.213687											-130	-4.8133	-4.0032	-3.42897	-2.58035						-130	0.543487	0.431425	0.372525	0.34225
-140	-4.63622	-2.85047	-1.52375	-1.0339						-140	0.710394	0.468587	0.308859	0.26381											-140	-4.95597	-4.07276	-3.50326	-2.69552						-140	0.599014	0.46374	0.406587	0.402824
-150	-4.78785	-2.97301	-1.59712	-1.09765						-150	0.754953	0.513564	0.352729	0.310022											-150	-5.0646	-4.17219	-3.59902	-2.7922						-150	0.641272	0.509889	0.450459	0.453714
-160	-4.91795	-3.10807	-1.67402	-1.17816						-160	0.793137	0.563167	0.398691	0.36833											-160	-5.19398	-4.29628	-3.68291	-2.89878						-160	0.691624	0.567507	0.488922	0.509814
-170	-5.0274	-3.24287	-1.75278	-1.26553						-170	0.825301	0.61266	0.445788	0.431564											-170	-5.28736	-4.4044	-3.80481	-3.00728						-170	0.727967	0.617696	0.544806	0.566914
-180	-5.13611	-3.37774	-1.86142	-1.3529						-180	0.857229	0.662153	0.510696	0.49487											-180	-5.4183	-4.47685	-3.89448	-3.12579						-180	0.778903	0.65131	0.585927	0.629277
-190	-5.23596	-3.52167	-1.9458	-1.43439						-190	0.886573	0.715023	0.561141	0.553903											-190	-5.4948	-4.57023	-3.98443	-3.26454						-190	0.80867	0.694674	0.627141	0.70227
-200	-5.34571	-3.62738	-2.01282	-1.51544						-200	0.918795	0.753832	0.601185	0.612573											-200	-5.56761	-4.65724	-4.07329	-3.37799						-200	0.836998	0.735067	0.667896	0.762001
40	-3.98788	-2.58598	-1.60978	-0.998341						40	0.0173913	0.00375242	7.13666e-05	0.00548216			pH	V1/2							40	-4.03543	-3.5118	-2.6846	-1.77523						40	0.0313631	0.0105631	0.0152373	-0.000245783		pH	V1/2
30	-3.97536	-2.59344	-1.60891	-0.995194						30	0.0112552	0.00768208	-0.000834578	0.00219661			4	-120.44							30	-3.99509	-3.49917	-2.67917	-1.78151						30	0.014346	0.00262559	0.0122843	0.00295381		4	-116.99
20	-3.96278	-2.58443	-1.62101	-1.00179						20	0.00507	0.00290277	0.0113453	0.00919164			5	-162.09							20	-3.97866	-3.50349	-2.6815	-1.78148						20	0.00742093	0.00533442	0.0135421	0.00295381		5	-127.32
10	-3.99116	-2.57188	-1.60157	-0.988276						10	0.0190112	-0.00373517	-0.00818279	-0.00511638			6	-183.71							10	-4.01088	-3.52214	-2.71653	-1.78042						10	0.0210177	0.0170517	0.0326817	0.00239515		6	-135.5
0	-3.98523	-2.59248	-1.5999	-0.996746						0	0.0160659	0.00720415	-0.00989402	0.00378639			7	-188.75							0	-4.02889	-3.49964	-2.71045	-1.78349						0	0.0286184	0.00287757	0.0293459	0.00396956		7	-152.35
-10	-3.99604	-2.59369	-1.61494	-0.994547						-10	0.0213675	0.00784139	0.00520505	0.00145471											-10	-4.06287	-3.5193	-2.73165	-1.8019						-10	0.0429753	0.0152878	0.0409938	0.0133144
-20	-4.02288	-2.60373	-1.60776	-0.989784						-20	0.0345724	0.0131517	-0.00194184	-0.0035266											-20	-4.07531	-3.57091	-2.74365	-1.83096						-20	0.0482113	0.0477938	0.0475012	0.0280935
-30	-4.04648	-2.6018	-1.61409	-0.984397						-30	0.0461573	0.0121428	0.00439977	-0.0092498											-30	-4.1127	-3.56984	-2.76883	-1.81081						-30	0.0640039	0.0471008	0.0612818	0.0178345
-40	-4.09451	-2.61668	-1.62236	-1.00319						-40	0.06972	0.0200552	0.0127546	0.0106754											-40	-4.21679	-3.62219	-2.83653	-1.85125						-40	0.107961	0.0801107	0.0983033	0.0384033
-50	-4.14182	-2.62545	-1.61683	-1.00836						-50	0.092939	0.0246752	0.0071176	0.0161867											-50	-4.27861	-3.61034	-2.87692	-1.87516						-50	0.134057	0.0726142	0.120396	0.0505415
-60	-4.21123	-2.65885	-1.62442	-0.99806						-60	0.127007	0.0424118	0.0147678	0.00527019											-60	-4.33827	-3.6675	-2.904	-1.88328						-60	0.159266	0.108648	0.135215	0.0546552
-70	-4.30364	-2.69398	-1.62109	-1.01179						-70	0.172365	0.0611042	0.011446	0.0197902											-70	-4.45994	-3.71849	-2.96435	-1.9257						-70	0.210613	0.140776	0.16819	0.076189
-80	-4.41468	-2.72264	-1.64252	-1.02453						-80	0.226902	0.0762918	0.0329873	0.0332503											-80	-4.57687	-3.78401	-3.04785	-1.98266						-80	0.260017	0.182038	0.213907	0.105138
-90	-4.53545	-2.76014	-1.65579	-1.03013						-90	0.286202	0.0962056	0.0463752	0.0391855											-90	-4.70676	-3.94531	-3.09515	-2.03872						-90	0.314869	0.283651	0.239718	0.133579
-100	-4.69078	-2.84076	-1.67984	-1.04028						-100	0.362437	0.13906	0.0705337	0.049996											-100	-4.88176	-3.99635	-3.19573	-2.11284						-100	0.388765	0.315842	0.294731	0.171212
-110	-4.82883	-2.9149	-1.70103	-1.06946						-110	0.430179	0.17841	0.0918737	0.0809437											-110	-5.0333	-4.08987	-3.27885	-2.18583						-110	0.452737	0.374743	0.340173	0.208287
-120	-4.98309	-3.02074	-1.74155	-1.09248						-120	0.505923	0.234593	0.132742	0.10532											-120	-5.22966	-4.19443	-3.39205	-2.33596						-120	0.535669	0.440574	0.402131	0.284569
-130	-5.11949	-3.1042	-1.75427	-1.12006						-130	0.57288	0.278935	0.145526	0.134572											-130	-5.34872	-4.35172	-3.5137	-2.4407						-130	0.585918	0.539667	0.468628	0.337743
-140	-5.26155	-3.22002	-1.8177	-1.13295						-140	0.642636	0.340428	0.209345	0.148244											-140	-5.53253	-4.42909	-3.62888	-2.57628						-140	0.66353	0.588426	0.531624	0.406611
-150	-5.37814	-3.35578	-1.8653	-1.21138						-150	0.699824	0.412543	0.257259	0.231337											-150	-5.63702	-4.52836	-3.7423	-2.72448						-150	0.707656	0.650981	0.593637	0.481878
-160	-5.49915	-3.48758	-1.9377	-1.26265						-160	0.759222	0.482533	0.330137	0.285707											-160	-5.76352	-4.62232	-3.85357	-2.88263						-160	0.761072	0.710134	0.654501	0.562172
-170	-5.60553	-3.61543	-1.99861	-1.32233						-170	0.811452	0.5504	0.391439	0.348875											-170	-5.87577	-4.74318	-3.91757	-3.02977						-170	0.808492	0.786297	0.689499	0.636931
-180	-5.70648	-3.76391	-2.06042	-1.40073						-180	0.861032	0.629258	0.453647	0.431967											-180	-5.99824	-4.79391	-4.02033	-3.11349						-180	0.860177	0.818236	0.74566	0.67944
-190	-5.78568	-3.88539	-2.15857	-1.47433						-190	0.89991	0.693779	0.552496	0.509972											-190	-6.07946	-4.86687	-4.08882	-3.2688						-190	0.894507	0.864223	0.783119	0.758312
-200	-5.86165	-4.01637	-2.23617	-1.54961						-200	0.937169	0.763345	0.630609	0.589779											-200	-6.14469	-4.94646	-4.19018	-3.37187						-200	0.922038	0.914368	0.838569	0.810674
40	-3.46455	-2.33558	-1.43012	-0.88463						40	0.0386091	0.0140413	0.0166762	0.00237802			pH	V1/2							40	-2.99409	-2.56332	-2.03071	-1.34044						40	0.0229573	0.0189214	0.0211459	0.00646383		pH	V1/2
30	-3.48768	-2.33333	-1.41881	-0.887222						30	0.0456805	0.0131629	0.010226	0.00423732			4	-102.83							30	-2.96255	-2.56666	-2.01983	-1.35482						30	0.0090549	0.0210765	0.0145505	0.0149996		4	-126.38
20	-3.51488	-2.3565	-1.4259	-0.898912						20	0.054007	0.022023	0.0142788	0.0126042			5	-148.25							20	-2.95878	-2.55101	-1.98994	-1.35411						20	0.00737779	0.0111249	-0.00354146	0.0145847		5	-140.11
10	-3.54851	-2.3837	-1.43513	-0.889468						10	0.0642928	0.0324107	0.0195303	0.00588209			6	-190.52							10	-2.96336	-2.54484	-2.04491	-1.33904						10	0.00940798	0.00719492	0.029738	0.00563396		6	-151.14
0	-3.58351	-2.39363	-1.43756	-0.895278						0	0.0750071	0.0361916	0.0209573	0.0100298			7	-184.12							0	-2.97417	-2.53177	-2.02608	-1.33497						0	0.0141745	-0.00104528	0.0183625	0.00326292		7	-153.52
-10	-3.64283	-2.40845	-1.45004	-0.896435						-10	0.0931601	0.0418437	0.0280354	0.0108164											-10	-2.99383	-2.55467	-2.00276	-1.35052						-10	0.0228248	0.0134702	0.00426409	0.0124507
-20	-3.73125	-2.43322	-1.46869	-0.90037						-20	0.120252	0.0513149	0.0387096	0.0136769											-20	-3.03133	-2.55872	-2.00739	-1.37388						-20	0.0393753	0.0160056	0.00704746	0.0263214
-30	-3.83717	-2.46252	-1.48558	-0.927569						-30	0.15267	0.0625046	0.0483563	0.033128											-30	-3.05247	-2.6003	-2.0475	-1.36344						-30	0.0487318	0.0423743	0.0313112	0.0200974
-40	-3.95074	-2.52188	-1.4945	-0.932731						-40	0.187415	0.0851895	0.0534366	0.0367751											-40	-3.13174	-2.59902	-2.05906	-1.37552						-40	0.0836863	0.0415503	0.0383302	0.0272698
-50	-4.0997	-2.57204	-1.51296	-0.930532						-50	0.233028	0.104323	0.0639966	0.0352018											-50	-3.17997	-2.65285	-2.07599	-1.40878						-50	0.105003	0.0757154	0.048556	0.0470087
-60	-4.24339	-2.61225	-1.529	-0.952662						-60	0.277017	0.119675	0.0731296	0.0510774											-60	-3.26664	-2.67511	-2.11392	-1.4587						-60	0.143224	0.0897872	0.0714886	0.0765876
-70	-4.41839	-2.68269	-1.56642	-0.97713						-70	0.330589	0.146599	0.094478	0.0685263											-70	-3.34023	-2.72375	-2.15187	-1.45242						-70	0.175707	0.120656	0.0944817	0.0728532
-80	-4.5878	-2.78081	-1.59723	-0.988472						-80	0.382446	0.184064	0.112059	0.0766786											-80	-3.45406	-2.77799	-2.20659	-1.52945						-80	0.225976	0.155012	0.12758	0.118555
-90	-4.73929	-2.86414	-1.61687	-1.01438						-90	0.428824	0.215876	0.123304	0.0952001											-90	-3.5906	-2.85848	-2.28199	-1.59023						-90	0.286219	0.206037	0.173203	0.154536
-100	-4.94518	-2.99428	-1.67294	-1.03155						-100	0.491854	0.2656	0.15527	0.1075											-100	-3.70766	-2.95753	-2.35898	-1.62695						-100	0.337901	0.26879	0.219794	0.176349
-110	-5.11574	-3.10988	-1.71167	-1.07625						-110	0.544048	0.309748	0.177417	0.139466											-110	-3.83052	-3.03897	-2.4323	-1.72974						-110	0.392098	0.32045	0.264147	0.237226
-120	-5.27313	-3.21968	-1.77427	-1.1397						-120	0.592232	0.351681	0.21315	0.184804											-120	-3.96698	-3.11573	-2.50861	-1.81635						-120	0.452341	0.369067	0.310314	0.288618
-130	-5.45	-3.35764	-1.82671	-1.18491						-130	0.646385	0.404345	0.243061	0.217127											-130	-4.13867	-3.19785	-2.61926	-1.91786						-130	0.52812	0.42117	0.377297	0.348784
-140	-5.61351	-3.49176	-1.88398	-1.23194						-140	0.696436	0.455596	0.275768	0.250738											-140	-4.28432	-3.31954	-2.69253	-2.0144						-140	0.59238	0.498248	0.421589	0.405985
-150	-5.7478	-3.62241	-1.95006	-1.31252						-150	0.737549	0.505472	0.313499	0.308376											-150	-4.41659	-3.42193	-2.80798	-2.11807						-150	0.65077	0.563155	0.491476	0.467455
-160	-5.89199	-3.76562	-2.02183	-1.38745						-160	0.781691	0.560161	0.354426	0.36201											-160	-4.5294	-3.52649	-2.90463	-2.25701						-160	0.700553	0.629457	0.549927	0.549789
-170	-6.01396	-3.90377	-2.11956	-1.46412						-170	0.819038	0.612939	0.410252	0.416788											-170	-4.66549	-3.61761	-2.98619	-2.35315						-170	0.76062	0.687202	0.599301	0.606813
-180	-6.14289	-4.02859	-2.18404	-1.54803						-180	0.858498	0.660601	0.447012	0.476786											-180	-4.78521	-3.70812	-3.11389	-2.45742						-180	0.813449	0.744567	0.67657	0.668579
-190	-6.2247	-4.17002	-2.26425	-1.62579						-190	0.883538	0.714602	0.492791	0.532422											-190	-4.85562	-3.79424	-3.23159	-2.56529						-190	0.84452	0.799142	0.747788	0.732538
-200	-6.31795	-4.30627	-2.36317	-1.7125						-200	0.912069	0.766655	0.549302	0.594423											-200	-4.98563	-3.88293	-3.31293	-2.67081						-200	0.901895	0.855366	0.796981	0.795074
40	-6.45806	-4.49109	-3.03654	-1.94905						40	0.0385637	0.0116698	0.000114405	0.00072331			pH	V1/2							40	-16.6065	-15.2536	-13.4922	-10.445						40	0.0152121	0.00997199	0.0134482	0.020619		pH	V1/2
30	-6.42426	-4.4819	-3.03367	-1.9551						30	0.0288843	0.00846062	-0.00134395	0.00342743			4	-87.104							30	-16.6411	-15.246	-13.5114	-10.3707						30	0.0198149	0.00903351	0.0156202	0.011051		4	-130.39
20	-6.37225	-4.51137	-3.04921	-1.95159						20	0.0139928	0.0187509	0.00672909	0.00185003			5	-114.23							20	-16.6267	-15.1913	-13.4941	-10.4114						20	0.0178993	0.00227891	0.0136631	0.0162921		5	-158.68
10	-6.35045	-4.49954	-3.05458	-1.94665						10	0.00772115	0.0145999	0.00954163	-0.000358337			6	-137.72							10	-16.592	-15.25	-13.5312	-10.3557						10	0.0132832	0.00952745	0.01786	0.00911934		6	-169.76
0	-6.35788	-4.50167	-3.07208	-1.94972						0	0.00986897	0.0153673	0.0186564	0.000993722			7	-159.19							0	-16.5808	-15.3385	-13.5207	-10.3465						0	0.0117933	0.0204558	0.0166722	0.00793461		7	-157.36
-10	-6.39772	-4.5669	-3.07642	-1.95494						-10	0.0212667	0.0381107	0.020896	0.00333729											-10	-16.6349	-15.2837	-13.5418	-10.4297						-10	0.0189901	0.0136889	0.0190591	0.0186487
-20	-6.48984	-4.59954	-3.10523	-1.97544						-20	0.0476418	0.0494824	0.0358962	0.0125764											-20	-16.7014	-15.4604	-13.6374	-10.4445						-20	0.0278365	0.0355086	0.0298736	0.0205546
-30	-6.64676	-4.67269	-3.12838	-1.97794						-30	0.0926027	0.0750163	0.0479797	0.0137031											-30	-16.7254	-15.4132	-13.785	-10.5665						-30	0.0310292	0.0296801	0.0465705	0.0362651
-40	-6.85268	-4.70745	-3.13946	-1.98						-40	0.151567	0.0871554	0.0537611	0.0146495											-40	-16.9124	-15.579	-13.7969	-10.5835						-40	0.0559055	0.0501538	0.0479167	0.0384543
-50	-7.09777	-4.77454	-3.17302	-2.00075						-50	0.221758	0.110527	0.0712093	0.0239787											-50	-17.0406	-15.7093	-13.9124	-10.6724						-50	0.0729598	0.0662439	0.0609823	0.0499024
-60	-7.39413	-4.8737	-3.21373	-2.03145						-60	0.306611	0.14513	0.0924075	0.0378599											-60	-17.2401	-15.7594	-14.0305	-10.773						-60	0.099499	0.0724304	0.0743421	0.0628572
-70	-7.68946	-5.03208	-3.2715	-2.06141						-70	0.391206	0.200384	0.122512	0.0513354											-70	-17.499	-15.9081	-14.2136	-10.96						-70	0.13394	0.0907926	0.0950549	0.0869382
-80	-7.97926	-5.20116	-3.3291	-2.10915						-80	0.474197	0.25937	0.152513	0.0728782											-80	-17.737	-16.07	-14.4105	-11.1866						-80	0.165601	0.110785	0.117329	0.116119
-90	-8.2335	-5.3981	-3.40698	-2.16308						-90	0.546994	0.328054	0.193086	0.0971702											-90	-18.2066	-16.3708	-14.6608	-11.4599						-90	0.228071	0.147929	0.145643	0.151313
-100	-8.47484	-5.61532	-3.49779	-2.23179						-100	0.616096	0.403818	0.240379	0.128132											-100	-18.5965	-16.6961	-14.8791	-11.7511						-100	0.279939	0.188098	0.170338	0.188812
-110	-8.69417	-5.83674	-3.61465	-2.31083						-110	0.678927	0.481048	0.301213	0.163736											-110	-19.1764	-16.9706	-15.2145	-12.0503						-110	0.357082	0.221995	0.208279	0.227342
-120	-8.89123	-6.04988	-3.74627	-2.41776						-120	0.735343	0.555417	0.369808	0.21196											-120	-19.705	-17.3619	-15.4933	-12.4254						-120	0.427401	0.270314	0.239818	0.275645
-130	-9.05475	-6.2341	-3.88352	-2.56125						-130	0.782194	0.619671	0.441267	0.276588											-130	-20.3265	-17.7321	-15.9543	-12.8098						-130	0.510078	0.316028	0.291967	0.325146
-140	-9.22225	-6.40535	-4.02925	-2.71175						-140	0.830161	0.67939	0.517206	0.344462											-140	-20.7955	-18.2214	-16.3344	-13.3184						-140	0.572469	0.376449	0.334965	0.390642
-150	-9.36946	-6.57688	-4.18179	-2.89724						-150	0.872316	0.739248	0.596634	0.428019											-150	-21.3155	-18.8252	-16.8759	-13.7972						-150	0.641644	0.451009	0.396221	0.452299
-160	-9.49152	-6.72736	-4.3125	-3.07254						-160	0.907253	0.791746	0.664708	0.507024											-160	-21.7506	-19.3357	-17.3588	-14.2718						-160	0.699524	0.514048	0.450848	0.513416
-170	-9.60821	-6.84954	-4.42342	-3.24744						-170	0.940673	0.834337	0.722469	0.585849											-170	-22.2309	-19.7884	-17.7305	-14.7963						-170	0.763418	0.569949	0.492896	0.580958
-180	-9.71469	-6.97063	-4.52469	-3.42464						-180	0.971172	0.87658	0.775231	0.665711											-180	-22.6619	-20.2719	-18.2493	-15.2202						-180	0.820753	0.629654	0.551584	0.635546
-190	-9.79946	-7.09926	-4.61281	-3.58276						-190	0.995457	0.921474	0.821117	0.737009											-190	-22.9707	-20.8232	-18.8193	-15.7706						-190	0.861832	0.697731	0.616064	0.706424
-200	-9.88038	-7.18475	-4.698	-3.70058						-200	1.01862	0.951263	0.865492	0.7901											-200	-23.3264	-21.1575	-19.2654	-16.1722						-200	0.909151	0.739012	0.666528	0.75814
40	-5.15895	-3.76711	-2.48171	-1.68962						40	0.0339572	0.0222102	0.00686911	0.012911			pH	V1/2							40	-14.2268	-13.2304	-11.7891	-9.71882						40	0.0507597	0.0353828	0.0366258	0.0270675		pH	V1/2
30	-5.15537	-3.73346	-2.48098	-1.68616						30	0.0328162	0.00810743	0.00639622	0.0106316			4	-88.209							30	-14.077	-13.1783	-11.7755	-9.73997						30	0.0359591	0.0298079	0.0352456	0.0292277		4	-122.46
20	-5.1894	-3.7487	-2.5056	-1.68364						20	0.0439005	0.0144872	0.0230149	0.00888862			5	-131.69							20	-14.0794	-13.1924	-11.7957	-9.82546						20	0.0361962	0.0313166	0.0372957	0.0379396		5	-142.41
10	-5.25344	-3.7781	-2.4962	-1.68786						10	0.0647651	0.0268271	0.0166647	0.0117713			6	-162.87							10	-14.0693	-13.2737	-11.9363	-9.84421						10	0.0351983	0.0400161	0.0515654	0.039845		6	-143.28
0	-5.27503	-3.80966	-2.51726	-1.68359						0	0.0718069	0.0400904	0.0309189	0.00888862			7	-167.43							0	-14.1551	-13.2204	-12.0568	-9.9097						0	0.0436756	0.0343127	0.0637951	0.0465191		7	-142.94
-10	-5.37151	-3.84742	-2.50043	-1.68533						-10	0.103267	0.0559141	0.019502	0.0100283											-10	-14.3067	-13.3259	-12.1642	-10.0062						-10	0.0586541	0.0456017	0.0746953	0.0563518
-20	-5.47011	-3.86755	-2.52644	-1.7058						-20	0.135411	0.0643925	0.0370664	0.0237713											-20	-14.4651	-13.4175	-12.2653	-10.0469						-20	0.0743045	0.0554033	0.084956	0.0604989
-30	-5.6004	-3.8899	-2.54666	-1.69594						-30	0.17789	0.0737523	0.0507802	0.0171345											-30	-14.6263	-13.4836	-12.4122	-10.2778						-30	0.0902316	0.0624762	0.0998651	0.0840262
-40	-5.72165	-3.93469	-2.54861	-1.71275						-40	0.217402	0.092556	0.0520638	0.0283971											-40	-14.8802	-13.7391	-12.6366	-10.4478						-40	0.115318	0.0898158	0.12264	0.101348
-50	-5.88312	-4.02135	-2.59481	-1.7358						-50	0.270053	0.128946	0.0832744	0.0438831											-50	-15.2035	-13.9448	-12.8071	-10.6448						-50	0.147261	0.111827	0.139944	0.121421
-60	-6.06324	-4.06172	-2.61902	-1.75261						-60	0.328767	0.145861	0.0996229	0.0551458											-60	-15.5794	-14.2112	-13.0413	-10.8264						-60	0.184401	0.140332	0.163713	0.139925
-70	-6.27122	-4.15516	-2.62723	-1.79598						-70	0.396577	0.185105	0.105162	0.0842408											-70	-16.1374	-14.4949	-13.3679	-11.174						-70	0.239533	0.170689	0.19686	0.175343
-80	-6.46889	-4.27703	-2.68429	-1.83147						-80	0.461029	0.236228	0.143737	0.10804											-80	-16.5282	-14.8828	-13.7228	-11.5503						-80	0.278145	0.212196	0.23288	0.213686
-90	-6.62966	-4.36117	-2.71052	-1.86437						-90	0.513451	0.271569	0.161436	0.130096											-90	-17.0296	-15.2243	-14.0708	-11.9028						-90	0.327685	0.248738	0.268199	0.249604
-100	-6.85452	-4.49302	-2.78293	-1.88665						-100	0.586738	0.326888	0.210346	0.145045											-100	-17.5664	-15.6712	-14.4581	-12.3941						-100	0.380722	0.296558	0.307506	0.299664
-110	-7.04122	-4.60492	-2.82541	-1.95578						-110	0.647604	0.373855	0.239057	0.19137											-110	-18.1587	-16.0276	-14.8983	-12.8392						-110	0.439243	0.334695	0.352183	0.345017
-120	-7.17097	-4.74771	-2.87734	-2.04868						-120	0.68992	0.433792	0.274119	0.253649											-120	-18.6043	-16.4528	-15.3568	-13.251						-120	0.48327	0.380193	0.398717	0.386977
-130	-7.30168	-4.88742	-2.95484	-2.11292						-130	0.732529	0.492428	0.326474	0.296688											-130	-19.1381	-16.9488	-15.6865	-13.6873						-130	0.536011	0.433267	0.432178	0.431433
-140	-7.47724	-5.00677	-3.03845	-2.15866						-140	0.789744	0.542543	0.383018	0.327392											-140	-19.8259	-17.4188	-16.1939	-14.1842						-140	0.603968	0.483559	0.483675	0.482064
-150	-7.5546	-5.1375	-3.09995	-2.25801						-150	0.814977	0.597401	0.424497	0.393963											-150	-20.235	-17.9042	-16.6533	-14.6881						-150	0.644388	0.535499	0.5303	0.533409
-160	-7.68872	-5.30695	-3.19717	-2.34576						-160	0.858695	0.668544	0.490229	0.452823											-160	-20.7636	-18.4356	-17.0786	-15.1193						-160	0.696615	0.592361	0.573465	0.577345
-170	-7.77565	-5.40333	-3.25538	-2.43554						-170	0.887057	0.708963	0.529546	0.512957											-170	-21.2938	-18.917	-17.5604	-15.7188						-170	0.749001	0.643872	0.622363	0.638431
-180	-7.87324	-5.52099	-3.34826	-2.49982						-180	0.918843	0.758365	0.592305	0.556064											-180	-21.7527	-19.3016	-18.0155	-16.1223						-180	0.794341	0.685026	0.668552	0.679545
-190	-7.93301	-5.6331	-3.42457	-2.62681						-190	0.938339	0.805416	0.64385	0.641204											-190	-22.0905	-19.8126	-18.4161	-16.6482						-190	0.827717	0.739705	0.709209	0.733131
-200	-8.04205	-5.71302	-3.50666	-2.72098						-200	0.973874	0.838952	0.699313	0.704355											-200	-22.5544	-20.2741	-18.8237	-17.0365						-200	0.873552	0.789088	0.750577	0.772696
40	-6.15406	-4.26636	-2.70608	-1.75486						40	0.0330563	0.00789608	0.00467302	0.00402195			pH	V1/2							40	-12.3251	-11.6536	-10.093	-7.94586						40	0.0462051	0.0411232	0.0208181	0.0267168		pH	V1/2
30	-6.16684	-4.2931	-2.70463	-1.76637						30	0.0360506	0.016478	0.00392253	0.00927787			4	-86.609							30	-12.2206	-11.6086	-10.0717	-7.90788						30	0.0308975	0.0341928	0.0174741	0.0199912		4	-124.16
20	-6.21262	-4.30688	-2.72239	-1.75574						20	0.0468492	0.0209136	0.0128283	0.00438758			5	-126.62							20	-12.2411	-11.5597	-10.0818	-7.88186						20	0.0339005	0.0266618	0.0190598	0.0153894		5	-136.84
10	-6.27244	-4.30899	-2.73128	-1.77431						10	0.0609486	0.0215886	0.0172812	0.0128885			6	-153.93							10	-12.2159	-11.5641	-10.1028	-7.93899						10	0.0302091	0.0273394	0.0223567	0.0254956		6	-152.11
0	-6.31428	-4.33584	-2.7554	-1.784						0	0.0708277	0.0302027	0.029339	0.0173217			7	-170.83							0	-12.2154	-11.5874	-10.1579	-7.88247						0	0.0301358	0.0309278	0.0310071	0.0154956		7	-139.83
-10	-6.44113	-4.36731	-2.75563	-1.78299						-10	0.100724	0.0403274	0.0294391	0.0168647											-10	-12.3568	-11.6534	-10.1757	-7.90129						-10	0.0508487	0.0410924	0.0338016	0.018823
-20	-6.57706	-4.43258	-2.78611	-1.79069						-20	0.13279	0.0613162	0.044699	0.0203839											-20	-12.4444	-11.7065	-10.232	-7.90217						-20	0.0636807	0.0492703	0.0426404	0.0189823
-30	-6.74478	-4.47943	-2.7977	-1.81877						-30	0.17233	0.0763587	0.0505027	0.0332266											-30	-12.5671	-11.885	-10.2946	-7.99715						-30	0.0816543	0.0767609	0.0524682	0.0357787
-40	-6.95069	-4.56139	-2.8252	-1.82824						-40	0.220876	0.102715	0.0642617	0.0375227											-40	-12.7137	-11.9438	-10.3778	-8.09069						-40	0.103129	0.0858166	0.0655302	0.052345
-50	-7.18834	-4.58734	-2.85798	-1.86132						-50	0.276896	0.11104	0.0806723	0.0526506											-50	-12.8805	-12.1446	-10.4272	-8.23628						-50	0.127562	0.116742	0.0732857	0.0781148
-60	-7.45947	-4.7016	-2.88563	-1.88556						-60	0.340839	0.147778	0.0944813	0.0637566											-60	-13.143	-12.3384	-10.5976	-8.37486						-60	0.166015	0.146589	0.100038	0.102646
-70	-7.72219	-4.80946	-2.9244	-1.93282						-70	0.402778	0.18246	0.113894	0.0853288											-70	-13.4184	-12.6031	-10.7701	-8.58302						-70	0.206356	0.187355	0.127119	0.139477
-80	-7.96263	-4.99389	-2.98935	-1.97535						-80	0.459458	0.24173	0.146365	0.104753											-80	-13.7926	-12.7836	-10.9796	-8.7767						-80	0.261171	0.215153	0.160009	0.17376
-90	-8.26775	-5.14179	-3.05795	-2.01414						-90	0.531394	0.289268	0.180737	0.122486											-90	-14.1712	-13.0794	-11.2287	-9.00102						-90	0.31663	0.260709	0.199117	0.213459
-100	-8.53816	-5.29837	-3.15205	-2.07157						-100	0.595171	0.339602	0.227768	0.148765											-100	-14.5224	-13.3756	-11.4347	-9.21495						-100	0.368075	0.306327	0.231458	0.251318
-110	-8.77837	-5.4703	-3.21815	-2.15729						-110	0.651805	0.394854	0.260889	0.187933											-110	-14.8621	-13.7033	-11.7425	-9.62398						-110	0.417836	0.356795	0.279781	0.323724
-120	-9.02391	-5.68223	-3.31116	-2.23437						-120	0.709688	0.462963	0.307419	0.223171											-120	-15.3043	-14.0507	-12.0499	-9.86692						-120	0.482611	0.410298	0.328041	0.366715
-130	-9.19928	-5.86065	-3.41844	-2.32833						-130	0.751043	0.520337	0.361054	0.266087											-130	-15.7163	-14.3813	-12.3575	-10.205						-130	0.542962	0.461214	0.376332	0.426556
-140	-9.38206	-6.05826	-3.53801	-2.45708						-140	0.794143	0.58385	0.420893	0.324953											-140	-16.0569	-14.6714	-12.7054	-10.5543						-140	0.592855	0.505892	0.430951	0.488378
-150	-9.55937	-6.23318	-3.64659	-2.58194						-150	0.835946	0.640066	0.475228	0.381991											-150	-16.3318	-15.0621	-13.0412	-11.0072						-150	0.633123	0.566063	0.483669	0.568537
-160	-9.698	-6.39625	-3.76528	-2.69602						-160	0.868625	0.69249	0.534617	0.434139											-160	-16.7324	-15.5237	-13.4037	-11.3814						-160	0.691805	0.637153	0.54058	0.634767
-170	-9.82753	-6.6038	-3.88364	-2.82727						-170	0.899158	0.759185	0.593805	0.494148											-170	-17.1296	-15.7809	-13.7652	-11.7835						-170	0.749989	0.676765	0.597333	0.705935
-180	-9.94638	-6.7169	-4.00173	-2.9688						-180	0.927192	0.795537	0.652893	0.558819											-180	-17.4592	-16.0996	-14.1436	-11.9671						-180	0.79827	0.725847	0.65674	0.73843
-190	-10.048	-6.83258	-4.08244	-3.06708						-190	0.951147	0.832726	0.69327	0.603745											-190	-17.7334	-16.3778	-14.434	-12.2757						-190	0.838436	0.768693	0.702331	0.79305
-200	-10.1322	-6.97054	-4.20338	-3.22319						-200	0.970999	0.877049	0.753809	0.675089											-200	-18.0082	-16.7132	-14.8021	-12.5453						-200	0.87869	0.820347	0.760121	0.840766
40	-22.2694	-17.2099	-12.9204	-9.20375						40	0.081821	0.0181481	0.0216742	0.017773			pH	V1/2
30	-22.3648	-17.3154	-12.9875	-9.182						30	0.0876676	0.0270249	0.0315617	0.0145638			4	-107.94
20	-22.6236	-17.3054	-13.0592	-9.24444						20	0.103528	0.0261835	0.042127	0.0237922			5	-168.37
10	-22.9555	-17.4181	-13.13	-9.22556						10	0.123868	0.0356661	0.0525597	0.0210118			6	-182.55
0	-23.2338	-17.4623	-13.1448	-9.26888						0	0.140924	0.0393851	0.0547406	0.0274155			7	-177.21
-10	-23.5553	-17.5365	-13.1432	-9.34463						-10	0.160627	0.0456283	0.0545048	0.0386109
-20	-23.9003	-17.6471	-13.207	-9.42494						-20	0.18177	0.0549342	0.063906	0.0504866
-30	-24.4119	-17.7299	-13.2833	-9.47075						-30	0.213123	0.061901	0.0751492	0.05726
-40	-24.8271	-17.8709	-13.3494	-9.56287						-40	0.238569	0.0737648	0.0848893	0.0708956
-50	-25.4786	-18.1534	-13.4952	-9.642						-50	0.278496	0.0975345	0.106374	0.0825938
-60	-26.0687	-18.3442	-13.5767	-9.75656						-60	0.31466	0.113588	0.118383	0.0995421
-70	-26.5933	-18.6654	-13.7438	-9.87537						-70	0.34681	0.140614	0.143006	0.117112
-80	-27.1636	-18.9002	-13.8979	-9.94669						-80	0.38176	0.16037	0.165713	0.127656
-90	-27.9386	-19.1614	-14.0214	-10.137						-90	0.429256	0.182348	0.183912	0.1558
-100	-28.5081	-19.5868	-14.1799	-10.3048						-100	0.464157	0.218141	0.207267	0.180616
-110	-29.2933	-19.97	-14.4331	-10.5432						-110	0.512278	0.250384	0.244578	0.215873
-120	-29.9199	-20.3228	-14.6209	-10.7552						-120	0.550679	0.280069	0.272251	0.247226
-130	-30.5202	-20.834	-14.8235	-10.9965						-130	0.587468	0.323081	0.302105	0.282913
-140	-31.1426	-21.3615	-14.992	-11.3273						-140	0.625612	0.367465	0.326934	0.331835
-150	-31.8854	-21.888	-15.273	-11.6082						-150	0.671134	0.411765	0.368341	0.373378
-160	-32.5268	-22.5104	-15.548	-11.9482						-160	0.710442	0.464134	0.408863	0.423661
-170	-33.0011	-23.08	-15.8619	-12.2262						-170	0.739509	0.51206	0.455118	0.464775
-180	-33.4634	-23.5356	-16.0797	-12.5647						-180	0.767841	0.550395	0.487212	0.514836
-190	-33.8816	-24.1448	-16.3726	-12.8435						-190	0.79347	0.601653	0.530372	0.556068
-200	-34.4438	-24.6736	-16.6442	-13.2032						-200	0.827924	0.646146	0.570393	0.609265
40	-38.1185	-28.2886	-20.3021	-12.4464						40	0.0703393	0.0236567	0.016428	0.00212325			pH	V1/2
30	-38.1981	-28.2591	-20.3514	-12.5698						30	0.0746949	0.0214789	0.0229949	0.0143115			4	-98.132
20	-38.2262	-28.2114	-20.1975	-12.5006						20	0.0762325	0.0179576	0.00249521	0.00747659			5	-146.85
10	-38.3911	-28.1974	-20.1802	-12.5214						10	0.0852556	0.016924	0.000190829	0.00953101			6	-158.92
0	-38.6976	-28.304	-20.2322	-12.6072						0	0.102027	0.0247936	0.00711729	0.0180055			7	-167.44
-10	-39.021	-28.3697	-20.3733	-12.6516						-10	0.119723	0.0296438	0.025912	0.0223909
-20	-39.5201	-28.4205	-20.4236	-12.6735						-20	0.147033	0.0333941	0.032612	0.024554
-30	-40.0021	-28.5548	-20.4592	-12.771						-30	0.173407	0.0433086	0.0373539	0.0341841
-40	-40.8469	-28.6149	-20.5595	-12.7757						-40	0.219634	0.0477454	0.050714	0.0346483
-50	-41.7576	-28.9777	-20.5406	-12.8917						-50	0.269466	0.0745286	0.0481965	0.0461056
-60	-42.7338	-29.3403	-20.5898	-13.1141						-60	0.322882	0.101297	0.05475	0.0680721
-70	-43.557	-29.5482	-20.875	-13.2023						-70	0.367927	0.116645	0.092739	0.0767836
-80	-44.4372	-30.1423	-21.0053	-13.4106						-80	0.41609	0.160504	0.110095	0.0973575
-90	-45.3885	-30.7243	-21.1897	-13.6641						-90	0.468144	0.203469	0.134657	0.122396
-100	-46.1902	-31.4124	-21.5396	-13.9699						-100	0.512012	0.254267	0.181264	0.1526
-110	-47.0369	-31.924	-21.9704	-14.4044						-110	0.558342	0.292035	0.238648	0.195515
-120	-48.0266	-32.548	-22.1919	-14.8675						-120	0.612497	0.338101	0.268152	0.241256
-130	-48.8399	-33.2668	-22.6501	-15.3508						-130	0.657	0.391165	0.329184	0.288991
-140	-49.5869	-34.0737	-23.0479	-15.815						-140	0.697875	0.450734	0.382172	0.33484
-150	-50.4878	-34.9518	-23.4055	-16.3781						-150	0.747171	0.515558	0.429804	0.390458
-160	-50.9522	-35.878	-24.0062	-16.9961						-160	0.772582	0.583933	0.509818	0.451498
-170	-51.8265	-36.6719	-24.4397	-17.5694						-170	0.820423	0.642542	0.567561	0.508123
-180	-52.5004	-37.2866	-24.9602	-18.287						-180	0.857298	0.687921	0.636892	0.579
-190	-52.9274	-38.0547	-25.2484	-18.9228						-190	0.880663	0.744625	0.675281	0.641798
-200	-53.3225	-38.8026	-25.853	-19.4366						-200	0.902282	0.799838	0.755814	0.692547
40	-11.9154	-8.75245	-6.55285	-4.05306						40	0.0560191	0.0130658	0.00783321	-0.0036164			pH	V1/2
30	-12.077	-8.83349	-6.57208	-4.07704						30	0.0651848	0.0190598	0.00970217	-0.000931282			4	-99.69
20	-12.2131	-8.91549	-6.63587	-4.12181						20	0.0729042	0.0251203	0.0159126	0.00410192			5	-149.34
10	-12.3796	-8.98091	-6.71549	-4.14545						10	0.0823478	0.0299539	0.023661	0.00675334			6	-183.16
0	-12.6023	-9.05659	-6.79198	-4.15014						0	0.0949791	0.0355487	0.0311076	0.00728137			7	-179.26
-10	-12.9545	-9.07724	-6.83954	-4.18546						-10	0.114955	0.0370712	0.0357313	0.0112585
-20	-13.3832	-9.23872	-6.88424	-4.23689						-20	0.139271	0.0490075	0.0400825	0.0170332
-30	-14.0008	-9.4197	-7.00496	-4.29103						-30	0.1743	0.0623849	0.0518414	0.0231112
-40	-14.7402	-9.5801	-7.09008	-4.37228						-40	0.216238	0.0742398	0.0601252	0.0322451
-50	-15.4222	-9.82534	-7.2127	-4.41318						-50	0.25492	0.0923621	0.0720593	0.0368402
-60	-16.2594	-10.1444	-7.28383	-4.43838						-60	0.302404	0.115946	0.0789803	0.0396714
-70	-17.0693	-10.4786	-7.47201	-4.5837						-70	0.348341	0.140647	0.0973	0.0559956
-80	-17.9714	-10.8844	-7.65584	-4.70469						-80	0.399506	0.170639	0.115191	0.0695897
-90	-18.8605	-11.384	-7.89864	-4.88961						-90	0.449935	0.207563	0.138826	0.0903629
-100	-19.8423	-11.97	-8.13424	-5.02813						-100	0.505621	0.250874	0.16176	0.105923
-110	-20.8511	-12.6366	-8.4445	-5.30442						-110	0.562839	0.300141	0.191965	0.136965
-120	-21.7076	-13.2257	-8.7449	-5.60041						-120	0.611418	0.34368	0.221206	0.17022
-130	-22.444	-13.8813	-9.16114	-5.94484						-130	0.653186	0.392135	0.26172	0.208913
-140	-23.2118	-14.5441	-9.56556	-6.41277						-140	0.696734	0.441121	0.301095	0.261492
-150	-24.0723	-15.3878	-9.96114	-6.91923						-150	0.74554	0.503478	0.339593	0.318385
-160	-24.7495	-16.148	-10.49	-7.44715						-160	0.78395	0.559663	0.391077	0.377693
-170	-25.2815	-16.8365	-10.9874	-8.00992						-170	0.814124	0.610549	0.439495	0.440923
-180	-25.8958	-17.6222	-11.4624	-8.61644						-180	0.848966	0.668619	0.485732	0.509062
-190	-26.4215	-18.226	-11.9467	-9.13471						-190	0.878783	0.713245	0.532875	0.567292
-200	-26.9636	-18.88	-12.4282	-9.71304						-200	0.90953	0.761581	0.579745	0.632263
40	-48.5635	-40.5408	-33.514	-22.9824						40	0.0774279	0.022859	0.0195322	0.0192086			pH	V1/2
30	-48.6844	-40.5209	-33.5733	-22.9331						30	0.0842229	0.0216882	0.0250379	0.0154498			4	-58.247
20	-48.9331	-40.3321	-33.3932	-22.7755						20	0.0982007	0.0105797	0.00831649	0.00343362			5	-118
10	-49.5661	-40.5695	-33.226	-22.8626						10	0.133778	0.0245476	-0.00720724	0.0100745			6	-148.43
0	-50.2231	-40.6304	-33.3156	-22.7472						0	0.170703	0.0281308	0.0011117	0.0012759			7	-150.37
-10	-50.8079	-40.8736	-33.2795	-22.7336						-10	0.203571	0.04244	-0.00224002	0.000238974
-20	-51.9383	-41.1542	-33.2665	-22.803						-20	0.267104	0.0589497	-0.003447	0.00553035
-30	-53.0915	-41.4291	-33.2617	-22.6528						-30	0.331918	0.0751241	-0.00389266	-0.00592159
-40	-54.1154	-41.7671	-33.1888	-22.8905						-40	0.389465	0.095011	-0.0106611	0.0122017
-50	-55.3426	-42.3566	-33.567	-23.107						-50	0.458438	0.129696	0.024453	0.0287087
-60	-56.4929	-43.1772	-33.6912	-23.3416						-60	0.523089	0.177977	0.0359844	0.0465957
-70	-57.6106	-44.0879	-34.2054	-23.6208						-70	0.585907	0.23156	0.0837254	0.0678832
-80	-58.5359	-45.0058	-34.6438	-24.1872						-80	0.637912	0.285567	0.124429	0.111068
-90	-59.5678	-45.8837	-34.9173	-24.6874						-90	0.695909	0.33722	0.149822	0.149206
-100	-60.4682	-46.7868	-35.5221	-25.0831						-100	0.746515	0.390356	0.205975	0.179376
-110	-61.3974	-47.905	-35.8413	-25.816						-110	0.798739	0.456148	0.235611	0.235255
-120	-61.6982	-49.0925	-36.5437	-26.5602						-120	0.815645	0.526017	0.300825	0.291997
-130	-62.3424	-50.0012	-37.3652	-27.3561						-130	0.851851	0.579482	0.377098	0.35268
-140	-62.9652	-50.7759	-38.0138	-28.3373						-140	0.886855	0.625063	0.437317	0.427491
-150	-63.353	-51.85	-38.6269	-29.2513						-150	0.908651	0.68826	0.494241	0.497178
-160	-63.5165	-52.5762	-39.5455	-30.0169						-160	0.91784	0.730988	0.579528	0.555551
-170	-64.092	-53.5938	-40.3974	-31.079						-170	0.950185	0.79086	0.658623	0.636531
-180	-64.2696	-54.2001	-40.9454	-32.0259						-180	0.960167	0.826533	0.709502	0.708727
-190	-64.64	-55.1542	-41.7607	-32.8249						-190	0.980985	0.88267	0.785199	0.769646
-200	-64.9369	-55.7209	-42.4622	-33.6986						-200	0.997672	0.916013	0.85033	0.836261
40	-23.3087	-14.3976	-8.71727	-5.09778						40	0.0266139	0.011236	0.00422736	0.0167929			pH	V1/2
30	-23.1452	-14.3562	-8.72932	-5.0588						30	0.0164268	0.00832323	0.00559512	0.0119525			4	-110.27
20	-23.043	-14.2543	-8.71636	-5.03398						20	0.0100591	0.00115378	0.00412478	0.00887446			5	-143
10	-22.9984	-14.3271	-8.68485	-4.96963						10	0.00728028	0.00627582	0.000523014	0.000881581			6	-166.08
0	-22.908	-14.3297	-8.66508	-4.96194						0	0.0016478	0.00645875	-0.00172239	-7.40893e-05			7	-172.2
-10	-22.9884	-14.3052	-8.68553	-4.91667						-10	0.00665722	0.00473499	0.0006028	-0.005684
-20	-23.0717	-14.3291	-8.70689	-4.90972						-20	0.0118473	0.00641654	0.00304197	-0.00655279
-30	-23.2761	-14.3683	-8.71008	-4.8813						-30	0.0245827	0.00917456	0.00340671	-0.0100776
-40	-23.6128	-14.5113	-8.69939	-4.92009						-40	0.0455612	0.0192357	0.00218712	-0.00526201
-50	-24.1377	-14.7001	-8.74652	-4.92972						-50	0.0782658	0.0325192	0.00755558	-0.00407053
-60	-25.0014	-14.8455	-8.70992	-4.92241						-60	0.13208	0.0427493	0.00338391	-0.00497655
-70	-26.0517	-15.1268	-8.77561	-4.93204						-70	0.19752	0.0625409	0.0108724	-0.00378507
-80	-27.1325	-15.574	-8.96462	-5.03333						-80	0.264861	0.0940049	0.0324146	0.00878758
-90	-28.5024	-16.2507	-9.10758	-5.10287						-90	0.350214	0.141616	0.0487138	0.0174258
-100	-29.7105	-16.8963	-9.33712	-5.27963						-100	0.425486	0.187039	0.0748722	0.0393566
-110	-31.0294	-17.8097	-9.64068	-5.46444						-110	0.507662	0.251304	0.109477	0.0622927
-120	-32.2635	-18.6935	-10.0095	-5.72204						-120	0.584554	0.313486	0.151512	0.0942642
-130	-33.5418	-19.8765	-10.5146	-6.12213						-130	0.6642	0.396719	0.209084	0.143922
-140	-34.6308	-21.1194	-11.0587	-6.52917						-140	0.732051	0.484167	0.2711	0.194448
-150	-35.6304	-22.1636	-11.819	-7.20176						-150	0.794333	0.557634	0.357759	0.277927
-160	-36.3479	-23.2585	-12.4842	-7.89481						-160	0.839037	0.634669	0.433579	0.363937
-170	-37.0991	-24.3177	-13.4715	-8.77093						-170	0.885842	0.709192	0.546111	0.472672
-180	-37.7323	-25.1808	-14.0686	-9.68889						-180	0.925294	0.769917	0.614169	0.586608
-190	-38.3227	-26.1065	-14.9312	-10.4616						-190	0.96208	0.835047	0.712488	0.68251
-200	-38.7008	-26.9625	-15.6222	-11.2222						-200	0.985638	0.895274	0.791248	0.77691
40	-19.1494	-14.0992	-10.2683	-6.76545						40	0.0732647	0.0357406	0.0206264	0.0111137			pH	V1/2
30	-19.3651	-14.2169	-10.3852	-6.70841						30	0.0841209	0.0414016	0.0262827	0.00560525			4	-76.996
20	-19.634	-14.3951	-10.4858	-6.69966						20	0.0976548	0.0499725	0.0311504	0.00476595			5	-139.08
10	-20.133	-14.5698	-10.554	-6.72977						10	0.12277	0.058375	0.0344503	0.00766973			6	-211.84
0	-20.7798	-14.8119	-10.67	-6.71807						0	0.155323	0.0700193	0.0400631	0.00654101			7	-162.83
-10	-21.3098	-15.1211	-10.7522	-6.72807						-10	0.181998	0.0848909	0.0440404	0.00750572
-20	-22.1201	-15.4789	-10.8658	-6.77727						-20	0.222781	0.1021	0.0495371	0.0122521
-30	-22.9886	-15.7661	-11.0823	-6.79386						-30	0.266493	0.115913	0.0600127	0.0138535
-40	-23.7898	-16.2064	-11.2531	-6.7708						-40	0.306818	0.137091	0.068277	0.011625
-50	-24.786	-16.7465	-11.4752	-6.88898						-50	0.356957	0.163068	0.0790236	0.0230279
-60	-25.7958	-17.2726	-11.7528	-7.02432						-60	0.40778	0.188372	0.0924556	0.0360804
-70	-26.8986	-17.9245	-11.9882	-7.1742						-70	0.463285	0.219726	0.103846	0.0505415
-80	-28.1004	-18.6282	-12.3316	-7.42659						-80	0.523772	0.253572	0.120461	0.0748907
-90	-29.1181	-19.4136	-12.5772	-7.73341						-90	0.574993	0.291347	0.132345	0.104488
-100	-30.1356	-20.2341	-13.1135	-8.09648						-100	0.626204	0.330811	0.158295	0.139517
-110	-30.9913	-20.9764	-13.4711	-8.53159						-110	0.669272	0.366513	0.175597	0.181491
-120	-31.9693	-22.0028	-13.9034	-9.0017						-120	0.718495	0.41588	0.196515	0.226842
-130	-32.7049	-22.908	-14.4086	-9.57534						-130	0.755518	0.459417	0.220959	0.282178
-140	-33.5832	-23.8597	-15.0239	-10.1672						-140	0.799723	0.505191	0.250731	0.339279
-150	-34.2293	-24.7358	-15.7548	-10.8811						-150	0.832242	0.547329	0.286097	0.40815
-160	-34.7124	-25.6818	-16.3285	-11.5947						-160	0.856556	0.592829	0.313856	0.476992
-170	-35.1279	-26.6077	-17.0034	-12.2766						-170	0.877469	0.637362	0.346512	0.542775
-180	-35.6771	-27.433	-17.6658	-13.016						-180	0.90511	0.677056	0.378563	0.614106
-190	-36.1175	-28.3049	-18.5278	-13.811						-190	0.927276	0.718992	0.420272	0.6908
-200	-36.4565	-29.0994	-19.2292	-14.5376						-200	0.944338	0.757205	0.45421	0.760896
40	-18.404	-13.2218	-8.86271	-5.71212						40	0.0282098	0.0182561	0.00774814	0.0142479			pH	V1/2
30	-18.4018	-13.2498	-8.88104	-5.69058						30	0.0280582	0.0203952	0.0102975	0.0110895			4	-111.44
20	-18.5013	-13.3281	-8.80583	-5.63548						20	0.0349149	0.0263769	-0.000178689	0.00299505			5	-161.21
10	-18.6694	-13.3552	-8.84313	-5.6625						10	0.0464988	0.0284472	0.00501763	0.00696146			6	-175.34
0	-18.8815	-13.5097	-8.85479	-5.6501						0	0.0611147	0.0402503	0.00664758	0.00513985			7	-177.52
-10	-19.0233	-13.5871	-8.88792	-5.66894						-10	0.0708863	0.0461633	0.0112588	0.00790164
-20	-19.2916	-13.7563	-8.88219	-5.65529						-20	0.0893751	0.0590893	0.0104647	0.00590375
-30	-19.7081	-13.8211	-8.92812	-5.72125						-30	0.118076	0.0640397	0.0168591	0.0155994
-40	-20.1168	-14.0307	-9.00427	-5.71875						-40	0.14624	0.0800522	0.0274747	0.0152175
-50	-20.8187	-14.2678	-9.02479	-5.76538						-50	0.194609	0.0981654	0.0303306	0.0220779
-60	-21.3656	-14.4585	-9.13573	-5.86625						-60	0.232296	0.112734	0.0457802	0.0368858
-70	-21.9474	-14.8249	-9.25469	-5.95317						-70	0.272388	0.140725	0.0623583	0.0496665
-80	-22.8174	-15.1611	-9.38979	-6.05654						-80	0.332341	0.166409	0.0811793	0.0648417
-90	-23.4691	-15.5524	-9.51448	-6.17577						-90	0.37725	0.196303	0.0985514	0.0823674
-100	-24.3434	-15.8631	-9.62094	-6.38808						-100	0.437499	0.220039	0.113374	0.113555
-110	-25.0977	-16.4292	-9.83573	-6.57538						-110	0.489478	0.263286	0.143298	0.14107
-120	-25.9685	-17.0011	-10.2379	-6.86375						-120	0.549486	0.306976	0.199329	0.183423
-130	-26.7253	-17.5871	-10.5552	-7.10615						-130	0.601637	0.351744	0.243533	0.219047
-140	-27.6441	-18.21	-10.8574	-7.42846						-140	0.664953	0.39933	0.285633	0.266394
-150	-28.3713	-18.8131	-11.2523	-7.81625						-150	0.715064	0.445404	0.340647	0.323349
-160	-28.9721	-19.4778	-11.6399	-8.26462						-160	0.756466	0.496184	0.394644	0.389221
-170	-29.5997	-20	-12.1156	-8.60183						-170	0.799714	0.536078	0.460915	0.438757
-180	-30.1308	-20.716	-12.6094	-9.07317						-180	0.836313	0.590777	0.529707	0.508007
-190	-30.5526	-21.3289	-13.0774	-9.60846						-190	0.86538	0.637599	0.594905	0.586645
-200	-31.1087	-22.0162	-13.5392	-10.0564						-200	0.903701	0.690106	0.659239	0.652444

## Sheet: Fig 4A
	ISS (µA) extracted at the end of the test pulse							normalized ISS						mean ISS normalized						SD
V (mV)	30 mM KCl	30 mM KCl + 30 mM CsCl	100 mM KCl	100 mM KCl + 30 mM CsCl			V (mV)	30 mM KCl	30 mM KCl + 30 mM CsCl	100 mM KCl	100 mM KCl + 30 mM CsCl		V (mV)	30 mM KCl	30 mM KCl + 30 mM CsCl	100 mM KCl	100 mM KCl + 30 mM CsCl		V (mV)	30 mM KCl	30 mM KCl + 30 mM CsCl	100 mM KCl	100 mM KCl + 30 mM CsCl
40	0.270105	0.252059	0.363945	0.318768			40	0.0214368	0.0200046	0.0288844	0.0252989		40	0.0392743	0.0483885	0.039987	0.0388689		40	0.0274839	0.0373842	0.0183674	0.0262116
30	0.244509	0.230473	0.300271	0.26353			30	0.0194053	0.0182914	0.0238309	0.0209149		30	0.0327932	0.0387988	0.0310195	0.030539		30	0.0188204	0.0258159	0.0138667	0.0193441
20	0.213277	0.206629	0.23022	0.200632			20	0.0169266	0.0163991	0.0182714	0.0159231		20	0.0262768	0.0306739	0.0228118	0.022355		20	0.0122255	0.0171369	0.0101003	0.0139253
10	0.179155	0.190643	0.146965	0.125325			10	0.0142185	0.0151303	0.0116638	0.00994638		10	0.0197786	0.0233786	0.0144248	0.0138264		10	0.00767578	0.0110776	0.00671354	0.00901822
0	0.141944	0.163457	0.0473808	0.0327673			0	0.0112653	0.0129727	0.00376036	0.00260057		0	0.0132337	0.0169241	0.00539376	0.00439645		0	0.0064459	0.00825306	0.00393244	0.00499958
-10	0.0940751	0.138746	-0.0952132	-0.0925036			-10	0.00746624	0.0110116	-0.00755656	-0.00734151		-10	0.00609934	0.0108871	-0.00549184	-0.00666616		-10	0.00793655	0.00870352	0.00394345	0.00431169
-20	0.0283779	0.103035	-0.286254	-0.24991			-20	0.0022522	0.00817731	-0.0227184	-0.019834		-20	-0.0018619	0.00471305	-0.0192285	-0.0197628		-20	0.00969895	0.0101524	0.00774448	0.00898027
-30	-0.0633129	0.0565751	-0.566131	-0.444545			-30	-0.0050248	0.00449006	-0.0449308	-0.0352811		-30	-0.0116397	-0.00177397	-0.0382692	-0.0352343		-30	0.0108131	0.0112943	0.0137122	0.0154989
-40	-0.200849	-0.003125	-0.988421	-0.653577			-40	-0.0159403	-0.000248014	-0.0784457	-0.0518709		-40	-0.0248329	-0.0092214	-0.0655005	-0.0522564		-40	0.0120715	0.0120612	0.0213168	0.0229804
-50	-0.411398	-0.0762103	-1.59926	-0.858526			-50	-0.0326505	-0.0060484	-0.126925	-0.0681366		-50	-0.043816	-0.0173721	-0.105223	-0.069813		-50	0.0145763	0.0126372	0.0305664	0.0305569
-60	-0.737337	-0.151752	-2.46938	-1.02747			-60	-0.0585185	-0.0120438	-0.195982	-0.0815451		-60	-0.0717065	-0.0258321	-0.162507	-0.0862883		-60	0.0199968	0.0137397	0.0398452	0.0377912
-70	-1.23383	-0.218009	-3.6386	-1.14812			-70	-0.0979227	-0.0173022	-0.288776	-0.0911202		-70	-0.112284	-0.0340458	-0.241547	-0.10088		-70	0.0280385	0.0158204	0.0472815	0.0440214
-80	-1.93797	-0.266673	-5.13916	-1.23242			-80	-0.153806	-0.0211644	-0.407868	-0.0978109		-80	-0.168778	-0.0411241	-0.346099	-0.113917		-80	0.0361346	0.0184171	0.0508065	0.0488088
-90	-2.89207	-0.294129	-6.96375	-1.27984			-90	-0.229528	-0.0233435	-0.552675	-0.101574		-90	-0.243577	-0.0466338	-0.476319	-0.125624		-90	0.0423059	0.0211486	0.0496295	0.0528268
-100	-4.08425	-0.29944	-9.09397	-1.28949			-100	-0.324145	-0.0237649	-0.721739	-0.10234		-100	-0.33675	-0.0503251	-0.630889	-0.136688		-100	0.0442391	0.023547	0.0468753	0.0573006
-110	-5.48985	-0.298844	-11.4605	-1.26848			-110	-0.4357	-0.0237176	-0.909559	-0.100672		-110	-0.446696	-0.052664	-0.805999	-0.145877		-110	0.0413718	0.0256261	0.0501934	0.0631257
-120	-7.08539	-0.288602	-14.0482	-1.22289			-120	-0.562329	-0.0229048	-1.11493	-0.0970539		-120	-0.571359	-0.0536742	-0.997368	-0.151672		-120	0.0343308	0.0271012	0.0669735	0.0705693
-130	-8.82422	-0.279642	-16.7961	-1.18441			-130	-0.700331	-0.0221937	-1.33302	-0.0940003		-130	-0.706757	-0.0538738	-1.20211	-0.154964		-130	0.0244383	0.0281517	0.0945493	0.0792963
-140	-10.6649	-0.27612	-19.6776	-1.34794			-140	-0.846416	-0.0219142	-1.56171	-0.106979		-140	-0.85043	-0.0542781	-1.41582	-0.156564		-140	0.0123318	0.0291664	0.127908	0.0868385
-150	-12.6001	-0.275957	-22.6757	-1.44789			-150	-1	-0.0219013	-1.79965	-0.114911		-150	-1	-0.0559363	-1.63716	-0.155291		-150	0	0.0305712	0.164661	0.0903111
-160	-14.5905	-0.284068	-25.7571	-1.50426			-160	-1.15797	-0.0225449	-2.0442	-0.119385		-160	-1.1535	-0.0588854	-1.8641	-0.152535		-160	0.0128202	0.0328359	0.202338	0.0901061
-170	-16.6211	-0.295014	-28.9019	-1.58282			-170	-1.31913	-0.0234137	-2.29379	-0.12562		-170	-1.30954	-0.0636377	-2.09418	-0.151891		-170	0.0253633	0.0359408	0.239985	0.0892581
-180	-18.6975	-0.30392	-32.1228	-1.6711			-180	-1.48392	-0.0241205	-2.54941	-0.132626		-180	-1.4672	-0.0695886	-2.32794	-0.155392		-180	0.0372814	0.0400271	0.27674	0.0908548
-190	-20.7711	-0.323844	-35.359	-1.76642			-190	-1.64849	-0.0257018	-2.80625	-0.140191		-190	-1.62539	-0.0782338	-2.56458	-0.164668		-190	0.0491841	0.0465708	0.312403	0.0958605
-200	-22.8781	-0.342901	-38.6505	-1.85719			-200	-1.81571	-0.0272142	-3.06748	-0.147395		-200	-1.78403	-0.0911601	-2.80292	-0.184851		-200	0.0606485	0.057455	0.34583	0.106118
40	0.608129	0.425723	0.101012	0.0638006			40	0.118278	0.0828008	0.0196462	0.0124089
30	0.418443	0.292431	0.0713512	0.0492775			30	0.0813849	0.0568763	0.0138774	0.0095842
20	0.254606	0.19216	0.0473627	0.0323699			20	0.0495196	0.0373742	0.0092118	0.00629578
10	0.123681	0.102077	0.0238078	0.0154986			10	0.0240554	0.0198535	0.00463049	0.00301439
0	0.0175578	0.035784	-0.000340909	-0.00275			0	0.0034149	0.00695979	-6.6305e-05	-0.00053486
-10	-0.0736994	-0.022453	-0.0258671	-0.0236994			-10	-0.0143341	-0.004367	-0.005031	-0.00460941
-20	-0.143244	-0.0683526	-0.0557081	-0.0475253			-20	-0.0278602	-0.0132942	-0.0108349	-0.00924342
-30	-0.20345	-0.103071	-0.103143	-0.0811416			-30	-0.03957	-0.0200467	-0.0200608	-0.0157816
-40	-0.268967	-0.142612	-0.183544	-0.114866			-40	-0.0523126	-0.0277373	-0.0356984	-0.0223409
-50	-0.3472	-0.172616	-0.320863	-0.155094			-50	-0.0675286	-0.0335728	-0.0624062	-0.0301649
-60	-0.454173	-0.20224	-0.559592	-0.203125			-60	-0.0883342	-0.0393346	-0.108838	-0.0395067
-70	-0.632352	-0.239866	-0.935296	-0.250452			-70	-0.122989	-0.0466527	-0.18191	-0.0487115
-80	-0.900668	-0.267305	-1.47639	-0.306593			-80	-0.175175	-0.0519894	-0.28715	-0.0596308
-90	-1.27491	-0.295069	-2.18445	-0.356792			-90	-0.247963	-0.0573893	-0.424863	-0.0693941
-100	-1.74673	-0.310332	-3.03158	-0.41017			-100	-0.33973	-0.060358	-0.589625	-0.0797759
-110	-2.30652	-0.325434	-3.98871	-0.450325			-110	-0.448606	-0.0632951	-0.775783	-0.0875859
-120	-2.95	-0.343027	-5.03497	-0.480473			-120	-0.573759	-0.066717	-0.979275	-0.0934495
-130	-3.64265	-0.350253	-6.13956	-0.496405			-130	-0.708476	-0.0681223	-1.19411	-0.0965482
-140	-4.37531	-0.361308	-7.28468	-0.494364			-140	-0.850974	-0.0702725	-1.41683	-0.0961512
-150	-5.14153	-0.387319	-8.50063	-0.511868			-150	-1	-0.0753316	-1.65333	-0.0995556
-160	-5.91967	-0.417576	-9.72312	-0.529588			-160	-1.15134	-0.0812163	-1.8911	-0.103002
-170	-6.71743	-0.457189	-10.9471	-0.588295			-170	-1.3065	-0.0889209	-2.12915	-0.11442
-180	-7.51532	-0.505112	-12.2214	-0.67397			-180	-1.46169	-0.0982416	-2.37699	-0.131084
-190	-8.30338	-0.565083	-13.5208	-0.836199			-190	-1.61496	-0.109906	-2.62973	-0.162636
-200	-9.10692	-0.666709	-14.8466	-0.984321			-200	-1.77125	-0.129671	-2.88759	-0.191445
40	0.254642	0.366618	0.400145	0.359321			40	0.02597	0.03739	0.0408092	0.0366457
30	0.238891	0.329118	0.318732	0.296658			30	0.0243636	0.0335655	0.0325062	0.030255
20	0.215065	0.290191	0.240607	0.221857			20	0.0219336	0.0295955	0.0245386	0.0226263
10	0.192431	0.250307	0.152944	0.141709			10	0.0196253	0.0255278	0.0155982	0.0144523
0	0.159303	0.206936	0.0563403	0.0428107			0	0.0162467	0.0211046	0.00574593	0.0043661
-10	0.116077	0.163078	-0.0687319	-0.0799133			-10	0.0118382	0.0166317	-0.0070097	-0.00815005
-20	0.0593389	0.111398	-0.232822	-0.226608			-20	0.00605174	0.0113611	-0.0237446	-0.0231108
-30	-0.0266618	0.0500723	-0.46371	-0.405527			-30	-0.00271914	0.00510667	-0.047292	-0.0413582
-40	-0.15289	-0.0274566	-0.79375	-0.599133			-40	-0.0155927	-0.0028002	-0.0809515	-0.0611032
-50	-0.347146	-0.11866	-1.25992	-0.793497			-50	-0.0354041	-0.0121016	-0.128494	-0.0809257
-60	-0.637699	-0.213764	-1.90334	-0.963981			-60	-0.0650364	-0.021801	-0.194114	-0.0983127
-70	-1.05511	-0.299386	-2.75394	-1.09953			-70	-0.107607	-0.0305332	-0.280863	-0.112137
-80	-1.63342	-0.368407	-3.833	-1.21252			-80	-0.166586	-0.0375724	-0.390913	-0.12366
-90	-2.38015	-0.4181	-5.14019	-1.31427			-90	-0.242742	-0.0426404	-0.524228	-0.134037
-100	-3.29725	-0.449025	-6.65643	-1.41019			-100	-0.336274	-0.0457943	-0.678863	-0.14382
-110	-4.37132	-0.463439	-8.36758	-1.48869			-110	-0.445813	-0.0472644	-0.853377	-0.151826
-120	-5.58613	-0.467377	-10.243	-1.50618			-120	-0.569707	-0.047666	-1.04464	-0.153609
-130	-6.9071	-0.470014	-12.2502	-1.4912			-130	-0.704428	-0.0479349	-1.24935	-0.152082
-140	-8.32713	-0.474747	-14.3643	-1.43414			-140	-0.849252	-0.0484176	-1.46496	-0.146262
-150	-9.80526	-0.489216	-16.5628	-1.39037			-150	-1	-0.0498932	-1.68918	-0.141799
-160	-11.3501	-0.510856	-18.8293	-1.32681			-160	-1.15756	-0.0521002	-1.92033	-0.135316
-170	-12.9308	-0.545448	-21.1517	-1.29615			-170	-1.31876	-0.0556281	-2.15718	-0.13219
-180	-14.5376	-0.591402	-23.4971	-1.29064			-180	-1.48264	-0.0603148	-2.39638	-0.131628
-190	-16.1686	-0.655148	-25.8813	-1.3173			-190	-1.64898	-0.066816	-2.63954	-0.134347
-200	-17.818	-0.748302	-28.2917	-1.42608			-200	-1.81719	-0.0763164	-2.88536	-0.145441
40	0.505943	1.28336	0.414866	0.316456			40	0.0630485	0.159928	0.0516989	0.0394354
30	0.399187	0.939035	0.313728	0.245051			30	0.0497451	0.117019	0.0390955	0.0305372
20	0.306033	0.65177	0.235658	0.184339			20	0.0381366	0.0812209	0.0293667	0.0229716
10	0.200957	0.416926	0.163457	0.129155			10	0.0250425	0.0519556	0.0203694	0.0160947
0	0.102168	0.221821	0.0978685	0.0822616			0	0.0127317	0.0276424	0.012196	0.0102511
-10	0.00948595	0.0671604	0.0269147	0.0271496			-10	0.0011821	0.00836926	0.00335401	0.00338327
-20	-0.0878613	-0.0575867	-0.0509935	-0.0411669			-20	-0.0109489	-0.00717622	-0.0063546	-0.00513005
-30	-0.170267	-0.155726	-0.153378	-0.118822			-30	-0.021218	-0.019406	-0.0191133	-0.0148071
-40	-0.259122	-0.239812	-0.3097	-0.22155			-40	-0.0322907	-0.0298844	-0.0385936	-0.0276086
-50	-0.373212	-0.313963	-0.576246	-0.343172			-50	-0.0465081	-0.0391248	-0.0718095	-0.0427647
-60	-0.531485	-0.385784	-1.01348	-0.481828			-60	-0.0662315	-0.0480748	-0.126295	-0.0600434
-70	-0.805871	-0.462789	-1.68739	-0.629371			-70	-0.100424	-0.0576709	-0.210276	-0.0784297
-80	-1.20182	-0.536886	-2.61656	-0.777818			-80	-0.149766	-0.0669045	-0.326066	-0.0969285
-90	-1.73831	-0.600867	-3.79377	-0.936976			-90	-0.216621	-0.0748776	-0.472764	-0.116762
-100	-2.46344	-0.6444	-5.18537	-1.09583			-100	-0.306984	-0.0803025	-0.646179	-0.136558
-110	-3.3414	-0.665155	-6.74187	-1.22547			-110	-0.416392	-0.0828889	-0.840144	-0.152713
-120	-4.36259	-0.663837	-8.43913	-1.28584			-120	-0.543648	-0.0827246	-1.05165	-0.160236
-130	-5.49933	-0.644346	-10.2286	-1.27661			-130	-0.685304	-0.0802958	-1.27464	-0.159086
-140	-6.72231	-0.615715	-12.0991	-1.19942			-140	-0.837707	-0.0767279	-1.50774	-0.149467
-150	-8.02466	-0.600145	-14.026	-1.11396			-150	-1	-0.0747876	-1.74787	-0.138818
-160	-9.37068	-0.600397	-15.9999	-1.02072			-160	-1.16774	-0.0748191	-1.99384	-0.127198
-170	-10.7518	-0.615065	-18.0088	-0.987446			-170	-1.33984	-0.0766469	-2.24419	-0.123051
-180	-12.1581	-0.654299	-20.0831	-0.972868			-180	-1.5151	-0.0815361	-2.50267	-0.121235
-190	-13.5835	-0.691438	-22.1784	-1.02336			-190	-1.69272	-0.0861642	-2.76379	-0.127526
-200	-15.0217	-0.755455	-24.3902	-1.23996			-200	-1.87195	-0.0941417	-3.0394	-0.154518
40	0.206774	0.307605	0.228811	0.248844			40	0.0172944	0.0257278	0.0191376	0.0208131
30	0.185098	0.257605	0.180997	0.200415			30	0.0154814	0.0215458	0.0151384	0.0167626
20	0.155311	0.204173	0.134411	0.149458			20	0.0129901	0.0170768	0.011242	0.0125005
10	0.12966	0.159592	0.0881684	0.098302			10	0.0108447	0.0133481	0.00737433	0.0082219
0	0.100072	0.120791	0.0308887	0.0346279			0	0.00836996	0.0101029	0.00258351	0.00289625
-10	0.0624097	0.0889632	-0.0453035	-0.0452132			-10	0.00521989	0.0074408	-0.00378914	-0.00378159
-20	0.0219834	0.0515173	-0.148049	-0.140824			-20	0.00183867	0.00430887	-0.0123827	-0.0117784
-30	-0.0368136	0.009375	-0.310368	-0.26483			-30	-0.00307906	0.000784117	-0.025959	-0.0221502
-40	-0.119111	-0.0332189	-0.573952	-0.40952			-40	-0.00996237	-0.0027784	-0.0480049	-0.0342519
-50	-0.255166	-0.0819364	-1.00343	-0.558923			-50	-0.0213419	-0.00685309	-0.0839262	-0.0467479
-60	-0.481358	-0.132117	-1.69494	-0.701517			-60	-0.0402604	-0.0110502	-0.141764	-0.0586743
-70	-0.843913	-0.185928	-2.70983	-0.831593			-70	-0.0705841	-0.0155509	-0.226648	-0.0695537
-80	-1.41691	-0.233833	-4.13723	-0.946911			-80	-0.118509	-0.0195576	-0.346034	-0.0791988
-90	-2.25679	-0.263656	-5.93129	-1.05565			-90	-0.188756	-0.022052	-0.496088	-0.088294
-100	-3.37321	-0.286019	-8.08873	-1.14377			-100	-0.282133	-0.0239224	-0.676534	-0.0956638
-110	-4.74706	-0.291709	-10.503	-1.19883			-110	-0.39704	-0.0243983	-0.878462	-0.100269
-120	-6.34442	-0.284122	-13.1139	-1.20614			-120	-0.530642	-0.0237637	-1.09683	-0.100881
-130	-8.10018	-0.279299	-15.9098	-1.17231			-130	-0.677492	-0.0233603	-1.33068	-0.0980509
-140	-9.9856	-0.273645	-18.793	-1.11944			-140	-0.835187	-0.0228875	-1.57183	-0.0936287
-150	-11.9561	-0.277746	-21.8267	-1.05992			-150	-1	-0.0232304	-1.82557	-0.0886505
-160	-14.0121	-0.288259	-24.9085	-1.01239			-160	-1.17196	-0.0241097	-2.08333	-0.0846756
-170	-16.0995	-0.30802	-28.0398	-0.995827			-170	-1.34655	-0.0257625	-2.34522	-0.0832901
-180	-18.2361	-0.357135	-31.2481	-1.05058			-180	-1.52525	-0.0298705	-2.61356	-0.0878695
-190	-20.3891	-0.40961	-34.4896	-1.12977			-190	-1.70533	-0.0342594	-2.88468	-0.0944929
-200	-22.5497	-0.489342	-37.6944	-1.35562			-200	-1.88604	-0.0409282	-3.15273	-0.113383
40	0.806196	0.861254	1.01423	0.938783			40	0.0395008	0.0421984	0.0496939	0.0459971
30	0.711163	0.777547	0.804787	0.790336			30	0.0348445	0.0380971	0.0394318	0.0387237
20	0.629389	0.710459	0.613584	0.612319			20	0.0308379	0.03481	0.0300635	0.0300015
10	0.544671	0.65177	0.434339	0.411615			10	0.026687	0.0319345	0.0212811	0.0201677
0	0.454263	0.592486	0.225686	0.172724			0	0.0222573	0.0290297	0.0110579	0.00846288
-10	0.339324	0.520285	-0.0272038	-0.119274			-10	0.0166257	0.0254922	-0.00133289	-0.005844
-20	0.189126	0.428017	-0.356702	-0.482785			-20	0.0092665	0.0209713	-0.0174771	-0.0236548
-30	-0.0396676	0.289957	-0.842215	-0.927475			-30	-0.00194358	0.0142069	-0.0412656	-0.045443
-40	-0.392847	0.0992052	-1.53239	-1.4526			-40	-0.0192481	0.00486071	-0.0750817	-0.0711724
-50	-0.934754	-0.147634	-2.53842	-2.02917			-50	-0.0457997	-0.00723354	-0.124374	-0.0994224
-60	-1.73681	-0.440137	-3.92901	-2.62141			-60	-0.0850978	-0.0215652	-0.192508	-0.12844
-70	-2.85654	-0.732189	-5.79063	-3.1806			-70	-0.13996	-0.0358747	-0.283721	-0.155838
-80	-4.30544	-1.00047	-8.08092	-3.70941			-80	-0.210951	-0.0490195	-0.395937	-0.181748
-90	-6.09317	-1.22188	-10.7177	-4.23427			-90	-0.298544	-0.0598676	-0.525128	-0.207464
-100	-8.12731	-1.37894	-13.6558	-4.77924			-100	-0.39821	-0.0675632	-0.669086	-0.234166
-110	-10.3488	-1.47392	-16.8048	-5.3716			-110	-0.507057	-0.0722168	-0.823376	-0.26319
-120	-12.7422	-1.48943	-20.0596	-5.97545			-120	-0.624322	-0.072977	-0.98285	-0.292776
-130	-15.2258	-1.45632	-23.3966	-6.55979			-130	-0.74601	-0.0713547	-1.14635	-0.321407
-140	-17.7757	-1.42296	-26.81	-6.9047			-140	-0.870946	-0.06972	-1.3136	-0.338306
-150	-20.4096	-1.44465	-30.2834	-6.99548			-150	-1	-0.070783	-1.48378	-0.342754
-160	-23.0671	-1.52307	-33.8147	-6.88992			-160	-1.13021	-0.074625	-1.6568	-0.337582
-170	-25.7572	-1.72713	-37.3774	-6.77587			-170	-1.26201	-0.0846234	-1.83136	-0.331994
-180	-28.51	-2.08515	-40.9905	-6.84314			-180	-1.39689	-0.102165	-2.00839	-0.33529
-190	-31.2489	-2.67245	-44.6349	-7.26026			-190	-1.53109	-0.130941	-2.18696	-0.355728
-200	-34.0045	-3.64893	-48.284	-8.24265			-200	-1.6661	-0.178785	-2.36575	-0.403861
40	0.400307	0.354697	0.456684	0.427728			40	0.0677098	0.059995	0.0772455	0.0723478
30	0.327041	0.278017	0.34767	0.315715			30	0.0553172	0.047025	0.0588065	0.0534015
20	0.248826	0.200704	0.244852	0.213963			20	0.0420875	0.0339481	0.0414154	0.0361907
10	0.162193	0.129118	0.14375	0.116131			10	0.0274341	0.0218397	0.0243145	0.0196429
0	0.0837066	0.059104	0.0464053	0.020737			0	0.0141585	0.00999713	0.00784921	0.00350755
-10	0.00317888	-0.00765625	-0.0552023	-0.0742413			-10	0.00053769	-0.00129501	-0.00933717	-0.0125575
-20	-0.0752529	-0.0733201	-0.155798	-0.165282			-20	-0.0127286	-0.0124017	-0.0263525	-0.0279565
-30	-0.14832	-0.137283	-0.266167	-0.258237			-30	-0.0250875	-0.0232207	-0.0450207	-0.0436794
-40	-0.225036	-0.200145	-0.393696	-0.348465			-40	-0.0380636	-0.0338534	-0.0665915	-0.0589409
-50	-0.306196	-0.263114	-0.553522	-0.43806			-50	-0.0517914	-0.0445043	-0.0936253	-0.0740955
-60	-0.414126	-0.32164	-0.786741	-0.52099			-60	-0.0700471	-0.0544037	-0.133073	-0.0881226
-70	-0.564722	-0.381196	-1.13595	-0.602999			-70	-0.0955196	-0.0644772	-0.192139	-0.101994
-80	-0.793298	-0.441673	-1.67648	-0.685314			-80	-0.134182	-0.0747065	-0.283568	-0.115917
-90	-1.14491	-0.496279	-2.46458	-0.760947			-90	-0.193655	-0.0839429	-0.41687	-0.12871
-100	-1.65067	-0.545827	-3.51814	-0.840191			-100	-0.279202	-0.0923237	-0.595074	-0.142114
-110	-2.30829	-0.595502	-4.84447	-0.905419			-110	-0.390435	-0.100726	-0.819416	-0.153147
-120	-3.1071	-0.640571	-6.37066	-0.961326			-120	-0.525549	-0.108349	-1.07756	-0.162603
-130	-3.99756	-0.683851	-8.05302	-1.00573			-130	-0.676166	-0.11567	-1.36212	-0.170113
-140	-4.9502	-0.725072	-9.82715	-1.04599			-140	-0.837299	-0.122642	-1.66221	-0.176924
-150	-5.9121	-0.763457	-11.6496	-1.07612			-150	-1	-0.129135	-1.97047	-0.18202
-160	-6.88053	-0.812319	-13.5205	-1.103			-160	-1.1638	-0.137399	-2.28692	-0.186566
-170	-7.82742	-0.854245	-15.3835	-1.13676			-170	-1.32397	-0.144491	-2.60204	-0.192277
-180	-8.73385	-0.899314	-17.2103	-1.16723			-180	-1.47728	-0.152114	-2.91102	-0.197431
-190	-9.61555	-0.948031	-19.0456	-1.21264			-190	-1.62642	-0.160354	-3.22146	-0.205112
-200	-10.438	-1.00885	-20.8287	-1.25789			-200	-1.76554	-0.170642	-3.52306	-0.212766
40	0.183887	0.252023	0.57771	1.04438			40	0.0217108	0.0297554	0.0682079	0.123306
30	0.166799	0.220322	0.433526	0.770918			30	0.0196933	0.0260125	0.0511847	0.0910192
20	0.14646	0.192576	0.302926	0.553107			20	0.0172919	0.0227367	0.0357653	0.0653032
10	0.121532	0.157207	0.189361	0.352457			10	0.0143488	0.0185609	0.0223571	0.0416132
0	0.0956647	0.12854	0.0710983	0.158941			0	0.0112948	0.0151763	0.00839429	0.0187656
-10	0.0572435	0.0977782	-0.0559971	-0.0519147			-10	0.00675851	0.0115443	-0.00661136	-0.00612937
-20	0.0087902	0.0548952	-0.216095	-0.297995			-20	0.00103782	0.00648126	-0.0255134	-0.0351831
-30	-0.0600614	0.00760542	-0.431268	-0.579462			-30	-0.00709122	0.000897942	-0.0509181	-0.0684148
-40	-0.165029	-0.0526915	-0.727493	-0.89039			-40	-0.0194843	-0.00622108	-0.0858922	-0.105125
-50	-0.332406	-0.116781	-1.14924	-1.20464			-50	-0.0392459	-0.0137879	-0.135686	-0.142227
-60	-0.589993	-0.182262	-1.71833	-1.49167			-60	-0.0696581	-0.0215189	-0.202877	-0.176116
-70	-0.969147	-0.240228	-2.44971	-1.72366			-70	-0.114423	-0.0283627	-0.289228	-0.203506
-80	-1.49362	-0.288403	-3.33418	-1.8787			-80	-0.176346	-0.0340506	-0.393653	-0.221811
-90	-2.16875	-0.317251	-4.3688	-1.95025			-90	-0.256056	-0.0374565	-0.515808	-0.230259
-100	-2.98916	-0.337645	-5.5407	-1.96068			-100	-0.352919	-0.0398644	-0.654168	-0.231489
-110	-3.92	-0.350108	-6.81989	-1.89357			-110	-0.462819	-0.0413359	-0.805197	-0.223566
-120	-4.96516	-0.353414	-8.20117	-1.76364			-120	-0.586216	-0.0417262	-0.96828	-0.208226
-130	-6.08174	-0.356376	-9.66143	-1.61416			-130	-0.718047	-0.042076	-1.14069	-0.190578
-140	-7.25123	-0.359501	-11.1771	-1.46306			-140	-0.856124	-0.0424449	-1.31964	-0.172738
-150	-8.46983	-0.370358	-12.759	-1.38349			-150	-1	-0.0437267	-1.5064	-0.163343
-160	-9.70069	-0.386199	-14.3702	-1.31427			-160	-1.14532	-0.045597	-1.69664	-0.155171
-170	-10.9598	-0.409212	-16.0218	-1.28056			-170	-1.29398	-0.0483141	-1.89163	-0.151191
-180	-12.2273	-0.432713	-17.7045	-1.3131			-180	-1.44362	-0.0510887	-2.0903	-0.155032
-190	-13.4866	-0.494563	-19.3865	-1.34733			-190	-1.59231	-0.0583911	-2.28888	-0.159074
-200	-14.7508	-0.557189	-21.095	-1.4653			-200	-1.74156	-0.0657852	-2.4906	-0.173002
40	0.220574	0.309032	0.348934	0.32444			40	0.0306237	0.0429048	0.0484447	0.0450441
30	0.201156	0.278866	0.279353	0.257099			30	0.0279278	0.0387167	0.0387844	0.0356947
20	0.177366	0.245448	0.2028	0.18647			20	0.0246249	0.0340771	0.028156	0.0258889
10	0.14991	0.203974	0.117757	0.100759			10	0.0208129	0.028319	0.0163489	0.013989
0	0.115065	0.164216	0.0196893	0.0046317			0	0.0159752	0.0227991	0.00273359	0.000643048
-10	0.070448	0.118118	-0.105907	-0.113512			-10	0.00978074	0.016399	-0.0147037	-0.0157595
-20	0.00884191	0.0611994	-0.270647	-0.254751			-20	0.00122758	0.0084967	-0.0375756	-0.0353686
-30	-0.0788656	-0.00622329	-0.49104	-0.413945			-30	-0.0109494	-0.000864019	-0.0681742	-0.0574706
-40	-0.202547	-0.0855672	-0.779534	-0.580582			-40	-0.0281209	-0.0118798	-0.108228	-0.0806058
-50	-0.384953	-0.169111	-1.16543	-0.736217			-50	-0.0534455	-0.0234788	-0.161803	-0.102214
-60	-0.646207	-0.254281	-1.66617	-0.867034			-60	-0.0897169	-0.0353034	-0.231324	-0.120376
-70	-0.99935	-0.331124	-2.27957	-0.967016			-70	-0.138746	-0.045972	-0.316487	-0.134257
-80	-1.45936	-0.387915	-3.01877	-1.04359			-80	-0.202612	-0.0538567	-0.419115	-0.144888
-90	-2.03634	-0.428757	-3.87762	-1.1123			-90	-0.282718	-0.0595271	-0.538354	-0.154428
-100	-2.706	-0.45168	-4.84906	-1.1812			-100	-0.375691	-0.0627096	-0.673226	-0.163993
-110	-3.47552	-0.462681	-5.91676	-1.2358			-110	-0.482529	-0.0642369	-0.821461	-0.171574
-120	-4.32001	-0.470466	-7.0644	-1.25883			-120	-0.599775	-0.0653178	-0.980795	-0.174772
-130	-5.24035	-0.476572	-8.29453	-1.25932			-130	-0.727551	-0.0661654	-1.15158	-0.174839
-140	-6.20217	-0.495159	-9.57601	-1.24825			-140	-0.861086	-0.068746	-1.3295	-0.173302
-150	-7.20273	-0.517431	-10.8998	-1.23275			-150	-1	-0.0718383	-1.51329	-0.17115
-160	-8.24326	-0.546622	-12.2716	-1.2325			-160	-1.14446	-0.075891	-1.70375	-0.171115
-170	-9.29785	-0.576553	-13.6701	-1.23952			-170	-1.29088	-0.0800465	-1.89791	-0.172091
-180	-10.3633	-0.620809	-15.0918	-1.30806			-180	-1.43881	-0.0861909	-2.09529	-0.181606
-190	-11.4523	-0.691366	-16.5364	-1.47809			-190	-1.59	-0.0959866	-2.29585	-0.205212
-200	-12.5378	-0.780744	-17.982	-1.7138			-200	-1.7407	-0.108396	-2.49656	-0.237938
40	0.460549	0.368551	0.440318	0.446098			40	0.0402258	0.0321904	0.0384587	0.0389636
30	0.424621	0.322688	0.353125	0.352439			30	0.0370877	0.0281846	0.030843	0.0307831
20	0.349892	0.277601	0.264288	0.258002			20	0.0305606	0.0242466	0.0230838	0.0225347
10	0.270303	0.229624	0.166691	0.153342			10	0.0236092	0.0200561	0.0145593	0.0133934
0	0.179588	0.176788	0.0570087	0.0387464			0	0.0156858	0.0154412	0.00497932	0.00338423
-10	0.0770051	0.120611	-0.0771857	-0.100072			-10	0.00672586	0.0105345	-0.00674164	-0.00874062
-20	-0.0484104	0.0564668	-0.249314	-0.262861			-20	-0.00422832	0.00493198	-0.0217758	-0.0229591
-30	-0.199747	-0.0166366	-0.481756	-0.449693			-30	-0.0174465	-0.00145309	-0.0420781	-0.0392776
-40	-0.385134	-0.100939	-0.802511	-0.644328			-40	-0.0336388	-0.00881636	-0.0700938	-0.0562776
-50	-0.665535	-0.198338	-1.25461	-0.841456			-50	-0.0581299	-0.0173235	-0.109581	-0.0734954
-60	-1.05168	-0.295538	-1.88017	-1.01371			-60	-0.091857	-0.0258132	-0.16422	-0.0885406
-70	-1.56974	-0.381954	-2.7164	-1.16348			-70	-0.137106	-0.0333611	-0.237259	-0.101622
-80	-2.26082	-0.458815	-3.79165	-1.30981			-80	-0.197467	-0.0400743	-0.331175	-0.114403
-90	-3.13132	-0.516366	-5.1054	-1.4416			-90	-0.2735	-0.045101	-0.445922	-0.125914
-100	-4.18479	-0.563873	-6.64933	-1.58598			-100	-0.365513	-0.0492504	-0.580773	-0.138525
-110	-5.40296	-0.601156	-8.39077	-1.71833			-110	-0.471912	-0.0525069	-0.732876	-0.150085
-120	-6.76252	-0.634158	-10.3007	-1.79624			-120	-0.59066	-0.0553894	-0.899691	-0.156889
-130	-8.24671	-0.661507	-12.3531	-1.83461			-130	-0.720294	-0.0577781	-1.07896	-0.160241
-140	-9.80658	-0.701156	-14.5137	-1.88217			-140	-0.856537	-0.0612412	-1.26767	-0.164395
-150	-11.4491	-0.750235	-16.7636	-1.92906			-150	-1	-0.0655279	-1.46419	-0.168491
-160	-13.1492	-0.793154	-19.0903	-1.97619			-160	-1.14849	-0.0692765	-1.6674	-0.172607
-170	-14.8711	-0.854335	-21.4644	-2.02195			-170	-1.29889	-0.0746203	-1.87477	-0.176603
-180	-16.6417	-0.92547	-23.883	-2.1006			-180	-1.45354	-0.0808334	-2.08601	-0.183473
-190	-18.4505	-1.01868	-26.3386	-2.22065			-190	-1.61153	-0.0889745	-2.30049	-0.193958
-200	-20.3135	-1.21004	-28.8359	-2.55784			-200	-1.77424	-0.105689	-2.51862	-0.22341
40	0.470484	0.716998	0.655582	0.625723			40	0.031576	0.0481204	0.0439986	0.0419946
30	0.450759	0.634104	0.522435	0.539939			30	0.0302521	0.0425571	0.0350626	0.0362373
20	0.424458	0.572363	0.400668	0.422561			20	0.028487	0.0384134	0.0268904	0.0283597
10	0.390029	0.528378	0.269147	0.283363			10	0.0261763	0.0354614	0.0180635	0.0190176
0	0.345213	0.48806	0.11819	0.102511			0	0.0231686	0.0327555	0.00793218	0.00687989
-10	0.27798	0.44095	-0.0738981	-0.11409			-10	0.0186563	0.0295938	-0.00495958	-0.00765698
-20	0.169527	0.367088	-0.336904	-0.393569			-20	0.0113776	0.0246367	-0.0226109	-0.0264139
-30	-0.00713315	0.261958	-0.714632	-0.736127			-30	-0.000478733	0.017581	-0.0479616	-0.0494043
-40	-0.287319	0.107514	-1.26584	-1.13829			-40	-0.0192831	0.0072157	-0.0849554	-0.0763953
-50	-0.714921	-0.0938945	-2.02435	-1.58078			-50	-0.047981	-0.00630161	-0.135862	-0.106092
-60	-1.33844	-0.317612	-3.02592	-2.03176			-60	-0.0898277	-0.0213161	-0.203081	-0.136359
-70	-2.16629	-0.555491	-4.27617	-2.47007			-70	-0.145388	-0.0372811	-0.28699	-0.165776
-80	-3.20795	-0.773573	-5.7864	-2.86414			-80	-0.215297	-0.0519174	-0.388347	-0.192223
-90	-4.45742	-0.950813	-7.52787	-3.23643			-90	-0.299155	-0.0638126	-0.505224	-0.217209
-100	-5.88517	-1.08161	-9.48445	-3.62805			-100	-0.394976	-0.072591	-0.636537	-0.243492
-110	-7.4659	-1.17762	-11.6319	-4.04603			-110	-0.501064	-0.0790345	-0.780659	-0.271544
-120	-9.17766	-1.21521	-13.9532	-4.46617			-120	-0.615947	-0.0815573	-0.936454	-0.299741
-130	-10.9994	-1.2181	-16.4035	-4.85695			-130	-0.738213	-0.0817513	-1.1009	-0.325969
-140	-12.9146	-1.20358	-18.984	-5.30079			-140	-0.866745	-0.0807766	-1.27409	-0.355756
-150	-14.9001	-1.25576	-21.6192	-5.48465			-150	-1	-0.0842789	-1.45095	-0.368095
-160	-16.9471	-1.41924	-24.3307	-5.47939			-160	-1.13738	-0.0952504	-1.63292	-0.367742
-170	-19.0355	-1.71812	-27.1249	-5.48795			-170	-1.27754	-0.115309	-1.82046	-0.368317
-180	-21.1645	-2.0261	-29.943	-5.65103			-180	-1.42043	-0.135979	-2.00958	-0.379262
-190	-23.3162	-2.52355	-32.8128	-5.9604			-190	-1.56484	-0.169365	-2.20219	-0.400025
-200	-25.5026	-3.20043	-35.7143	-6.59787			-200	-1.71157	-0.214793	-2.39692	-0.442808
40	0.464198	0.508743	0.442486	0.311398			40	0.0454168	0.049775	0.0432925	0.030467
30	0.406629	0.419906	0.349765	0.249783			30	0.0397843	0.0410833	0.0342208	0.0244386
20	0.340065	0.340914	0.260369	0.182749			20	0.0332717	0.0333548	0.0254743	0.0178801
10	0.26763	0.268551	0.168046	0.107605			10	0.0261847	0.0262749	0.0164415	0.010528
0	0.19216	0.200361	0.0647399	0.0255238			0	0.0188008	0.0196032	0.0063341	0.00249723
-10	0.103378	0.131521	-0.0573699	-0.0800759			-10	0.0101144	0.0128679	-0.00561303	-0.00783456
-20	0.00873162	0.0599892	-0.217088	-0.207334			-20	0.000854295	0.0058693	-0.0212397	-0.0202854
-30	-0.105726	-0.0178288	-0.441113	-0.358255			-30	-0.0103442	-0.00174435	-0.0431581	-0.0350514
-40	-0.261507	-0.101842	-0.748392	-0.524657			-40	-0.0255856	-0.00996419	-0.0732222	-0.051332
-50	-0.473627	-0.192829	-1.19465	-0.684068			-50	-0.0463393	-0.0188662	-0.116884	-0.0669287
-60	-0.769924	-0.287446	-1.81929	-0.817323			-60	-0.0753288	-0.0281235	-0.177998	-0.0799663
-70	-1.19296	-0.369346	-2.65533	-0.915499			-70	-0.116718	-0.0361366	-0.259795	-0.0895717
-80	-1.77623	-0.441077	-3.73089	-0.992883			-80	-0.173785	-0.0431546	-0.365027	-0.0971429
-90	-2.54323	-0.492016	-5.04897	-1.05201			-90	-0.248827	-0.0481385	-0.493988	-0.102927
-100	-3.48365	-0.516619	-6.57959	-1.10036			-100	-0.340838	-0.0505456	-0.643742	-0.107659
-110	-4.59828	-0.534827	-8.30621	-1.12444			-110	-0.449893	-0.052327	-0.812674	-0.110014
-120	-5.85777	-0.543605	-10.1779	-1.11924			-120	-0.57312	-0.053186	-0.995801	-0.109505
-130	-7.22863	-0.547417	-12.1921	-1.09223			-130	-0.707244	-0.0535589	-1.19287	-0.106863
-140	-8.69371	-0.553793	-14.2959	-1.05667			-140	-0.850587	-0.0541827	-1.3987	-0.103383
-150	-10.2208	-0.570249	-16.4773	-1.00188			-150	-1	-0.0557928	-1.61212	-0.0980231
-160	-11.8115	-0.587518	-18.7393	-0.953848			-160	-1.15562	-0.0574823	-1.83343	-0.0933237
-170	-13.4409	-0.614306	-21.0368	-0.936236			-170	-1.31505	-0.0601033	-2.05822	-0.0916006
-180	-15.0941	-0.642558	-23.395	-0.945665			-180	-1.4768	-0.0628674	-2.28895	-0.0925231
-190	-16.7801	-0.672525	-25.7841	-0.988385			-190	-1.64175	-0.0657994	-2.5227	-0.0967029
-200	-18.4762	-0.717811	-28.1777	-1.1448			-200	-1.8077	-0.0702301	-2.75689	-0.112006
40	0.0302565	0.0245845	0.0291908	0.0356033			40	0.00517909	0.0042082	0.00499666	0.00609432
30	0.0250542	0.0223808	0.01931	0.0256864			30	0.00428859	0.00383098	0.00330534	0.00439681
20	0.0182984	0.0181358	0.00803052	0.012789			20	0.00313219	0.00310436	0.00137461	0.00218913
10	0.0126445	0.0146496	-0.00457176	0.00334507			10	0.0021644	0.00250761	-0.000782561	0.000572585
0	0.00547945	0.0111192	-0.0177565	-0.0160043			0	0.000937933	0.0019033	-0.00303943	-0.00273951
-10	-0.00438312	0.00448009	-0.0411308	-0.0349892			-10	-0.00075027	0.000766869	-0.00704047	-0.00598919
-20	-0.0142341	-0.00215278	-0.0696171	-0.0560874			-20	-0.00243649	-0.000368497	-0.0119165	-0.00960064
-30	-0.0322616	-0.0087762	-0.117594	-0.0855672			-30	-0.0055223	-0.00150225	-0.0201289	-0.0146468
-40	-0.0555455	-0.020737	-0.196315	-0.110224			-40	-0.00950788	-0.00354961	-0.0336038	-0.0188673
-50	-0.0990788	-0.0327854	-0.325307	-0.13918			-50	-0.0169596	-0.00561197	-0.0556837	-0.0238238
-60	-0.175849	-0.0452493	-0.547435	-0.160296			-60	-0.0301006	-0.00774544	-0.0937059	-0.0274383
-70	-0.307785	-0.0551301	-0.906991	-0.1819			-70	-0.0526845	-0.00943676	-0.155252	-0.0311364
-80	-0.540679	-0.0643064	-1.46064	-0.202565			-80	-0.0925495	-0.0110075	-0.250022	-0.0346736
-90	-0.906828	-0.0727962	-2.2519	-0.220629			-90	-0.155224	-0.0124607	-0.385463	-0.0377656
-100	-1.43018	-0.0763909	-3.28835	-0.237843			-100	-0.244809	-0.013076	-0.562876	-0.0407123
-110	-2.1129	-0.0776192	-4.54124	-0.248898			-110	-0.36167	-0.0132863	-0.777336	-0.0426046
-120	-2.92957	-0.0799133	-5.97162	-0.250434			-120	-0.501463	-0.013679	-1.02218	-0.0428674
-130	-3.84288	-0.0794798	-7.52216	-0.248952			-130	-0.657797	-0.0136048	-1.28759	-0.0426138
-140	-4.828	-0.0808707	-9.16398	-0.241962			-140	-0.826422	-0.0138429	-1.56862	-0.0414172
-150	-5.84205	-0.0865065	-10.8548	-0.234556			-150	-1	-0.0148076	-1.85805	-0.0401495
-160	-6.86996	-0.0973447	-12.5715	-0.230564			-160	-1.17595	-0.0166628	-2.1519	-0.0394662
-170	-7.89843	-0.114342	-14.3018	-0.221857			-170	-1.352	-0.0195723	-2.44809	-0.0379759
-180	-8.90869	-0.120918	-16.0297	-0.212789			-180	-1.52492	-0.0206978	-2.74385	-0.0364237
-190	-9.89646	-0.131539	-17.7505	-0.217973			-190	-1.694	-0.0225159	-3.03841	-0.0373111
-200	-10.8526	-0.145231	-19.445	-0.222146			-200	-1.85766	-0.0248596	-3.32846	-0.0380253
40	0.652204	0.933761	0.470791	0.144093			40	0.0751318	0.107566	0.0542336	0.0165991
30	0.461507	0.640842	0.318136	0.104137			30	0.0531641	0.0738229	0.0366482	0.0119962
20	0.318949	0.429678	0.231214	0.0780527			20	0.0367419	0.0494976	0.0266351	0.00899143
10	0.191528	0.255961	0.145177	0.0501987			10	0.0220634	0.0294859	0.0167239	0.00578273
0	0.0722724	0.120791	0.0740426	0.0183707			0	0.00832555	0.0139148	0.00852947	0.00211624
-10	-0.0417088	0.0113259	0.00672743	-0.0156792			-10	-0.00480472	0.0013047	0.000774978	-0.00180619
-20	-0.14496	-0.0731575	-0.0686416	-0.057966			-20	-0.016699	-0.00842751	-0.00790729	-0.0066775
-30	-0.250723	-0.146875	-0.15746	-0.106629			-30	-0.0288824	-0.0169195	-0.0181389	-0.0122834
-40	-0.376156	-0.209772	-0.295141	-0.170213			-40	-0.043332	-0.0241651	-0.0339993	-0.019608
-50	-0.523067	-0.274819	-0.515824	-0.247164			-50	-0.0602557	-0.0316583	-0.0594212	-0.0284725
-60	-0.743515	-0.341799	-0.886254	-0.324747			-60	-0.0856506	-0.0393742	-0.102094	-0.0374098
-70	-1.0778	-0.405708	-1.46573	-0.412789			-70	-0.124159	-0.0467363	-0.168848	-0.047552
-80	-1.53844	-0.462066	-2.30249	-0.507533			-80	-0.177223	-0.0532286	-0.26524	-0.0584661
-90	-2.17477	-0.505401	-3.40069	-0.614108			-90	-0.250526	-0.0582206	-0.391748	-0.0707432
-100	-2.97728	-0.531304	-4.74184	-0.714053			-100	-0.342973	-0.0612045	-0.546244	-0.0822567
-110	-3.92953	-0.539252	-6.27825	-0.795701			-110	-0.45267	-0.0621201	-0.723234	-0.0916622
-120	-5.00303	-0.531431	-7.96346	-0.827222			-120	-0.576333	-0.0612191	-0.917365	-0.0952933
-130	-6.14859	-0.518479	-9.76839	-0.817883			-130	-0.708298	-0.0597271	-1.12529	-0.0942175
-140	-7.39207	-0.516853	-11.6623	-0.791546			-140	-0.851543	-0.0595398	-1.34346	-0.0911836
-150	-8.6808	-0.524043	-13.6084	-0.740137			-150	-1	-0.060368	-1.56765	-0.0852614
-160	-9.98335	-0.543244	-15.6084	-0.718696			-160	-1.15005	-0.06258	-1.79804	-0.0827914
-170	-11.3334	-0.583652	-17.6228	-0.71409			-170	-1.30557	-0.0672349	-2.03009	-0.0822608
-180	-12.6962	-0.616619	-19.6629	-0.745665			-180	-1.46256	-0.0710325	-2.2651	-0.0858982
-190	-14.0525	-0.671875	-21.714	-0.859483			-190	-1.61881	-0.0773978	-2.50138	-0.0990097
-200	-15.4157	-0.741077	-23.7492	-1.11873			-200	-1.77583	-0.0853696	-2.73583	-0.128874
40	0.497959	0.703053	0.642973	0.500289			40	0.037278	0.0526317	0.0481341	0.0374525
30	0.516492	0.612681	0.526734	0.412103			30	0.0386655	0.0458663	0.0394322	0.0308507
20	0.48302	0.522128	0.40047	0.305401			20	0.0361597	0.0390874	0.0299798	0.0228628
10	0.419093	0.432551	0.261145	0.187066			10	0.031374	0.0323815	0.0195498	0.0140041
0	0.329137	0.341745	0.104498	0.0475975			0	0.0246397	0.0255836	0.00782289	0.00356323
-10	0.213457	0.250145	-0.0848808	-0.123103			-10	0.0159798	0.0187262	-0.00635432	-0.00921572
-20	0.0608743	0.146803	-0.329913	-0.328631			-20	0.00455715	0.0109899	-0.0246979	-0.0246019
-30	-0.145918	0.0315751	-0.66315	-0.573266			-30	-0.0109236	0.00236377	-0.0496446	-0.0429157
-40	-0.441637	-0.107514	-1.11723	-0.853974			-40	-0.0330617	-0.00804871	-0.0836379	-0.0639299
-50	-0.858761	-0.273176	-1.74601	-1.14498			-50	-0.0642883	-0.0204504	-0.130709	-0.085715
-60	-1.43271	-0.449892	-2.56709	-1.43923			-60	-0.107255	-0.0336796	-0.192177	-0.107744
-70	-2.19068	-0.624115	-3.5938	-1.71024			-70	-0.163998	-0.0467223	-0.269038	-0.128032
-80	-3.13018	-0.779137	-4.83835	-1.96638			-80	-0.234331	-0.0583275	-0.362207	-0.147207
-90	-4.24057	-0.909194	-6.2673	-2.23121			-90	-0.317456	-0.0680638	-0.469181	-0.167032
-100	-5.50446	-1.00831	-7.87746	-2.51949			-100	-0.412073	-0.0754837	-0.58972	-0.188613
-110	-6.88768	-1.07097	-9.64507	-2.83714			-110	-0.515623	-0.0801748	-0.722046	-0.212393
-120	-8.38736	-1.09173	-11.5191	-3.15495			-120	-0.627892	-0.0817285	-0.86234	-0.236185
-130	-9.9774	-1.08911	-13.5331	-3.49184			-130	-0.746925	-0.0815324	-1.01311	-0.261405
-140	-11.6285	-1.08439	-15.6274	-3.69142			-140	-0.870532	-0.0811795	-1.1699	-0.276346
-150	-13.358	-1.10116	-17.7838	-3.69044			-150	-1	-0.0824344	-1.33133	-0.276273
-160	-15.1284	-1.13902	-20.0521	-3.57124			-160	-1.13254	-0.0852688	-1.50113	-0.267349
-170	-16.9344	-1.20914	-22.3484	-3.42937			-170	-1.26773	-0.0905183	-1.67304	-0.256729
-180	-18.786	-1.31546	-24.7244	-3.3672			-180	-1.40635	-0.0984778	-1.85091	-0.252074
-190	-20.662	-1.45009	-27.2558	-3.39494			-190	-1.54679	-0.108556	-2.04042	-0.254151
-200	-22.5792	-1.67159	-29.9272	-3.62534			-200	-1.69032	-0.125138	-2.2404	-0.271399
40	0.162735	0.154841	0.187626	0.230943			40	0.0136639	0.0130011	0.0157539	0.019391
30	0.157081	0.157298	0.159176	0.188439			30	0.0131892	0.0132074	0.0133651	0.0158222
20	0.147778	0.155708	0.120647	0.136507			20	0.0124081	0.0130739	0.01013	0.0114617
10	0.130762	0.150939	0.0714234	0.0691474			10	0.0109794	0.0126735	0.00599702	0.00580592
0	0.104895	0.141167	0.00226064	-0.0143967			0	0.00880747	0.011853	0.000189813	-0.00120881
-10	0.0736814	0.122959	-0.0993136	-0.121929			-10	0.00618661	0.0103242	-0.00833881	-0.0102377
-20	0.0184249	0.0985007	-0.246983	-0.257153			-20	0.00154703	0.00827055	-0.0207378	-0.0215917
-30	-0.0640535	0.0578396	-0.466618	-0.414523			-30	-0.00537821	0.00485647	-0.0391793	-0.0348052
-40	-0.195556	0.00585938	-0.801337	-0.578107			-40	-0.0164198	0.000491979	-0.0672838	-0.0485404
-50	-0.405076	-0.0515535	-1.30161	-0.725072			-50	-0.034012	-0.00432866	-0.109289	-0.0608803
-60	-0.731467	-0.108418	-2.02645	-0.84879			-60	-0.0614172	-0.00910322	-0.170149	-0.0712681
-70	-1.22715	-0.156503	-3.02162	-0.939812			-70	-0.103037	-0.0131407	-0.253709	-0.0789108
-80	-1.93158	-0.188692	-4.33307	-1.02357			-80	-0.162184	-0.0158434	-0.363824	-0.0859437
-90	-2.85824	-0.201228	-5.94476	-1.10096			-90	-0.23999	-0.016896	-0.499148	-0.0924412
-100	-4.00018	-0.202782	-7.83456	-1.16888			-100	-0.335873	-0.0170265	-0.657824	-0.098144
-110	-5.33681	-0.195195	-9.94476	-1.21111			-110	-0.448102	-0.0163894	-0.835006	-0.10169
-120	-6.83309	-0.177041	-12.2066	-1.20896			-120	-0.573737	-0.0148652	-1.02492	-0.10151
-130	-8.44606	-0.159429	-14.6535	-1.16736			-130	-0.709169	-0.0133864	-1.23037	-0.0980166
-140	-10.1431	-0.145827	-17.1587	-1.10074			-140	-0.851661	-0.0122443	-1.44072	-0.092423
-150	-11.9098	-0.137355	-19.7472	-1.02767			-150	-1	-0.011533	-1.65806	-0.086288
-160	-13.7286	-0.132388	-22.3944	-0.961163			-160	-1.15271	-0.0111159	-1.88033	-0.0807035
-170	-15.5827	-0.134483	-25.0819	-0.902168			-170	-1.30839	-0.0112918	-2.10599	-0.07575
-180	-17.4688	-0.140155	-27.8208	-0.870502			-180	-1.46676	-0.0117681	-2.33595	-0.0730912
-190	-19.368	-0.150072	-30.5849	-0.865661			-190	-1.62622	-0.0126007	-2.56804	-0.0726847
-200	-21.2923	-0.169671	-33.3864	-0.992937			-200	-1.78779	-0.0142463	-2.80327	-0.0833714
40	0.129064	0.136525	0.257207	0.4597			40	0.0136199	0.0144072	0.0271426	0.0485113
30	0.122146	0.131503	0.206557	0.357677			30	0.0128898	0.0138773	0.0217976	0.037745
20	0.109881	0.127366	0.15354	0.265842			20	0.0115955	0.0134407	0.0162029	0.0280538
10	0.100596	0.114902	0.101698	0.178179			10	0.0106157	0.0121255	0.010732	0.0188029
0	0.0842666	0.103017	0.0444545	0.0880238			0	0.00889251	0.0108712	0.0046912	0.009289
-10	0.061651	0.0922507	-0.0291004	-0.00998884			-10	0.00650592	0.00973505	-0.00307092	-0.0010541
-20	0.03069	0.0691293	-0.123609	-0.119184			-20	0.00323866	0.0072951	-0.0130442	-0.0125772
-30	-0.0210079	0.0446532	-0.261091	-0.248392			-30	-0.00221693	0.00471217	-0.0275525	-0.0262124
-40	-0.0977421	0.00582157	-0.466474	-0.382731			-40	-0.0103145	0.00061434	-0.0492262	-0.0403889
-50	-0.219762	-0.0386561	-0.779967	-0.518479			-50	-0.023191	-0.00407931	-0.0823086	-0.0547142
-60	-0.42332	-0.0842847	-1.25484	-0.635278			-60	-0.0446722	-0.00889441	-0.132421	-0.0670398
-70	-0.734953	-0.128559	-1.94595	-0.727836			-70	-0.0775583	-0.0135666	-0.205353	-0.0768072
-80	-1.21721	-0.15858	-2.91429	-0.804877			-80	-0.12845	-0.0167347	-0.30754	-0.0849373
-90	-1.89095	-0.179895	-4.16927	-0.859032			-90	-0.199549	-0.018984	-0.439976	-0.0906521
-100	-2.77092	-0.187121	-5.71322	-0.894256			-100	-0.29241	-0.0197465	-0.602906	-0.0943692
-110	-3.85206	-0.183544	-7.49917	-0.903775			-110	-0.406501	-0.0193691	-0.791374	-0.0953738
-120	-5.09814	-0.177113	-9.47323	-0.879588			-120	-0.537998	-0.0186905	-0.999693	-0.0928214
-130	-6.47341	-0.164342	-11.6004	-0.837355			-130	-0.683127	-0.0173428	-1.22417	-0.0883646
-140	-7.94382	-0.15112	-13.8148	-0.785892			-140	-0.838297	-0.0159474	-1.45785	-0.0829338
-150	-9.47614	-0.147327	-16.1077	-0.70466			-150	-1	-0.0155471	-1.69982	-0.0743616
-160	-11.0532	-0.143208	-18.4569	-0.654751			-160	-1.16642	-0.0151125	-1.94772	-0.0690947
-170	-12.6547	-0.145394	-20.8277	-0.632858			-170	-1.33543	-0.0153431	-2.19791	-0.0667843
-180	-14.2687	-0.148844	-23.2221	-0.617142			-180	-1.50575	-0.0157072	-2.45058	-0.0651259
-190	-15.8953	-0.153938	-25.6527	-0.579895			-190	-1.6774	-0.0162448	-2.70708	-0.0611953
-200	-17.5056	-0.165986	-28.0565	-0.595285			-200	-1.84733	-0.0175162	-2.96075	-0.0628194

## Sheet: Fig 4D
xAPs fired out of 20 stimulations at 1/4Hz
number	cont	30 mM Cs
#1	8	4
#2	12	5
#3	12	2
#4	10	4
#5	9	5
#6	7	2
#7	8	3
#8	9	2
#9	12	3
#10	13	3
#11	11	4
#12	10	1
#13	10	0
#14	9	3
#15	8	4

## Sheet: Fig 5D
Sample group	KDM1 (molecules/10000 actin)	KDM1 (molecules/10000 actin) Average	KDM1 (molecules/10000 actin) SD	KDM1 (molecules/10000 actin) SE
Juvenile Trap	8.21496
Juvenile Trap	10.0782
Juvenile Trap	4.79138	7.69486	2.68153	1.54818
Adult Trap	114.54
Adult Trap	80.5844
Adult Trap	64.6194	86.5814	25.4951	14.7196
Juvenile TH	70.0491
Juvenile TH	52.4112
Juvenile TH	65.1586
Juvenile TH	60.5888	62.0519	7.49866	3.74933
Adult TH	324.369
Adult TH	393.073
Adult TH	372.573	363.338	35.2708	20.3636
Adult TH Tip	105.713
Adult TH Tip	161.918
Adult TH Tip	316.732	194.787	109.282	63.094
Adult TH Base	175.584
Adult TH Base	673.444
Adult TH Base	726.483	525.17	303.91	175.463

## Sheet: S3B Fig
Sample Group	MSL10 (molecules/10000 actin)	MSL10 (molecules/10000 actin) Average	MSL10 (molecules/10000 actin) SD	MSL10 (molecules/10000 actin) SE	KDM1 (molecules/10000 actin)	KDM1 (molecules/10000 actin) Average	KDM1 (molecules/10000 actin) SD	KDM1 (molecules/10000 actin) SE	GLR3.6 (molecules/10000 actin)	GLR3.6 (molecules/10000 actin) Average	GLR3.6 (molecules/10000 actin) SD	GLR3.6 (molecules/10000 actin) SE	SKOR (molecules/10000 actin)	SKOR (molecules/10000 actin) Average	SKOR (molecules/10000 actin) SD	SKOR (molecules/10000 actin) SE
Trigger Hair (whole)	576.433				120.914				1092.5				786.539
Trigger Hair (whole)	3639.25				141.308				3025.94				1026.22
Trigger Hair (whole)	167.067	1460.92	1897.56	1095.56	606.245	289.489	274.508	158.488	342.24	1486.9	1384.64	799.421	1965.07	1259.28	622.875	359.617
Trigger Hair Tip	142.199				105.713				0				1141.01
Trigger Hair Tip	20.5623				161.918				0				1549.14
Trigger Hair Tip	11.2459	58.0025	73.0653	42.1843	316.732	194.787	109.282	63.094	16.5206	5.50688	9.5382	5.50688	1448.32	1379.49	212.596	122.743
Trigger Hair Base	939.469				175.584				518.939				1513.6
Trigger Hair Base	530.366				673.444				1147.01				3803.02
Trigger Hair Base	1842.27	1104.04	671.258	387.551	726.483	525.17	303.91	175.463	1711.31	1125.75	596.47	344.372	2100.45	2472.36	1189.16	686.561

## Sheet: S5 Fig
Sample Group	QUAC1 (molecules/10000 actin)	QUAC1 (molecules/10000 actin) Average	QUAC1 (molecules/10000 actin) SD	QUAC1 (molecules/10000 actin) SE	SLAC1 (molecules/10000 actin)	SLAC1 (molecules/10000 actin) Average	SLAC1 (molecules/10000 actin) SD	SLAC1 (molecules/10000 actin) SE	SKOR (molecules/10000 actin)	SKOR (molecules/10000 actin) Average	SKOR (molecules/10000 actin) SD	SKOR (molecules/10000 actin) SE	KDM (molecules/10000 actin)	KDM (molecules/10000 actin) Average	KDM (molecules/10000 actin) SD	KDM (molecules/10000 actin) SE
GC Trap	1313.2				784.618				436.186				159.792
GC Trap	4315.54				2393.3				277.108				259.617
GC Trap	1254.59				846.703				1476.35				71.3598
GC Trap	510.937				185.744				270.005				53.3315
GC Trap	401.521				123.918				278.913				100.684
GC Trap	1256.01				278.459				635.464				189.653
GC Trap	187.202	1319.86	1296.32	489.962	70.2093	668.992	761.565	287.844	660.806	576.405	398.593	150.654	63.678	128.302	71.5153	27.0302
GC Petiole	2418.86				1300.06				317.502				32.5657
GC Petiole	8044.81				4438.82				181.808				87.4296
GC Petiole	3983.34				1669.08				179.466				42.1034
GC Petiole	2332.25				1219.64				584.013				27.9716
GC Petiole	2868.58				918.282				303.41				20.2531
GC Petiole	2408.63				813.009				356.82				32.0695
GC Petiole	4295.64				588.058				493.397				32.6684
GC Petiole	3713.02				906.86				163.877				29.0347
GC Petiole	3632.74				860.571				118.492				29.7575
GC Petiole	2371.34				1304.74				291.853				27.4527
GC Petiole	1616.97	3426.02	1664.24	501.788	393.519	1310.24	1046.76	315.611	406.236	308.807	138.854	41.866	19.3229	34.6027	17.7103	5.33986
Trap	157.746				92.8842				1247.12				85.25
Trap	265.478				61.2935				411.612				47.8752
Trap	133.204				93.715				7663.97				96.9803
Trap	120.797				66.9371				3277.54				67.8966
Trap	114.637				50.9003				3173.1				65.6289
Trap	151.529				63.0811				5398.57				129.992
Trap	201.922	163.616	49.5422	18.7252	140.204	81.288	28.3365	10.7102	5195.06	3766.71	2332.64	881.655	101.027	84.95	25.2721	9.55195
Petiole	513.833				285.607				118.492				60.682
Petiole	429.901				111.396				343.227				32.2079
Petiole	294.389				237.17				1322.38				44.4254
Petiole	486.532				209.667				1515.13				27.1524
Petiole	603.479				456.73				776.764				41.1513
Petiole	231.948				197.611				994.089				68.7678
Petiole	733.251	470.476	159.654	60.3437	309.039	258.174	100.549	38.0038	1074.34	877.774	467.29	176.619	31.0336	43.6315	14.5901	5.51454

## Sheet: S6A Fig
	ISS (µA) extracted at the end of the test pulse						normalized ISS						mean ISS normalized						SD
V (mV)	3 mM KCl	10 mM KCl	30 mM KCl	100 mM KCl		V (mV)	3 mM KCl	10 mM KCl	30 mM KCl	100 mM KCl		V (mV)	3 mM KCl	10 mM KCl	30 mM KCl	100 mM KCl		V (mV)	3 mM KCl	10 mM KCl	30 mM KCl	100 mM KCl
40	0.306356	0.299494	0.29303	0.255286		40	0.030238	0.0295607	0.0289227	0.0251973		40	0.0378841	0.0387549	0.039105	0.038056		40	0.0170608	0.0184029	0.0187032	0.0219774
30	0.273595	0.267796	0.257959	0.208803		30	0.0270045	0.0264321	0.0254611	0.0206093		30	0.0331221	0.0338981	0.0336864	0.0309654		30	0.0133734	0.0144089	0.0148564	0.0173529
20	0.243686	0.23642	0.221478	0.158841		20	0.0240523	0.0233352	0.0218604	0.015678		20	0.0286243	0.0291032	0.0282729	0.0236648		20	0.00983623	0.0107003	0.0110361	0.0128867
10	0.215044	0.206811	0.186318	0.104037		10	0.0212253	0.0204127	0.01839	0.0102687		10	0.0242446	0.0245644	0.0228933	0.0158772		10	0.00637187	0.00709236	0.00739907	0.00857582
0	0.187399	0.177518	0.149189	0.0385644		0	0.0184967	0.0175214	0.0147253	0.0038064		0	0.0200311	0.020044	0.0173583	0.00740543		0	0.00318262	0.00372566	0.00390137	0.00462417
-10	0.161844	0.14851	0.106218	-0.0422023		-10	0.0159744	0.0146583	0.0104839	-0.00416546		-10	0.0160592	0.0156609	0.0114513	-0.00226106		-10	0.00123843	0.00150246	0.00137431	0.00123594
-20	0.138281	0.117938	0.0575039	-0.144015		-20	0.0136486	0.0116408	0.00567576	-0.0142146		-20	0.0123684	0.0112856	0.00493958	-0.0136655		-20	0.00370195	0.00362954	0.00304056	0.00285869
-30	0.116924	0.085433	-0.00964562	-0.280625		-30	0.0115407	0.00843243	-0.000952044	-0.0276983		-30	0.00899318	0.00669031	-0.00309621	-0.0278532		-30	0.00670874	0.00656522	0.00570774	0.00553575
-40	0.0981688	0.044808	-0.105499	-0.472218		-40	0.00968948	0.00442265	-0.010413	-0.046609		-40	0.00588066	0.00146605	-0.0136276	-0.0465192		-40	0.00971575	0.00936228	0.00782108	0.00745374
-50	0.0761327	-0.0167036	-0.250722	-0.742274		-50	0.00751447	-0.00164868	-0.0247468	-0.0732642		-50	0.00294142	-0.00543372	-0.0289156	-0.0719731		-50	0.0126672	0.0117131	0.00909418	0.00842875
-60	0.0464149	-0.113111	-0.47813	-1.1238		-60	0.00458126	-0.0111643	-0.0471925	-0.110921		-60	-0.000472859	-0.0157025	-0.0518212	-0.107139		-60	0.0153005	0.0133014	0.00918612	0.00843713
-70	-0.00382603	-0.275608	-0.824278	-1.64057		-70	-0.000377638	-0.0272032	-0.0813581	-0.161928		-70	-0.00554708	-0.0323023	-0.0860314	-0.154692		-70	0.0174487	0.0138297	0.00797939	0.00808797
-80	-0.0969046	-0.543372	-1.31499	-2.30395		-80	-0.00956471	-0.0536321	-0.129792	-0.227405		-80	-0.0145178	-0.0589172	-0.1343	-0.216705		-80	0.0185672	0.0129366	0.00593744	0.00804469
-90	-0.260267	-0.943414	-1.95672	-3.11078		-90	-0.0256889	-0.093117	-0.193132	-0.307041		-90	-0.0307838	-0.098747	-0.197697	-0.293587		-90	0.0181189	0.0110079	0.00413411	0.00846419
-100	-0.517269	-1.48438	-2.73689	-4.05181		-100	-0.0510556	-0.146511	-0.270137	-0.399922		-100	-0.0573193	-0.152666	-0.275373	-0.384935		-100	0.0161329	0.00927602	0.00374604	0.00895602
-110	-0.866143	-2.15418	-3.63453	-5.11047		-110	-0.0854903	-0.212622	-0.358737	-0.504415		-110	-0.0945761	-0.219597	-0.365389	-0.489215		-110	0.0140551	0.00922953	0.00492938	0.00903009
-120	-1.28968	-2.92624	-4.62322	-6.2596		-120	-0.127294	-0.288826	-0.456322	-0.617837		-120	-0.140749	-0.296924	-0.465277	-0.604624		-120	0.0143172	0.011562	0.00710233	0.00791157
-130	-1.76216	-3.77503	-5.6808	-7.49391		-130	-0.173929	-0.372604	-0.560708	-0.739666		-130	-0.193112	-0.381925	-0.572917	-0.729565		-130	0.0186784	0.0158237	0.00995309	0.00611282
-140	-2.25583	-4.67542	-6.79387	-8.78957		-140	-0.222656	-0.461475	-0.670571	-0.86755		-140	-0.248798	-0.472182	-0.686506	-0.861927		-140	0.026241	0.0214033	0.0133102	0.00344428
-150	-2.75541	-5.61122	-7.95027	-10.1315		-150	-0.271965	-0.55384	-0.784709	-1		-150	-0.305372	-0.565872	-0.804458	-1		-150	0.0357734	0.0279346	0.017033	0
-160	-3.24032	-6.56869	-9.13639	-11.5223		-160	-0.319827	-0.648344	-0.901782	-1.13728		-160	-0.361378	-0.661544	-0.925515	-1.14278		-160	0.0465071	0.0354265	0.0211339	0.00354454
-170	-3.71092	-7.53986	-10.3464	-12.9392		-170	-0.366277	-0.744202	-1.02121	-1.27713		-170	-0.415468	-0.757936	-1.0486	-1.28896		-170	0.0584661	0.043895	0.0254208	0.00770454
-180	-4.16557	-8.51189	-11.5701	-14.3878		-180	-0.411151	-0.840143	-1.142	-1.42011		-180	-0.467654	-0.854491	-1.17318	-1.43826		-180	0.0708446	0.0531338	0.0301074	0.012033
-190	-4.60452	-9.47982	-12.8065	-15.8492		-190	-0.454477	-0.93568	-1.26403	-1.56435		-190	-0.517232	-0.950363	-1.29882	-1.58959		-190	0.0833543	0.0631839	0.0349557	0.0169065
40	0.419876	0.3797	0.376045	0.347119		40	0.0351195	0.031759	0.0314533	0.0290339
30	0.362531	0.333425	0.323701	0.281782		30	0.030323	0.0278885	0.0270752	0.023569
20	0.309304	0.286816	0.272803	0.214731		20	0.025871	0.02399	0.0228179	0.0179606
10	0.259637	0.245869	0.222901	0.142651		10	0.0217167	0.0205651	0.018644	0.0119317
0	0.212621	0.20528	0.172291	0.0629948		0	0.0177842	0.0171701	0.0144109	0.00526905
-10	0.170657	0.166669	0.116951	-0.0299304		-10	0.0142742	0.0139406	0.00978208	-0.00250345
-20	0.132159	0.128704	0.055259	-0.144521		-20	0.0110541	0.0107651	0.004622	-0.0120881
-30	0.0996121	0.0884214	-0.0264059	-0.290425		-30	0.00833181	0.00739579	-0.00220866	-0.0242919
-40	0.0682023	0.0385258	-0.138888	-0.493512		-40	0.00570461	0.00322239	-0.0116169	-0.0412785
-50	0.0401624	-0.0318853	-0.310322	-0.780848		-50	0.00335928	-0.00266697	-0.0259561	-0.0653121
-60	0.00525515	-0.145668	-0.579719	-1.1916		-60	0.000439554	-0.012184	-0.0484891	-0.0996684
-70	-0.0506946	-0.336014	-0.989751	-1.75733		-70	-0.00424022	-0.0281051	-0.0827853	-0.146987
-80	-0.154045	-0.648751	-1.57316	-2.50723		-80	-0.0128847	-0.0542632	-0.131583	-0.209711
-90	-0.339312	-1.11428	-2.33804	-3.44307		-90	-0.0283809	-0.0932016	-0.19556	-0.287987
-100	-0.638389	-1.74036	-3.27003	-4.55328		-100	-0.0533965	-0.145568	-0.273513	-0.380848
-110	-1.04703	-2.50433	-4.34499	-5.81648		-110	-0.0875761	-0.209469	-0.363426	-0.486505
-120	-1.54318	-3.37575	-5.52659	-7.2101		-120	-0.129076	-0.282356	-0.462258	-0.603071
-130	-2.09368	-4.31921	-6.79252	-8.71476		-130	-0.17512	-0.361269	-0.568143	-0.728924
-140	-2.66638	-5.30772	-8.11801	-10.3039		-140	-0.223023	-0.443951	-0.679011	-0.861846
-150	-3.23068	-6.32124	-9.48531	-11.9556		-150	-0.270222	-0.528724	-0.793375	-1
-160	-3.78199	-7.34065	-10.8818	-13.654		-160	-0.316335	-0.61399	-0.910184	-1.14205
-170	-4.28713	-8.34895	-12.2928	-15.388		-170	-0.358586	-0.698327	-1.0282	-1.28709
-180	-4.75942	-9.34689	-13.7156	-17.1521		-180	-0.39809	-0.781797	-1.14721	-1.43464
-190	-5.19493	-10.3246	-15.1463	-18.9378		-190	-0.434517	-0.863576	-1.26687	-1.58401
40	0.260545	0.302519	0.319286	0.284572		40	0.0202421	0.0235032	0.0248058	0.0221088
30	0.2552	0.29139	0.295001	0.242065		30	0.0198269	0.0226386	0.0229191	0.0188064
20	0.249821	0.276961	0.271021	0.19451		20	0.019409	0.0215175	0.021056	0.0151118
10	0.24339	0.262983	0.242409	0.136649		10	0.0189094	0.0204316	0.0188331	0.0106165
0	0.235787	0.246014	0.209745	0.0668718		0	0.0183187	0.0191132	0.0162954	0.00519537
-10	0.22868	0.229707	0.1698	-0.0184439		-10	0.0177665	0.0178463	0.013192	-0.00143294
-20	0.224702	0.212137	0.115683	-0.133186		-20	0.0174575	0.0164812	0.00898759	-0.0103474
-30	0.222746	0.187584	0.0404755	-0.290071		-30	0.0173055	0.0145737	0.0031446	-0.022536
-40	0.224147	0.153293	-0.0750709	-0.509304		-40	0.0174143	0.0119095	-0.00583237	-0.0395686
-50	0.230215	0.0924948	-0.26596	-0.824823		-50	0.0178858	0.00718606	-0.0206628	-0.0640817
-60	0.22738	-0.0233041	-0.567773	-1.27155		-60	0.0176655	-0.00181053	-0.0441112	-0.0987886
-70	0.19803	-0.23858	-1.03255	-1.88273		-70	0.0153852	-0.0185356	-0.08022	-0.146272
-80	0.10268	-0.604934	-1.69015	-2.67979		-80	0.0079774	-0.0469983	-0.13131	-0.208197
-90	-0.122271	-1.1703	-2.54656	-3.66841		-90	-0.00949939	-0.090922	-0.197846	-0.285005
-100	-0.525098	-1.9323	-3.58758	-4.8437		-100	-0.0407956	-0.150124	-0.278724	-0.376315
-110	-1.11147	-2.87671	-4.79001	-6.18804		-110	-0.0863517	-0.223496	-0.372143	-0.480758
-120	-1.84894	-3.96659	-6.12396	-7.68617		-120	-0.143647	-0.30817	-0.47578	-0.59715
-130	-2.69213	-5.16551	-7.56505	-9.31592		-130	-0.209155	-0.401316	-0.58774	-0.723768
-140	-3.60634	-6.44436	-9.08846	-11.0524		-140	-0.280182	-0.500672	-0.706096	-0.858675
-150	-4.55775	-7.77919	-10.6724	-12.8714		-150	-0.354098	-0.604377	-0.829157	-1
-160	-5.51699	-9.15343	-12.3007	-14.7524		-160	-0.428623	-0.711144	-0.95566	-1.14613
-170	-6.47546	-10.5528	-13.9561	-16.6837		-170	-0.503088	-0.819863	-1.08427	-1.29618
-180	-7.41331	-11.9672	-15.6376	-18.6533		-180	-0.575951	-0.929748	-1.21491	-1.44921
-190	-8.32359	-13.3901	-17.3358	-20.6552		-190	-0.646673	-1.0403	-1.34685	-1.60473
40	0.811692	0.864133	0.876956	0.934146		40	0.0659366	0.0701966	0.0712383	0.075884
30	0.681173	0.721786	0.729874	0.749404		30	0.0553341	0.0586333	0.0592902	0.0608768
20	0.555991	0.585598	0.582978	0.565145		20	0.0451651	0.0475702	0.0473574	0.0459087
10	0.432423	0.45361	0.439546	0.377825		10	0.0351272	0.0368483	0.0357059	0.0306921
0	0.314215	0.324634	0.295464	0.188972		0	0.0255248	0.0263712	0.0240016	0.0153509
-10	0.199692	0.199405	0.151996	-0.0116012		-10	0.0162217	0.0161983	0.0123472	-0.000942403
-20	0.0900296	0.0770052	0.00582216	-0.221727		-20	0.00731343	0.0062554	0.000472955	-0.0180117
-30	-0.0148363	-0.044817	-0.152262	-0.454079		-30	-0.00120521	-0.00364065	-0.0123688	-0.0368864
-40	-0.114309	-0.168531	-0.328044	-0.721633		-40	-0.00928575	-0.0136904	-0.0266482	-0.0586208
-50	-0.209197	-0.302896	-0.545298	-1.04925		-50	-0.0169938	-0.0246053	-0.0442965	-0.0852345
-60	-0.302557	-0.463495	-0.830836	-1.46708		-60	-0.0245778	-0.0376513	-0.0674918	-0.119176
-70	-0.405691	-0.681557	-1.22809	-2.01373		-70	-0.0329557	-0.0553653	-0.0997621	-0.163583
-80	-0.536714	-0.994357	-1.77902	-2.72682		-80	-0.0435992	-0.0807752	-0.144516	-0.221509
-90	-0.733268	-1.44949	-2.51435	-3.62309		-90	-0.059566	-0.117747	-0.20425	-0.294316
-100	-1.03442	-2.07378	-3.43599	-4.71053		-100	-0.0840293	-0.16846	-0.279118	-0.382653
-110	-1.46351	-2.8658	-4.52093	-5.97267		-110	-0.118886	-0.232799	-0.367251	-0.485182
-120	-2.00632	-3.79579	-5.74574	-7.3915		-120	-0.16298	-0.308345	-0.466747	-0.600438
-130	-2.63735	-4.83186	-7.07932	-8.93598		-130	-0.214241	-0.392509	-0.575078	-0.725902
-140	-3.31553	-5.94124	-8.49829	-10.5823		-140	-0.269332	-0.482628	-0.690346	-0.859637
-150	-4.00328	-7.09742	-9.97852	-12.3102		-150	-0.325201	-0.576548	-0.810591	-1
-160	-4.68682	-8.28105	-11.503	-14.1031		-160	-0.380727	-0.672699	-0.934433	-1.14565
-170	-5.34165	-9.47088	-13.0575	-15.9469		-170	-0.433921	-0.769353	-1.06071	-1.29543
-180	-5.97566	-10.664	-14.6318	-17.8383		-180	-0.485425	-0.866274	-1.18859	-1.44907
-190	-6.56455	-11.8411	-16.219	-19.7612		-190	-0.533261	-0.961898	-1.31752	-1.60527

## Sheet: S6B Fig
	the relative open probability (PO) was calculated with a							Normalized values after fitting with Boltzmann						mean relative PO normalized					SD
	constant voltage pre-pulse of -200 mV
	subsequent to different test-pulses
	Itail (µA)
V (mV)	100 mM KCl	3 mM KCl					V (mV)	100 mM KCl	3 mM KCl				V (mV)	100 mM KCl	3 mM KCl			V (mV)	100 mM KCl	3 mM KCl
40	-8.18557	-10.3046		Boltzmann equation:			40	0.012546	0.00474308				40	0.0409893	0.0125027			40	0.0214442	0.0048325
30	-8.1756	-10.2635		rel. PO = offset +1 / (1 + exp (V1/2 – Vm) / z			30	0.0117932	0.000118304				30	0.0430967	0.00959561			30	0.0243897	0.00551647
20	-8.2494	-10.267		fitted with Igor Pro			20	0.0173492	0.000512142				20	0.0498624	0.0101527			20	0.0301747	0.00845612
10	-8.38943	-10.3208					10	0.0278889	0.00656599				10	0.0627134	0.0134926			10	0.0368548	0.0111699
0	-8.46443	-10.3656					0	0.0335352	0.0116071				0	0.077194	0.0200802			0	0.0445222	0.0148801
-10	-8.57277	-10.4845					-10	0.041696	0.0249863				-10	0.0953828	0.0316784			-10	0.053183	0.0171469
-20	-8.76369	-10.625					-20	0.0560678	0.0407961				-20	0.12467	0.0484018			-20	0.0617708	0.0196407
-30	-9.00804	-10.8422					-30	0.0744597	0.0652365				-30	0.156879	0.0725088			-30	0.0713354	0.0214723
-40	-9.29926	-11.1344					-40	0.0963899	0.0981163				-40	0.196125	0.107479			-40	0.0785481	0.0234534
-50	-9.6631	-11.5423					-50	0.123778	0.144015				-50	0.24401	0.155701			-50	0.0877721	0.0247057
-60	-10.2347	-12.0708					-60	0.166811	0.203485				-60	0.297522	0.219965			-60	0.0937154	0.0250455
-70	-10.9686	-12.784					-70	0.222062	0.283738				-70	0.350748	0.301045			-70	0.0968067	0.0245283
-80	-11.8769	-13.6012					-80	0.290442	0.375693				-80	0.408105	0.393885			-80	0.0952356	0.0213834
-90	-12.8403	-14.494					-90	0.362971	0.476155				-90	0.469341	0.491797			-90	0.0939572	0.0168802
-100	-13.869	-15.3592					-100	0.440416	0.573512				-100	0.530256	0.587271			-100	0.0888566	0.0131531
-110	-14.9615	-16.1665					-110	0.522664	0.664353				-110	0.588812	0.674194			-110	0.083931	0.0115673
-120	-15.9641	-16.8555					-120	0.598143	0.741883				-120	0.641653	0.749771			-120	0.0742574	0.0124219
-130	-16.8534	-17.4537					-130	0.665094	0.809195				-130	0.69527	0.812898			-130	0.0695167	0.0137461
-140	-17.6571	-17.9233					-140	0.725599	0.862037				-140	0.74216	0.865605			-140	0.063128	0.016098
-150	-18.4031	-18.3397					-150	0.781761	0.908893				-150	0.786361	0.907877			-150	0.0568384	0.0150397
-160	-19.043	-18.6085					-160	0.829936	0.939139				-160	0.825571	0.938795			-160	0.052523	0.0143501
-170	-19.5557	-18.8383					-170	0.868534	0.964997				-170	0.859007	0.961404			-170	0.0485004	0.0116698
-180	-19.9978	-18.9496					-180	0.901817	0.977521				-180	0.892827	0.975968			-180	0.0463763	0.00789345
-190	-20.4601	-19.0331					-190	0.936621	0.986917				-190	0.91747	0.984178			-190	0.0444097	0.00515633
-200	-20.828	-19.0041					-200	0.964318	0.983654				-200	0.945985	0.986502			-200	0.0422704	0.00420579
40	-7.92635	-9.41456					40	0.0126142	0.0113874
30	-7.95708	-9.37678					30	0.0154723	0.0072024
20	-8.04781	-9.3767					20	0.0239163	0.00719133
10	-8.14781	-9.37422					10	0.0332262	0.00691455
0	-8.2775	-9.41697					0	0.0453011	0.0116531
-10	-8.41792	-9.49247					-10	0.0583721	0.0200121
-20	-8.6224	-9.60717					-20	0.0774107	0.0327111
-30	-8.84417	-9.78089					-30	0.09806	0.0519422
-40	-9.12188	-10.043					-40	0.123913	0.0809606
-50	-9.48604	-10.4283					-50	0.157811	0.123619
-60	-10.0308	-10.9876					-60	0.208531	0.185542
-70	-10.5837	-11.702					-70	0.260005	0.264636
-80	-11.2494	-12.5875					-80	0.321981	0.362674
-90	-11.9715	-13.5335					-90	0.389207	0.46741
-100	-12.8037	-14.4821					-100	0.466684	0.572434
-110	-13.5924	-15.3214					-110	0.54011	0.665357
-120	-14.2667	-16.0595					-120	0.602887	0.747076
-130	-14.9459	-16.6616					-130	0.666119	0.813737
-140	-15.6134	-17.1507					-140	0.728263	0.867888
-150	-16.152	-17.5452					-150	0.778405	0.911565
-160	-16.5929	-17.8492					-160	0.819453	0.945222
-170	-17.103	-18.0485					-170	0.866942	0.967287
-180	-17.3882	-18.1748					-180	0.893494	0.981271
-190	-17.7427	-18.2431					-190	0.926497	0.988832
-200	-17.9485	-18.2849					-200	0.945657	0.99346
40	-10.0752	-8.71255					40	0.00657216	0.017988
30	-10.207	-8.69315					30	0.0172276	0.0148544
20	-10.2879	-8.7006					20	0.023768	0.0160559
10	-10.3707	-8.70276					10	0.030462	0.0164131
0	-10.5096	-8.74062					0	0.0416914	0.0225504
-10	-10.7324	-8.80211					-10	0.0597038	0.0325357
-20	-10.9388	-8.9062					-20	0.0763903	0.0494377
-30	-11.1511	-9.06691					-30	0.0935538	0.0755293
-40	-11.4379	-9.29858					-40	0.11674	0.113149
-50	-11.8862	-9.62606					-50	0.152983	0.166322
-60	-12.3668	-10.0484					-60	0.191838	0.234888
-70	-12.9066	-10.5595					-70	0.235478	0.317872
-80	-13.6358	-11.1127					-80	0.294431	0.407691
-90	-14.5052	-11.6977					-90	0.364718	0.502673
-100	-15.4161	-12.2569					-100	0.43836	0.593466
-110	-16.3077	-12.7587					-110	0.510442	0.674939
-120	-17.1786	-13.2094					-120	0.58085	0.748116
-130	-18.0687	-13.5591					-130	0.652811	0.804894
-140	-18.8332	-13.891					-140	0.714617	0.858783
-150	-19.4721	-14.1519					-150	0.766269	0.901143
-160	-20.0051	-14.3477					-160	0.80936	0.932934
-170	-20.5056	-14.4921					-170	0.849823	0.956379
-180	-21.0027	-14.6113					-180	0.890011	0.975732
-190	-21.3247	-14.6725					-190	0.916044	0.985669
-200	-21.5699	-14.7062					-200	0.935867	0.991141
40	-23.986	-8.86074					40	0.0274591	0.0189549
30	-24.0337	-8.78984					30	0.0335298	0.00651773
20	-24.0237	-8.74733					20	0.0322572	-0.000937541
10	-24.0886	-8.73685					10	0.0405169	-0.00277943
0	-24.2367	-8.74316					0	0.0593655	-0.00165676
-10	-24.4844	-8.79115					-10	0.09089	0.00674577
-20	-24.8303	-8.875					-20	0.134912	0.0214634
-30	-25.1793	-9.0054					-30	0.179329	0.0443379
-40	-25.6344	-9.21198					-40	0.23725	0.0805793
-50	-26.207	-9.50117					-50	0.310124	0.13131
-60	-26.8322	-9.89707					-60	0.389693	0.200758
-70	-27.3024	-10.3947					-70	0.449534	0.288046
-80	-27.7871	-10.9704					-80	0.511222	0.389035
-90	-28.3253	-11.5727					-90	0.579718	0.494689
-100	-28.7861	-12.15					-100	0.638364	0.595958
-110	-29.2014	-12.6875					-110	0.691219	0.690245
-120	-29.5781	-13.1527					-120	0.739161	0.77185
-130	-29.9748	-13.5424					-130	0.789649	0.84021
-140	-30.1983	-13.872					-140	0.818093	0.898028
-150	-30.5249	-14.0942					-150	0.859659	0.937006
-160	-30.8005	-14.2581					-160	0.894735	0.965757
-170	-31.0124	-14.3502					-170	0.921703	0.981913
-180	-31.2887	-14.3876					-180	0.956867	0.988473
-190	-31.4335	-14.393					-190	0.975296	0.989421
-200	-31.5991	-14.3556					-200	0.996372	0.98286
40	-20.237	-7.74851					40	0.0430258	0.0099099
30	-20.2387	-7.79755					30	0.0432679	0.015659
20	-20.379	-7.84681					20	0.0632459	0.0214197
10	-20.4126	-7.92296					10	0.0680304	0.0303419
0	-20.605	-8.03376					0	0.0954272	0.0433154
-10	-20.8101	-8.16257					-10	0.124632	0.0583964
-20	-21.1465	-8.33906					-20	0.172534	0.0790626
-30	-21.3326	-8.56474					-30	0.199034	0.105478
-40	-21.7115	-8.8926					-40	0.252987	0.143871
-50	-22.1278	-9.3091					-50	0.312266	0.192639
-60	-22.5952	-9.86202					-60	0.378822	0.257377
-70	-22.9673	-10.5505					-70	0.431807	0.337993
-80	-23.3507	-11.3223					-80	0.486401	0.428362
-90	-23.8348	-12.0968					-90	0.555335	0.519048
-100	-24.2204	-12.8619					-100	0.610243	0.608632
-110	-24.6283	-13.5457					-110	0.668325	0.688698
-120	-24.8432	-14.1329					-120	0.698926	0.757452
-130	-25.349	-14.6159					-130	0.77095	0.814006
-140	-25.4955	-15.0251					-140	0.791811	0.861919
-150	-25.744	-15.3564					-150	0.827196	0.900711
-160	-26.1474	-15.6029					-160	0.884638	0.929573
-170	-26.0858	-15.7893					-170	0.875866	0.951398
-180	-26.4865	-15.9296					-180	0.932924	0.967826
-190	-26.4811	-16.0144					-190	0.932155	0.977755
-200	-26.798	-16.0754					-200	0.97728	0.984898
40	-25.6209	-6.92909					40	0.0286173	0.0120328
30	-25.5942	-6.93642					30	0.0242192	0.0132218
20	-25.5537	-6.95763					20	0.0175481	0.0166749
10	-25.6263	-6.99946					10	0.0295068	0.0234997
0	-25.8138	-7.05793					0	0.0603919	0.0330119
-10	-25.6187	-7.14615					-10	0.0282549	0.0473944
-20	-25.9479	-7.26617					-20	0.082481	0.0669402
-30	-26.1164	-7.42326					-30	0.110236	0.0925288
-40	-26.4668	-7.64231					-40	0.167955	0.1282
-50	-26.7788	-7.93756					-50	0.219347	0.176299
-60	-27.1977	-8.31484					-60	0.288349	0.237738
-70	-27.4227	-8.78287					-70	0.325411	0.313983
-80	-27.8628	-9.3101					-80	0.397905	0.399854
-90	-28.2663	-9.86851					-90	0.464369	0.490807
-100	-28.6543	-10.4138					-100	0.528281	0.579626
-110	-29.0161	-10.9169					-110	0.587877	0.661572
-120	-29.2798	-11.3508					-120	0.631314	0.732246
-130	-29.7435	-11.7382					-130	0.707695	0.795346
-140	-29.8646	-12.0429					-140	0.727643	0.844976
-150	-30.2058	-12.3067					-150	0.783845	0.887944
-160	-30.5149	-12.5044					-160	0.83476	0.920146
-170	-30.7474	-12.6659					-170	0.873058	0.946451
-180	-30.9345	-12.7797					-180	0.903877	0.964987
-190	-31.0547	-12.8502					-190	0.923677	0.976471
-200	-31.4057	-12.8903					-200	0.981494	0.983002
40	-16.3756						40	0.0527283
30	-16.3673						30	0.0517345
20	-16.5228						20	0.0703533
10	-16.7047						10	0.0921332
0	-16.8326						0	0.107447
-10	-17.0852						-10	0.137692
-20	-17.3438						-20	0.168656
-30	-17.6629						-30	0.206864
-40	-17.9972						-40	0.246891
-50	-18.4139						-50	0.296785
-60	-18.8218						-60	0.345625
-70	-19.282						-70	0.400727
-80	-19.6535						-80	0.445209
-90	-20.175						-90	0.507651
-100	-20.6159						-100	0.560442
-110	-21.0253						-110	0.609461
-120	-21.4683						-120	0.662504
-130	-21.8659						-130	0.710111
-140	-22.2492						-140	0.756005
-150	-22.5613						-150	0.793375
-160	-22.8614						-160	0.829307
-170	-23.0897						-170	0.856643
-180	-23.3492						-180	0.887714
-190	-23.506						-190	0.906489
-200	-23.7111						-200	0.931047
40	-17.2552						40	0.052729
30	-17.4213						30	0.0517352
20	-17.5855						20	0.070354
10	-17.7917						10	0.0921338
0	-18.2437						0	0.107448
-10	-18.5007						-10	0.137693
-20	-19.0727						-20	0.168657
-30	-19.5654						-30	0.206864
-40	-20.3449						-40	0.246892
-50	-21.0041						-50	0.296785
-60	-21.7449						-60	0.345625
-70	-22.4335						-70	0.400727
-80	-23.2305						-80	0.445209
-90	-23.8178						-90	0.507651
-100	-24.4594						-100	0.560442
-110	-24.8841						-110	0.609462
-120	-25.3402						-120	0.662504
-130	-25.7376						-130	0.710111
-140	-26.129						-140	0.756006
-150	-26.4412						-150	0.793375
-160	-26.6259						-160	0.829307
-170	-26.8658						-170	0.856643
-180	-27.0882						-180	0.887714
-190	-27.2818						-190	0.906489
-200	-27.5118						-200	0.931046
40	-2.38524						40	0.0492094
30	-2.4253						30	0.0609879
20	-2.45937						20	0.0710041
10	-2.50553						10	0.084545
0	-2.55872						0	0.100171
-10	-2.64635						-10	0.125902
-20	-2.73213						-20	0.151104
-30	-2.83897						-30	0.182504
-40	-2.96696						-40	0.220101
-50	-3.13178						-50	0.268508
-60	-3.29768						-60	0.317237
-70	-3.45777						-70	0.364263
-80	-3.63777						-80	0.417135
-90	-3.82449						-90	0.471974
-100	-3.99599						-100	0.522348
-110	-4.17285						-110	0.574309
-120	-4.33708						-120	0.622539
-130	-4.50631						-130	0.672238
-140	-4.63622						-140	0.710394
-150	-4.78785						-150	0.754953
-160	-4.91795						-160	0.793137
-170	-5.0274						-170	0.825301
-180	-5.13611						-180	0.857229
-190	-5.23596						-190	0.886573
-200	-5.34571						-200	0.918795
40	-3.98788						40	0.0173913
30	-3.97536						30	0.0112552
20	-3.96278						20	0.00507
10	-3.99116						10	0.0190112
0	-3.98523						0	0.0160659
-10	-3.99604						-10	0.0213675
-20	-4.02288						-20	0.0345724
-30	-4.04648						-30	0.0461573
-40	-4.09451						-40	0.06972
-50	-4.14182						-50	0.092939
-60	-4.21123						-60	0.127007
-70	-4.30364						-70	0.172365
-80	-4.41468						-80	0.226902
-90	-4.53545						-90	0.286202
-100	-4.69078						-100	0.362437
-110	-4.82883						-110	0.430179
-120	-4.98309						-120	0.505923
-130	-5.11949						-130	0.57288
-140	-5.26155						-140	0.642636
-150	-5.37814						-150	0.699824
-160	-5.49915						-160	0.759222
-170	-5.60553						-170	0.811452
-180	-5.70648						-180	0.861032
-190	-5.78568						-190	0.89991
-200	-5.86165						-200	0.937169
40	-3.46455						40	0.0386091
30	-3.48768						30	0.0456805
20	-3.51488						20	0.054007
10	-3.54851						10	0.0642928
0	-3.58351						0	0.0750071
-10	-3.64283						-10	0.0931601
-20	-3.73125						-20	0.120252
-30	-3.83717						-30	0.15267
-40	-3.95074						-40	0.187415
-50	-4.0997						-50	0.233028
-60	-4.24339						-60	0.277017
-70	-4.41839						-70	0.330589
-80	-4.5878						-80	0.382446
-90	-4.73929						-90	0.428824
-100	-4.94518						-100	0.491854
-110	-5.11574						-110	0.544048
-120	-5.27313						-120	0.592232
-130	-5.45						-130	0.646385
-140	-5.61351						-140	0.696436
-150	-5.7478						-150	0.737549
-160	-5.89199						-160	0.781691
-170	-6.01396						-170	0.819038
-180	-6.14289						-180	0.858498
-190	-6.2247						-190	0.883538
-200	-6.31795						-200	0.912069
40	-6.45806						40	0.0385637
30	-6.42426						30	0.0288843
20	-6.37225						20	0.0139928
10	-6.35045						10	0.00772115
0	-6.35788						0	0.00986897
-10	-6.39772						-10	0.0212667
-20	-6.48984						-20	0.0476418
-30	-6.64676						-30	0.0926027
-40	-6.85268						-40	0.151567
-50	-7.09777						-50	0.221758
-60	-7.39413						-60	0.306611
-70	-7.68946						-70	0.391206
-80	-7.97926						-80	0.474197
-90	-8.2335						-90	0.546994
-100	-8.47484						-100	0.616096
-110	-8.69417						-110	0.678927
-120	-8.89123						-120	0.735343
-130	-9.05475						-130	0.782194
-140	-9.22225						-140	0.830161
-150	-9.36946						-150	0.872316
-160	-9.49152						-160	0.907253
-170	-9.60821						-170	0.940673
-180	-9.71469						-180	0.971172
-190	-9.79946						-190	0.995457
-200	-9.88038						-200	1.01862
40	-5.15895						40	0.0339572
30	-5.15537						30	0.0328162
20	-5.1894						20	0.0439005
10	-5.25344						10	0.0647651
0	-5.27503						0	0.0718069
-10	-5.37151						-10	0.103267
-20	-5.47011						-20	0.135411
-30	-5.6004						-30	0.17789
-40	-5.72165						-40	0.217402
-50	-5.88312						-50	0.270053
-60	-6.06324						-60	0.328767
-70	-6.27122						-70	0.396577
-80	-6.46889						-80	0.461029
-90	-6.62966						-90	0.513451
-100	-6.85452						-100	0.586738
-110	-7.04122						-110	0.647604
-120	-7.17097						-120	0.68992
-130	-7.30168						-130	0.732529
-140	-7.47724						-140	0.789744
-150	-7.5546						-150	0.814977
-160	-7.68872						-160	0.858695
-170	-7.77565						-170	0.887057
-180	-7.87324						-180	0.918843
-190	-7.93301						-190	0.938339
-200	-8.04205						-200	0.973874
40	-6.15406						40	0.0330563
30	-6.16684						30	0.0360506
20	-6.21262						20	0.0468492
10	-6.27244						10	0.0609486
0	-6.31428						0	0.0708277
-10	-6.44113						-10	0.100724
-20	-6.57706						-20	0.13279
-30	-6.74478						-30	0.17233
-40	-6.95069						-40	0.220876
-50	-7.18834						-50	0.276896
-60	-7.45947						-60	0.340839
-70	-7.72219						-70	0.402778
-80	-7.96263						-80	0.459458
-90	-8.26775						-90	0.531394
-100	-8.53816						-100	0.595171
-110	-8.77837						-110	0.651805
-120	-9.02391						-120	0.709688
-130	-9.19928						-130	0.751043
-140	-9.38206						-140	0.794143
-150	-9.55937						-150	0.835946
-160	-9.698						-160	0.868625
-170	-9.82753						-170	0.899158
-180	-9.94638						-180	0.927192
-190	-10.048						-190	0.951147
-200	-10.1322						-200	0.970999
40	-22.2694						40	0.081821
30	-22.3648						30	0.0876676
20	-22.6236						20	0.103528
10	-22.9555						10	0.123868
0	-23.2338						0	0.140924
-10	-23.5553						-10	0.160627
-20	-23.9003						-20	0.18177
-30	-24.4119						-30	0.213123
-40	-24.8271						-40	0.238569
-50	-25.4786						-50	0.278496
-60	-26.0687						-60	0.31466
-70	-26.5933						-70	0.34681
-80	-27.1636						-80	0.38176
-90	-27.9386						-90	0.429256
-100	-28.5081						-100	0.464157
-110	-29.2933						-110	0.512278
-120	-29.9199						-120	0.550679
-130	-30.5202						-130	0.587468
-140	-31.1426						-140	0.625612
-150	-31.8854						-150	0.671134
-160	-32.5268						-160	0.710442
-170	-33.0011						-170	0.739509
-180	-33.4634						-180	0.767841
-190	-33.8816						-190	0.79347
-200	-34.4438						-200	0.827924
40	-38.1185						40	0.0703393
30	-38.1981						30	0.0746949
20	-38.2262						20	0.0762325
10	-38.3911						10	0.0852556
0	-38.6976						0	0.102027
-10	-39.021						-10	0.119723
-20	-39.5201						-20	0.147033
-30	-40.0021						-30	0.173407
-40	-40.8469						-40	0.219634
-50	-41.7576						-50	0.269466
-60	-42.7338						-60	0.322882
-70	-43.557						-70	0.367927
-80	-44.4372						-80	0.41609
-90	-45.3885						-90	0.468144
-100	-46.1902						-100	0.512012
-110	-47.0369						-110	0.558342
-120	-48.0266						-120	0.612497
-130	-48.8399						-130	0.657
-140	-49.5869						-140	0.697875
-150	-50.4878						-150	0.747171
-160	-50.9522						-160	0.772582
-170	-51.8265						-170	0.820423
-180	-52.5004						-180	0.857298
-190	-52.9274						-190	0.880663
-200	-53.3225						-200	0.902282
40	-11.9154						40	0.0560191
30	-12.077						30	0.0651848
20	-12.2131						20	0.0729042
10	-12.3796						10	0.0823478
0	-12.6023						0	0.0949791
-10	-12.9545						-10	0.114955
-20	-13.3832						-20	0.139271
-30	-14.0008						-30	0.1743
-40	-14.7402						-40	0.216238
-50	-15.4222						-50	0.25492
-60	-16.2594						-60	0.302404
-70	-17.0693						-70	0.348341
-80	-17.9714						-80	0.399506
-90	-18.8605						-90	0.449935
-100	-19.8423						-100	0.505621
-110	-20.8511						-110	0.562839
-120	-21.7076						-120	0.611418
-130	-22.444						-130	0.653186
-140	-23.2118						-140	0.696734
-150	-24.0723						-150	0.74554
-160	-24.7495						-160	0.78395
-170	-25.2815						-170	0.814124
-180	-25.8958						-180	0.848966
-190	-26.4215						-190	0.878783
-200	-26.9636						-200	0.90953
40	-48.5635						40	0.0774279
30	-48.6844						30	0.0842229
20	-48.9331						20	0.0982007
10	-49.5661						10	0.133778
0	-50.2231						0	0.170703
-10	-50.8079						-10	0.203571
-20	-51.9383						-20	0.267104
-30	-53.0915						-30	0.331918
-40	-54.1154						-40	0.389465
-50	-55.3426						-50	0.458438
-60	-56.4929						-60	0.523089
-70	-57.6106						-70	0.585907
-80	-58.5359						-80	0.637912
-90	-59.5678						-90	0.695909
-100	-60.4682						-100	0.746515
-110	-61.3974						-110	0.798739
-120	-61.6982						-120	0.815645
-130	-62.3424						-130	0.851851
-140	-62.9652						-140	0.886855
-150	-63.353						-150	0.908651
-160	-63.5165						-160	0.91784
-170	-64.092						-170	0.950185
-180	-64.2696						-180	0.960167
-190	-64.64						-190	0.980985
-200	-64.9369						-200	0.997672
40	-23.3087						40	0.0266139
30	-23.1452						30	0.0164268
20	-23.043						20	0.0100591
10	-22.9984						10	0.00728028
0	-22.908						0	0.0016478
-10	-22.9884						-10	0.00665722
-20	-23.0717						-20	0.0118473
-30	-23.2761						-30	0.0245827
-40	-23.6128						-40	0.0455612
-50	-24.1377						-50	0.0782658
-60	-25.0014						-60	0.13208
-70	-26.0517						-70	0.19752
-80	-27.1325						-80	0.264861
-90	-28.5024						-90	0.350214
-100	-29.7105						-100	0.425486
-110	-31.0294						-110	0.507662
-120	-32.2635						-120	0.584554
-130	-33.5418						-130	0.6642
-140	-34.6308						-140	0.732051
-150	-35.6304						-150	0.794333
-160	-36.3479						-160	0.839037
-170	-37.0991						-170	0.885842
-180	-37.7323						-180	0.925294
-190	-38.3227						-190	0.96208
-200	-38.7008						-200	0.985638
40	-19.1494						40	0.0732647
30	-19.3651						30	0.0841209
20	-19.634						20	0.0976548
10	-20.133						10	0.12277
0	-20.7798						0	0.155323
-10	-21.3098						-10	0.181998
-20	-22.1201						-20	0.222781
-30	-22.9886						-30	0.266493
-40	-23.7898						-40	0.306818
-50	-24.786						-50	0.356957
-60	-25.7958						-60	0.40778
-70	-26.8986						-70	0.463285
-80	-28.1004						-80	0.523772
-90	-29.1181						-90	0.574993
-100	-30.1356						-100	0.626204
-110	-30.9913						-110	0.669272
-120	-31.9693						-120	0.718495
-130	-32.7049						-130	0.755518
-140	-33.5832						-140	0.799723
-150	-34.2293						-150	0.832242
-160	-34.7124						-160	0.856556
-170	-35.1279						-170	0.877469
-180	-35.6771						-180	0.90511
-190	-36.1175						-190	0.927276
-200	-36.4565						-200	0.944338
40	-18.404						40	0.0282098
30	-18.4018						30	0.0280582
20	-18.5013						20	0.0349149
10	-18.6694						10	0.0464988
0	-18.8815						0	0.0611147
-10	-19.0233						-10	0.0708863
-20	-19.2916						-20	0.0893751
-30	-19.7081						-30	0.118076
-40	-20.1168						-40	0.14624
-50	-20.8187						-50	0.194609
-60	-21.3656						-60	0.232296
-70	-21.9474						-70	0.272388
-80	-22.8174						-80	0.332341
-90	-23.4691						-90	0.37725
-100	-24.3434						-100	0.437499
-110	-25.0977						-110	0.489478
-120	-25.9685						-120	0.549486
-130	-26.7253						-130	0.601637
-140	-27.6441						-140	0.664953
-150	-28.3713						-150	0.715064
-160	-28.9721						-160	0.756466
-170	-29.5997						-170	0.799714
-180	-30.1308						-180	0.836313
-190	-30.5526						-190	0.86538
-200	-31.1087						-200	0.903701

## Sheet: S6C Fig
	Itail (µA) extracted at the beginning of						normalized Itail						mean Itail normalized						SD
	the test pulses after the capacitive currents
V (mV)	3 mM KCl	10 mM KCl	30 mM KCl	100 mM KCl		V (mV)	3 mM KCl	10 mM KCl	30 mM KCl	100 mM KCl		V (mV)	3 mM KCl	10 mM KCl	30 mM KCl	100 mM KCl		V (mV)	3 mM KCl	10 mM KCl	30 mM KCl	100 mM KCl
40	5.22554	3.58473	2.6175	1.39277		40	0.514958	0.353263	0.257945	0.137252		40	0.521155	0.381641	0.258566	0.142487		40	0.0863958	0.0287635	0.00361836	0.0201379
30	4.91705	3.37455	2.39527	1.18786		30	0.484558	0.33255	0.236045	0.117059		30	0.494529	0.359155	0.238425	0.123629		30	0.0828122	0.0279915	0.00237655	0.0176081
20	4.58009	3.11482	2.12473	0.959554		20	0.451351	0.306955	0.209385	0.0945606		20	0.463301	0.333294	0.214163	0.102041		20	0.0795792	0.0290628	0.00343616	0.0148204
10	4.21339	2.83554	1.82366	0.692143		10	0.415215	0.279432	0.179715	0.0682082		10	0.429208	0.303998	0.186846	0.0774613		10	0.0753188	0.0288019	0.00482974	0.0124952
0	3.82973	2.50589	1.49723	0.401964		0	0.377406	0.246947	0.147547	0.0396121		0	0.392518	0.271148	0.156306	0.049794		0	0.070988	0.0279933	0.00629611	0.0109653
-10	3.41804	2.15348	1.14946	0.0725893		-10	0.336835	0.212218	0.113276	0.00715342		-10	0.353309	0.23543	0.122431	0.0182732		-10	0.0661622	0.0269956	0.00687948	0.0101519
-20	2.99045	1.76866	0.743571	-0.29875		-20	0.294698	0.174295	0.0732763	-0.0294407		-20	0.3117	0.195892	0.083887	-0.0171675		-20	0.0609708	0.0248321	0.00800623	0.00992182
-30	2.53339	1.34929	0.290268	-0.713839		-30	0.249657	0.132967	0.0286049	-0.0703463		-30	0.267909	0.154021	0.041507	-0.0571355		-30	0.0558863	0.0237359	0.0094328	0.0101388
-40	2.07214	0.912232	-0.192679	-1.19205		-40	0.204202	0.0898972	-0.0189878	-0.117473		-40	0.223489	0.108922	-0.00506665	-0.103102		-40	0.0506324	0.0214131	0.00977206	0.0110076
-50	1.59134	0.418304	-0.706607	-1.72036		-50	0.156821	0.0412223	-0.0696336	-0.169535		-50	0.176229	0.0596148	-0.0559298	-0.153843		-50	0.044891	0.0191653	0.00972998	0.0120906
-60	1.11312	-0.0950893	-1.27804	-2.30866		-60	0.109695	-0.00937071	-0.125946	-0.22751		-60	0.128284	0.00750394	-0.112347	-0.210884		-60	0.0382403	0.0166582	0.00949915	0.0127331
-70	0.625	-0.649464	-1.89366	-2.94116		-70	0.0615915	-0.0640024	-0.186614	-0.289841		-70	0.0796213	-0.0477477	-0.173099	-0.273405		-70	0.0319503	0.0141652	0.00930353	0.0135028
-80	0.135	-1.22304	-2.56116	-3.64946		-80	0.0133038	-0.120526	-0.252393	-0.359642		-80	0.0294958	-0.105907	-0.239124	-0.343431		-80	0.0257126	0.0118029	0.0087387	0.0132519
-90	-0.342143	-1.82339	-3.2625	-4.405		-90	-0.033717	-0.179689	-0.321508	-0.434097		-90	-0.0200535	-0.166644	-0.309297	-0.418867		-90	0.0192722	0.00949149	0.00750725	0.0128129
-100	-0.8125	-2.45741	-3.99848	-5.22589		-100	-0.080069	-0.242169	-0.394036	-0.514993		-100	-0.0702418	-0.230471	-0.383606	-0.501102		-100	0.0133084	0.00849547	0.00617409	0.0120241
-110	-1.26339	-3.10402	-4.78741	-6.1017		-110	-0.124503	-0.30589	-0.471782	-0.6013		-110	-0.12008	-0.296028	-0.462898	-0.589226		-110	0.0086321	0.00968579	0.00537498	0.0108342
-120	-1.68321	-3.77304	-5.60973	-7.04107		-120	-0.165875	-0.371819	-0.552819	-0.693873		-120	-0.168867	-0.363718	-0.544978	-0.683774		-120	0.0108053	0.013253	0.00583392	0.00911335
-130	-2.09723	-4.4625	-6.46134	-8.01634		-130	-0.206675	-0.439763	-0.636742	-0.789982		-130	-0.216623	-0.433403	-0.631385	-0.783624		-130	0.0179071	0.0177198	0.00700884	0.00625464
-140	-2.48107	-5.15	-7.33902	-9.05929		-140	-0.244501	-0.507514	-0.723234	-0.89276		-140	-0.2635	-0.503902	-0.720902	-0.889336		-140	0.0264418	0.022799	0.0101217	0.00359356
-150	-2.87125	-5.87214	-8.25571	-10.1475		-150	-0.282951	-0.578679	-0.813571	-1		-150	-0.309686	-0.575942	-0.813206	-1		-150	0.0351893	0.028764	0.0130455	0
-160	-3.24768	-6.58661	-9.18884	-11.2767		-160	-0.320047	-0.649087	-0.905527	-1.11128		-160	-0.354856	-0.648282	-0.908237	-1.11554		-160	0.0441516	0.0349679	0.0168843	0.00385944
-170	-3.63062	-7.31313	-10.1426	-12.4532		-170	-0.357785	-0.720682	-0.999516	-1.22722		-170	-0.399653	-0.721912	-1.00544	-1.23616		-170	0.05348	0.0420774	0.0213601	0.00875723
-180	-4.00196	-8.0567	-11.1274	-13.6774		-180	-0.394379	-0.793959	-1.09657	-1.34786		-180	-0.443185	-0.795819	-1.10523	-1.36163		-180	0.0624628	0.0488269	0.0265068	0.0140286
-190	-4.38866	-8.78143	-12.1252	-14.9378		-190	-0.432487	-0.865379	-1.19489	-1.47206		-190	-0.485644	-0.869908	-1.20673	-1.49028		-190	0.0708352	0.0572195	0.031984	0.0192771
40	5.36631	4.5833	3.18687	1.70534		40	0.433031	0.369846	0.257163	0.137611
30	5.09102	4.30625	2.93295	1.48699		30	0.410817	0.34749	0.236673	0.119992
20	4.76108	3.96102	2.63347	1.21835		20	0.384192	0.319632	0.212506	0.0983141
10	4.40045	3.59472	2.2992	0.917102		10	0.355092	0.290073	0.185533	0.074005
0	4.01159	3.19869	1.91	0.57233		0	0.323713	0.258116	0.154126	0.0461838
-10	3.6004	2.7625	1.48915	0.173182		-10	0.290532	0.222918	0.120166	0.0139748
-20	3.15903	2.28267	0.996648	-0.271932		-20	0.254916	0.184199	0.0804238	-0.0219434
-30	2.70517	1.77517	0.476761	-0.779886		-30	0.218292	0.143246	0.0384719	-0.0629324
-40	2.23852	1.22312	-0.0990341	-1.36239		-40	0.180636	0.0986993	-0.00799149	-0.109937
-50	1.73983	0.644091	-0.735568	-2.00364		-50	0.140394	0.0519745	-0.0593562	-0.161682
-60	1.2404	0.0284659	-1.43261	-2.71375		-60	0.100093	0.00229704	-0.115604	-0.218984
-70	0.716364	-0.605852	-2.18375	-3.51381		-70	0.0578065	-0.0488888	-0.176216	-0.283544
-80	0.193636	-1.29301	-2.99097	-4.3775		-80	0.0156254	-0.104339	-0.241354	-0.353239
-90	-0.326534	-2.0004	-3.83466	-5.31381		-90	-0.0263495	-0.161421	-0.309435	-0.428794
-100	-0.857045	-2.72369	-4.73784	-6.33284		-100	-0.0691587	-0.219787	-0.382317	-0.511024
-110	-1.37881	-3.47023	-5.69659	-7.41824		-110	-0.111262	-0.280028	-0.459683	-0.59861
-120	-1.89483	-4.22426	-6.67222	-8.57205		-120	-0.152902	-0.340874	-0.53841	-0.691716
-130	-2.38523	-5.00642	-7.69943	-9.7871		-130	-0.192474	-0.40399	-0.621301	-0.789764
-140	-2.87545	-5.79483	-8.75011	-11.0669		-140	-0.232033	-0.46761	-0.706085	-0.893039
-150	-3.35205	-6.58017	-9.84318	-12.3924		-150	-0.270491	-0.530983	-0.794289	-1
-160	-3.81943	-7.37528	-10.9607	-13.7828		-160	-0.308207	-0.595144	-0.884465	-1.11219
-170	-4.2629	-8.1721	-12.096	-15.2135		-170	-0.343992	-0.659442	-0.976081	-1.22764
-180	-4.69392	-8.97	-13.2497	-16.6986		-180	-0.378773	-0.723828	-1.06918	-1.34749
-190	-5.10278	-9.75483	-14.4209	-18.218		-190	-0.411766	-0.78716	-1.16368	-1.47009
40	8.82812	5.72828	3.39563	1.59961		40	0.662135	0.429638	0.254682	0.119975
30	8.40813	5.41578	3.18469	1.39922		30	0.630634	0.406199	0.238861	0.104946
20	7.93047	5.09891	2.9075	1.17773		20	0.594808	0.382433	0.218071	0.0883335
10	7.38984	4.7075	2.56875	0.918359		10	0.55426	0.353076	0.192664	0.0688796
0	6.81141	4.25047	2.19609	0.601172		0	0.510875	0.318798	0.164713	0.0450897
-10	6.18906	3.75203	1.76438	0.230469		-10	0.464198	0.281413	0.132333	0.0172858
-20	5.52375	3.17484	1.26625	-0.196875		-20	0.414297	0.238123	0.0949725	-0.0147662
-30	4.83516	2.59063	0.728437	-0.679688		-30	0.362651	0.194304	0.0546349	-0.0509786
-40	4.13125	1.93625	0.102656	-1.25742		-40	0.309856	0.145224	0.00769952	-0.0943103
-50	3.37609	1.22375	-0.577813	-1.89805		-50	0.253217	0.0917848	-0.0433376	-0.142359
-60	2.58906	0.469219	-1.34	-2.63867		-60	0.194187	0.0351928	-0.100504	-0.197908
-70	1.7975	-0.335469	-2.15984	-3.45117		-70	0.134818	-0.0251611	-0.161995	-0.258848
-80	0.986719	-1.17422	-3.06531	-4.38437		-80	0.0740068	-0.0880698	-0.229907	-0.328841
-90	0.172656	-2.06125	-4.03922	-5.3875		-90	0.0129497	-0.1546	-0.302953	-0.404078
-100	-0.652656	-3.00859	-5.05844	-6.50508		-100	-0.0489511	-0.225653	-0.379398	-0.4879
-110	-1.5	-3.97109	-6.16406	-7.69102		-110	-0.112504	-0.297844	-0.462323	-0.576849
-120	-2.33219	-4.97156	-7.30984	-8.97656		-120	-0.174921	-0.372882	-0.54826	-0.673269
-130	-3.15687	-6.01891	-8.51953	-10.3598		-130	-0.236775	-0.451436	-0.63899	-0.777013
-140	-3.97328	-7.07453	-9.79234	-11.8184		-140	-0.298008	-0.530611	-0.734454	-0.886412
-150	-4.78531	-8.14641	-11.0817	-13.3328		-150	-0.358912	-0.611004	-0.831161	-1
-160	-5.58578	-9.24125	-12.4248	-14.9344		-160	-0.41895	-0.693121	-0.9319	-1.12012
-170	-6.38234	-10.3694	-13.8053	-16.6105		-170	-0.478694	-0.777734	-1.03544	-1.24584
-180	-7.15047	-11.4827	-15.2308	-18.3672		-180	-0.536306	-0.861233	-1.14235	-1.37759
-190	-7.89672	-12.6439	-16.6845	-20.1547		-190	-0.592277	-0.94833	-1.25139	-1.51166
40	6.0533	4.76893	3.37402	2.23393		40	0.474495	0.373818	0.264476	0.175109
30	5.76768	4.46991	3.08884	1.94576		30	0.452106	0.350379	0.242122	0.15252
20	5.39446	4.13536	2.76438	1.61964		20	0.422851	0.324154	0.216689	0.126957
10	5.00429	3.74313	2.41714	1.25982		10	0.392266	0.293409	0.18947	0.0987525
0	4.56812	3.32625	2.02634	0.871205		0	0.358077	0.260732	0.158837	0.0682904
-10	4.10366	2.87259	1.58125	0.442411		-10	0.32167	0.225171	0.123948	0.0346788
-20	3.60893	2.385	1.1083	-0.0321429		-20	0.28289	0.186951	0.0868756	-0.00251955
-30	3.075	1.85705	0.565357	-0.564955		-30	0.241037	0.145567	0.0443161	-0.0442846
-40	2.54205	1.29955	-0.0125893	-1.15692		-40	0.199262	0.101867	-0.000986825	-0.0906864
-50	1.9708	0.682232	-0.655625	-1.80893		-50	0.154484	0.0534775	-0.0513919	-0.141795
-60	1.39259	0.0241964	-1.36929	-2.5404		-60	0.10916	0.00189666	-0.107333	-0.199132
-70	0.819911	-0.675357	-2.13777	-3.3346		-70	0.0642696	-0.0529386	-0.167571	-0.261386
-80	0.191964	-1.41214	-2.97045	-4.23549		-80	0.0150473	-0.110692	-0.232842	-0.332004
-90	-0.422232	-2.17982	-3.8692	-5.21138		-90	-0.0330971	-0.170868	-0.303291	-0.4085
-100	-1.05616	-2.98875	-4.83089	-6.25737		-100	-0.0827883	-0.234276	-0.378675	-0.49049
-110	-1.68464	-3.8317	-5.84036	-7.40112		-110	-0.132053	-0.300352	-0.457803	-0.580145
-120	-2.31893	-4.71125	-6.89437	-8.62701		-120	-0.181772	-0.369296	-0.540423	-0.676237
-130	-2.94143	-5.59312	-8.01813	-9.92188		-130	-0.230567	-0.438423	-0.628509	-0.777737
-140	-3.56518	-6.50464	-9.18321	-11.292		-140	-0.27946	-0.509874	-0.719836	-0.885133
-150	-4.16384	-7.43884	-10.382	-12.7574		-150	-0.326387	-0.583102	-0.813802	-1
-160	-4.74857	-8.36598	-11.6227	-14.2701		-160	-0.372222	-0.655777	-0.911056	-1.11858
-170	-5.33438	-9.31018	-12.8943	-15.8694		-170	-0.418141	-0.729788	-1.01073	-1.24394
-180	-5.91027	-10.2602	-14.1965	-17.5232		-180	-0.463283	-0.804255	-1.11281	-1.37358
-190	-6.4558	-11.2107	-15.5249	-19.2292		-190	-0.506045	-0.878764	-1.21694	-1.5073

[truncated: 11 more sheets: S6D Fig, S7A Fig, S7B Fig, S8C Fig, S8D Fig, S9E Fig, S9F Fig, S9G Fig, S9H Fig, S9I Fig, S9J Fig]
