# Supplementary material for: The Venus flytrap trigger hair–specific potassium channel KDM1 can reestablish the K+ gradient required for hapto-electric signaling
Source: PLoS Biol. 2020 Dec 9;18(12):e3000964. doi: 10.1371/journal.pbio.3000964 (PMC7725304; doi:10.1371/journal.pbio.3000964)
Supplement: S4 Data — For PCA analysis (S1A Fig), the expression level of all genes as rlog calculated by DEseq2 R package for each replicate was used. For correlation plot (S1B Fig), the expression of all genes as mean FPKM values was used. FPKM, Fragments Per Kilobase of transcript per Million mapped reads; PCA, principal component analysis; rlog, regularized logarithm. (XLSX) [file pbio.3000964.s020.xlsx]

## Sheet: S1AFig
DmID	R01_Root_rlog	R02_Root_rlog	R03_Root_rlog	R01_Petiole_rlog	R02_Petiole_rlog	R03_Petiole_rlog	R01_Flower_rlog	R02_Flower_rlog	R03_Flower_rlog	R01_Rim_rlog	R02_Rim_rlog	R03_Rim_rlog	R01_Hair_rlog	R02_Hair_rlog	R03_Hair_rlog	R01_Glands_rlog	R02_Glands_rlog	R03_Glands_rlog	R01_Trap_rlog	R02_Trap_rlog	R03_Trap_rlog
Dm_00000001-RA	10.6043	10.5721	10.5627	10.1238	10.3227	10.1594	11.0346	10.9983	11.048	10.0768	10.0398	10.1152	9.64622	10.0322	10.1887	10.5885	10.677	10.6931	9.99877	10.0694	10.1703
Dm_00000002-RA	9.52708	9.3814	9.33344	10.0275	9.87053	9.87373	10.405	10.2542	10.3305	9.79618	9.68794	9.87594	10.0409	9.86401	9.78347	9.49924	9.67542	9.53814	9.93788	9.86153	9.97888
Dm_00000003-RA	8.77627	8.73313	8.83712	8.29514	8.31433	8.36146	7.95882	8.23782	8.02577	9.29915	9.38478	9.31372	9.51479	9.75281	9.44172	10.3013	10.1302	10.2485	9.2786	9.34315	9.33534
Dm_00000004-RA	8.5055	8.48954	8.53987	8.63115	8.56673	8.62698	8.85728	8.82236	8.80807	8.91582	8.73381	8.92506	9.40986	9.38821	9.46928	10.7817	10.792	10.7805	9.17542	9.03529	9.15991
Dm_00000005-RA	9.79673	9.6977	9.87414	9.52414	9.53753	9.54563	9.57773	9.69518	9.68045	9.86252	9.92904	9.79893	10.6761	10.3144	10.281	9.28618	9.22455	9.10517	9.97033	9.93531	9.94432
Dm_00000006-RA	11.0248	10.9184	10.9462	10.6573	10.6183	10.6069	10.2461	10.256	10.2775	11.0087	10.9903	11.0045	11.0355	11.0049	10.9529	10.6783	10.5099	10.6208	11.0763	11.144	11.0654
Dm_00000007-RA	10.9629	10.7438	10.8749	11.0572	10.9913	11.002	10.531	10.5399	10.5797	10.7862	10.8226	10.7796	10.9996	11.0723	11.0024	10.8952	10.8202	10.8491	10.8077	10.8252	10.7812
Dm_00000008-RA	8.05648	7.7768	8.05029	6.74825	6.85593	6.80148	9.08843	9.16388	9.17216	7.51798	7.51859	7.43876	6.35709	7.03348	6.55864	4.90296	4.39974	4.77012	6.65865	6.6954	6.91247
Dm_00000009-RA	9.4205	9.45052	9.59473	9.75578	9.82945	9.78416	9.04376	9.11777	9.14795	10.0231	9.98692	10.0984	10.1446	10.0631	9.96378	10.6154	10.6784	10.6008	10.2176	10.2254	10.1258
Dm_00000010-RA	12.6382	12.5945	12.611	11.6946	11.8508	11.7535	12.527	12.6353	12.5212	12.4146	12.4836	12.4251	12.9687	12.5815	12.463	10.9883	10.9754	10.9278	12.5367	12.6278	12.5522
Dm_00000011-RA	13.8722	13.9981	13.9572	13.5836	13.56	13.5835	13.196	13.2166	13.2465	12.9363	12.957	12.8818	12.2338	12.585	12.4465	15.2462	15.2592	15.2636	13.3705	13.3348	13.3494
Dm_00000012-RA	10.5176	10.4784	10.4908	8.14677	8.24297	8.38771	11.4357	11.4389	11.4121	8.74489	8.65238	8.83655	9.46231	9.08976	8.88772	6.54134	6.34277	6.68471	8.31088	8.33228	8.35948
Dm_00000013-RA	11.4583	11.51	11.4451	12.0356	12.0152	12.0343	11.3768	11.3138	11.3235	11.7572	11.6779	11.7738	11.609	11.8902	11.9557	12.8785	12.8955	12.8478	11.8078	11.8153	11.8754
Dm_00000014-RA	9.27352	9.43447	9.27714	10.6872	10.6401	10.7414	9.8854	9.96217	9.99955	10.5598	10.4533	10.3741	8.74848	9.29184	9.36024	10.1529	10.2695	10.2483	10.1228	10.1266	10.0996
Dm_00000015-RA	4.97569	5.074	4.4627	4.66	5.02001	5.2012	3.85725	4.1284	4.20879	5.41041	5.1122	4.9435	7.4453	6.97585	7.60698	5.60421	5.66222	5.65434	5.89898	5.5549	5.69817
Dm_00000016-RA	10.7771	10.7257	10.787	11.4864	11.453	11.5174	9.95786	10.0876	10.0573	11.2381	11.1584	11.25	11.8496	11.629	12.0218	11.8269	11.8664	11.8101	11.4939	11.5523	11.5217
Dm_00000017-RA	11.1003	11.0433	11.2029	8.26854	8.19422	8.21229	11.8818	11.8261	11.8433	8.73127	8.78246	8.80552	8.93311	8.67882	8.58185	6.68322	6.67138	6.4923	8.6345	8.69577	8.67571
Dm_00000018-RA	11.3152	11.1135	11.1994	11.1169	11.1166	11.1247	10.6037	10.6696	10.6202	10.9508	11.0099	11.0263	11.9275	11.7681	11.8509	11.2888	11.331	11.278	11.2554	11.1596	11.2141
Dm_00000019-RA	10.3187	10.2072	10.2505	8.42819	8.34178	8.40287	10.6779	10.7321	10.5804	9.59972	9.47947	9.57902	10.7148	10.2657	10.4052	6.24234	6.63047	6.71996	8.67291	8.68457	8.803
Dm_00000020-RA	2.35858	1.1798	1.83473	2.42607	1.84214	1.65969	2.65772	1.2567	2.13917	2.09641	1.85073	2.25538	2.95674	2.44127	2.828	1.42461	1.17454	1.65262	2.04444	2.30072	2.25379
Dm_00000021-RA	9.6902	9.52398	9.56274	12.0551	12.1177	12.0783	10.3779	10.4108	10.3395	11.5763	11.5654	11.6468	10.3204	10.2869	10.4802	8.47354	8.50933	8.55255	11.0703	10.9801	11.0598
Dm_00000022-RA	9.56762	9.65481	9.45778	10.7475	10.6946	10.6668	10.7748	10.6554	10.72	10.2229	10.3263	10.3255	8.15553	8.25708	8.1575	8.99644	9.12855	8.98983	9.90981	9.97781	9.92814
Dm_00000023-RA	11.1028	11.0014	11.1718	11.6967	11.6966	11.7644	11.6035	11.6135	11.5689	11.5652	11.5423	11.5737	12.3348	12.0198	12.3674	11.5366	11.3899	11.4285	11.5494	11.535	11.5347
Dm_00000024-RA	11.1646	11.3439	11.1994	12.402	12.4074	12.3378	13.4618	13.5279	13.5325	14.6445	14.704	14.42	14.1516	14.3749	13.7768	15.2608	15.3097	15.2456	14.039	14.0355	14.0412
Dm_00000025-RA	10.6768	10.6115	10.7274	11.093	11.1646	11.0991	10.7411	10.7656	10.7802	10.9281	10.9388	10.9881	11.3207	11.1906	11.4563	11.3134	11.2455	11.2436	10.7182	10.7483	10.7146
Dm_00000026-RA	11.0439	11.0231	11.0591	11.271	11.2799	11.3012	10.142	10.1105	10.1674	11.2297	11.1893	11.2542	11.8306	11.7721	11.7473	10.8242	10.9253	10.8249	11.1142	11.1874	11.0747
Dm_00000027-RA	0.0946561	0.760409	0.8965	0.129347	0.158997	-0.236935	4.45848	4.82788	4.21326	0.0448775	-0.106433	-0.175527	0.128893	-0.00981146	0.0701126	0.0739174	0.187382	0.0331298	0.0143828	0.30275	0.676338
Dm_00000028-RA	11.7482	11.9378	11.8538	10.5731	10.627	10.639	11.0453	11.0153	11.0397	10.9106	10.9044	10.8702	9.44368	10.179	9.79629	12.3696	12.4358	12.4141	11.0044	11.0059	11.0391
Dm_00000029-RA	10.412	10.452	10.4491	10.948	10.9944	10.969	10.9258	10.8983	11.0098	10.975	10.8602	10.8561	10.5672	10.6006	10.7657	11.292	11.3096	11.2681	10.6047	10.6856	10.5404
Dm_00000030-RA	11.1637	11.0818	11.2178	10.91	10.994	11.0229	10.9322	10.9651	10.9386	11.0731	11.0916	11.1268	11.827	11.5342	11.7385	10.6907	10.779	10.7643	11.0218	10.9637	10.977
Dm_00000031-RA	12.4513	12.3861	12.4125	12.4636	12.4592	12.453	11.673	11.7331	11.7133	12.586	12.5495	12.5893	12.0395	12.2265	12.3974	12.3641	12.3123	12.3352	12.3627	12.3488	12.3733
Dm_00000032-RA	6.72317	6.91879	6.81	6.81102	6.84893	6.48081	7.22344	7.23692	7.26822	6.52303	6.79199	6.9101	5.5667	6.09395	5.15755	4.97504	4.86194	4.28252	5.84013	5.85017	5.693
Dm_00000033-RA	9.99351	10.0541	9.91757	9.65675	9.78939	9.68634	8.72487	8.81459	8.69184	10.6848	10.7051	10.6541	9.40111	9.56883	9.45317	8.63279	8.6981	8.66678	10.6175	10.6578	10.5576
Dm_00000034-RA	8.57739	8.45858	8.51848	7.78633	7.56684	7.62995	8.62344	8.59535	8.61396	8.12423	7.98489	7.91858	8.07407	8.66325	8.33197	9.76752	9.72113	9.82178	7.93851	8.2105	7.95746
Dm_00000035-RA	10.6496	10.4112	10.5117	9.93374	10.016	10.0111	10.2378	10.209	10.1805	10.0052	10.1541	10.0602	12.0574	11.8071	12.1078	10.6025	10.6022	10.6759	10.7672	10.831	10.8132
Dm_00000036-RA	11.9588	11.9261	11.8911	13.1716	13.2326	13.1974	11.5467	11.5781	11.5776	13.7724	13.7912	13.8289	12.9152	12.7459	12.6309	11.4717	11.459	11.4802	13.0536	13.1139	13.0879
Dm_00000037-RA	13.5034	13.7144	13.5922	13.7318	13.6875	13.7395	12.8653	12.8847	12.9525	13.9912	13.9462	13.9552	12.2897	12.5433	12.2826	13.7113	13.7721	13.7318	13.5507	13.5654	13.5699
Dm_00000038-RA	7.45245	7.5416	7.13201	5.13981	5.1335	5.15312	9.42469	9.4506	9.42073	5.81871	5.81463	5.94693	2.20907	4.57698	4.12637	2.81374	2.65865	3.06048	4.27284	3.85605	3.91386
Dm_00000039-RA	13.7118	13.7218	13.7875	13.996	14.0174	14.0192	15.5195	15.6051	15.5641	15.5412	15.5756	15.5002	13.5094	13.7488	13.4388	10.3846	10.3161	10.4347	14.4261	14.3776	14.4077
Dm_00000040-RA	6.04959	5.33898	5.96349	7.1125	7.04101	7.11636	6.81455	6.86835	6.79376	9.34346	9.35817	9.37811	9.98391	10.8118	10.0998	6.87298	6.70072	6.85837	7.05055	7.399	7.45068
Dm_00000041-RA	10.4689	10.3169	10.4519	11.1632	11.1037	11.2049	11.3439	11.309	11.2603	11.4174	11.3575	11.4403	12.5784	12.0727	12.2828	10.1428	10.1615	10.2551	11.1991	11.2391	11.1659
Dm_00000042-RA	12.6571	12.6094	12.608	12.5265	12.562	12.6219	11.6625	11.6868	11.6269	12.5213	12.5711	12.5367	13.1239	13.0547	13.0034	12.6056	12.6016	12.5592	12.8683	12.8578	12.8784
Dm_00000043-RA	7.42851	7.23695	7.10523	7.64306	8.01833	7.95549	8.73143	8.71512	8.65846	7.49436	7.66863	7.59187	8.27022	8.78089	8.93459	6.55873	6.52575	6.72748	7.83963	7.78188	8.10248
Dm_00000044-RA	13.1575	13.4883	13.2582	12.3766	12.2685	12.372	12.4947	12.4524	12.5669	12.3633	12.3523	12.2295	11.8266	11.824	11.5421	13.2813	13.3342	13.2947	12.626	12.5879	12.6472
Dm_00000045-RA	5.48455	5.82991	5.75566	7.18526	6.90264	7.16476	6.94993	6.73062	6.83033	7.16563	7.13555	7.21973	8.27918	7.88685	8.34129	6.58515	6.49367	6.32097	6.92844	6.98067	6.71763
Dm_00000046-RA	9.27744	9.18782	9.51198	10.6	10.5675	10.5766	10.6703	10.6222	10.6677	10.5922	10.5574	10.6217	11.0538	10.7252	11.0545	10.8698	10.8252	10.8398	10.4368	10.4314	10.4593
Dm_00000047-RA	8.78558	8.68787	8.75064	8.43126	8.53031	8.46803	9.56772	9.4535	9.49117	8.63073	8.67265	8.6325	11.3791	11.5495	11.9143	13.2521	13.2694	13.2943	11.2781	11.2461	11.2651
Dm_00000048-RA	9.81494	9.85457	9.84489	9.44003	9.41306	9.43654	7.69683	7.51201	7.44606	11.1233	11.0992	11.0072	9.87994	10.2491	10.183	11.8883	11.8867	11.8185	10.2213	10.2213	10.2352
Dm_00000049-RA	8.18549	8.46567	8.44388	9.1819	9.11219	9.26092	8.41333	8.6735	8.45447	8.89183	8.75399	8.84563	8.20616	8.62751	8.43965	9.81903	9.73688	9.96035	8.80122	8.73013	8.62332
Dm_00000050-RA	10.8532	10.7303	10.7464	13.2172	13.2137	13.2082	10.2376	10.3203	10.262	12.6538	12.6699	12.6443	11.413	11.0966	11.1599	9.61918	9.65514	9.53943	11.5176	11.5335	11.4983
Dm_00000051-RA	11.7833	11.7076	11.7543	10.4576	10.4601	10.4629	9.99913	9.93665	9.91999	11.1999	11.1173	11.1309	11.0841	10.6232	10.9157	10.6691	10.7016	10.6937	11.0065	11.0104	11.0116
Dm_00000052-RA	5.95671	5.47671	5.63117	6.01984	5.878	5.48992	2.55	3.27187	2.41262	7.19015	7.50005	7.21851	6.66214	6.67811	6.23038	4.34683	4.35916	4.94325	6.33158	6.67986	6.42125
Dm_00000053-RA	9.02935	9.26411	9.14937	7.96945	7.87727	7.84465	6.02249	6.09309	5.90633	8.4032	8.60568	8.65125	8.48839	9.05016	8.81722	9.62554	9.73007	9.67667	8.74769	8.80867	8.90728
Dm_00000054-RA	4.75712	4.49907	4.69848	1.42001	1.47159	1.14501	5.56088	5.55149	5.58001	2.45322	1.90705	1.97402	2.85715	1.55	1.70089	1.32523	1.93378	1.63039	3.83402	3.48262	3.71604
Dm_00000055-RA	7.6255	7.59958	7.81565	2.69199	2.7736	1.78665	7.56801	7.63494	7.51426	2.46829	2.29625	1.92892	1.79184	2.32928	2.2854	2.76208	3.28559	2.65271	4.29208	3.88078	4.59573
Dm_00000056-RA	13.0596	13.0888	12.9761	11.3148	11.4599	11.2876	9.74024	10.0662	9.80188	11.7812	11.9404	11.7723	10.618	11.3479	10.4381	11.6911	11.6614	11.656	11.0554	11.0563	11.0178
Dm_00000057-RA	12.7422	12.8527	12.7179	9.35095	9.44959	9.15953	10.4436	10.589	10.4879	10.4594	10.4463	10.3884	10.0765	10.1716	9.39817	8.98323	9.09951	8.9434	10.263	10.3832	10.2832
Dm_00000058-RA	6.36062	6.43419	6.23083	5.49246	5.16197	5.25971	9.23972	9.3888	9.27571	7.12761	7.17694	7.01045	4.44346	4.60563	4.25219	3.3948	2.47656	3.4117	5.10937	5.20204	5.32589
Dm_00000059-RA	7.01353	6.67375	7.07258	2.9634	2.28468	2.73076	8.87291	8.88666	8.94655	3.83966	3.49329	3.82891	2.96209	3.2201	3.91714	2.351	2.6541	2.8826	2.99838	2.70518	2.9722
Dm_00000060-RA	9.3581	9.46397	9.3784	5.90374	5.80219	5.92584	11.2401	11.3619	11.3208	9.29071	9.32882	9.17987	7.91501	7.27956	5.84996	4.40235	3.98833	3.07103	7.14715	7.50451	7.24566
Dm_00000061-RA	9.79917	10.007	9.88524	7.24215	7.2984	7.16068	10.5605	10.4407	10.5706	7.59273	7.55964	7.54122	8.28016	8.64557	8.20835	8.43968	8.55596	8.46581	8.09518	8.23319	8.40266
Dm_00000062-RA	7.85995	7.98644	7.81869	9.36719	9.3015	9.30583	8.22748	8.51845	8.30779	9.55536	9.68298	9.66062	7.65337	7.31258	7.02942	7.43784	7.63926	7.41139	8.74027	8.77362	8.60597
Dm_00000063-RA	11.1233	11.255	11.2453	11.2595	11.2617	11.2182	11.3813	11.3337	11.4331	10.7538	10.6362	10.8016	9.04518	9.50386	8.86692	10.3582	10.3778	10.4684	10.6123	10.5651	10.6788
Dm_00000064-RA	7.90452	8.14071	8.13998	7.21772	7.21714	7.31767	7.28929	7.40976	7.3289	7.63126	7.69311	7.67679	7.96636	7.7686	7.90523	9.24	9.17805	9.20886	8.14746	8.11307	8.09145
Dm_00000065-RA	4.86151	3.77379	3.9667	3.01849	2.4245	2.48223	4.51899	4.26677	4.34633	3.12198	3.30453	2.73734	4.7811	4.98948	4.74694	2.8827	2.97265	3.34489	2.74283	1.23417	2.61872
Dm_00000066-RA	6.15754	6.43238	6.3795	6.66603	6.73472	6.67769	8.34106	8.37141	8.1847	7.03905	7.21669	7.19215	7.99773	7.67028	6.949	5.59251	4.2782	4.52387	7.00653	7.05543	6.83736
Dm_00000067-RA	8.02621	8.04962	8.18796	7.34985	7.47018	7.39621	7.66272	7.60578	7.54921	7.48319	7.66619	7.52867	7.45168	7.65038	7.62163	8.14426	8.18507	8.06271	7.44103	7.2762	7.57122
Dm_00000068-RA	13.1822	13.3584	13.2433	12.8241	12.8359	12.8806	12.3028	12.3815	12.3911	12.5305	12.5072	12.4109	11.5876	12.1151	11.7216	13.5579	13.606	13.5923	12.7101	12.6574	12.7799
Dm_00000069-RA	4.86262	4.93873	4.62366	8.81905	8.78611	8.81322	6.97279	7.15	6.97943	8.81797	8.88359	8.74715	7.84998	7.73775	7.2184	5.94109	6.50267	6.58791	6.91334	7.01269	6.78091
Dm_00000070-RA	9.98111	9.93612	9.82998	10.5092	10.4745	10.4723	10.3443	10.3331	10.2744	10.1045	10.1262	10.1219	10.2296	10.4048	10.5396	10.8547	10.9103	10.8154	10.2099	10.1311	10.2393
Dm_00000071-RA	14.5703	14.7214	14.6175	12.804	12.8082	12.8861	12.5285	12.5817	12.5942	12.8319	12.7708	12.763	10.9055	11.0092	10.7767	11.5841	11.5828	11.6225	12.2072	12.1519	12.1453
Dm_00000072-RA	9.04806	9.03387	8.99641	8.99317	8.91886	9.00991	9.54414	9.73751	9.66291	8.88041	8.88627	8.87668	6.51147	6.25467	6.23877	8.40342	8.39349	8.38796	8.41835	8.42037	8.27906
Dm_00000074-RA	8.30156	7.49329	8.05222	8.33235	8.05949	8.24046	10.2744	10.2186	10.2379	8.12742	8.20191	8.29931	8.79167	8.83871	10.0817	7.98605	7.84693	8.10988	8.69883	8.77989	8.75956
Dm_00000075-RA	5.67984	5.72179	5.70914	5.53846	5.97048	5.93701	7.99341	7.82147	8.03907	7.58639	7.63218	7.63711	5.53689	5.55709	6.46239	5.5046	5.1445	5.54204	6.69179	7.00171	6.75058
Dm_00000076-RA	9.79811	9.79806	9.89757	9.22698	9.29741	9.29424	8.56687	8.43322	8.52737	9.37299	9.31299	9.27302	9.59051	9.83191	9.69252	10.8986	10.9115	10.9259	8.88937	8.99678	9.01362
Dm_00000077-RA	9.49281	9.42834	9.6523	9.14448	9.13864	9.07028	9.33322	9.41515	9.38561	9.18111	9.21278	9.19796	8.94871	9.41973	9.13011	10.0434	10.0884	10.0537	9.30811	9.4127	9.24047
Dm_00000078-RA	10.7662	10.9386	10.7781	9.73586	9.71864	9.66712	9.41984	9.5237	9.46906	8.80139	8.81566	8.72995	7.92194	8.44089	7.67054	8.38046	8.31804	8.41831	8.45992	8.604	8.66629
Dm_00000079-RA	11.8573	11.9561	11.9735	10.8834	10.8602	10.8984	9.85721	9.90828	9.89862	12.0831	12.0352	12.0403	10.8466	11.2015	11.2904	11.5849	11.5702	11.6006	10.8483	10.765	10.7098
Dm_00000080-RA	10.3611	10.2867	10.3038	11.8074	11.7646	11.7803	10.1598	10.1159	10.125	11.8632	11.9067	11.8309	9.72197	10.5758	10.0581	9.53276	9.62365	9.47005	9.99398	9.99551	10.1184
Dm_00000081-RA	9.02676	9.02836	9.0098	12.4706	12.4454	12.3598	10.1583	10.1283	10.1869	12.4158	12.4713	12.4245	10.0031	10.3238	10.2647	10.0784	10.2074	10.1823	11.7343	11.8221	11.7863
Dm_00000082-RA	9.04395	8.64055	8.88498	8.20918	8.201	8.31268	9.48183	9.56792	9.50241	8.77049	8.93154	8.77777	9.30151	9.57283	9.34878	8.82697	8.73279	8.72287	8.81237	8.94807	8.93158
Dm_00000083-RA	12.6051	12.5005	12.6312	11.1704	11.1263	11.1542	9.08987	9.17843	9.02335	11.3494	11.3631	11.3519	11.2474	11.2041	11.3138	8.44682	8.60507	8.47793	12.3513	12.3558	12.3587
Dm_00000084-RA	10.2584	10.7739	10.4331	8.92197	9.04468	8.9336	8.86561	9.0307	8.99333	9.1191	8.99305	8.95111	8.02801	8.52664	8.17164	10.684	10.9142	10.7945	9.50127	9.34337	9.37261
Dm_00000085-RA	10.4217	10.7682	10.3956	9.76255	9.70398	9.72265	10.7271	10.6673	10.753	10.1799	10.1874	9.988	8.61976	9.22389	9.0556	10.7936	10.9572	10.8132	10.201	10.2041	10.172
Dm_00000086-RA	10.9395	10.6886	10.875	9.59607	9.58677	9.56248	9.34187	9.40088	9.45316	9.81107	9.78774	9.83659	10.4596	10.071	10.2932	9.65523	9.64461	9.69547	9.69225	9.69825	9.74162
Dm_00000087-RA	7.7257	7.72117	7.72896	8.58332	8.62001	8.47695	7.58532	7.6758	7.5055	8.28506	8.11521	8.20893	8.32064	8.1944	8.04279	8.3443	8.43835	8.03807	8.18175	8.18789	8.20607
Dm_00000088-RA	5.9168	6.375	6.08326	4.69497	4.57105	4.96365	5.90504	5.73675	5.65015	4.21771	3.86309	4.43047	5.49727	6.00662	6.03035	4.76704	3.82821	4.52553	4.46969	4.37123	3.91407
Dm_00000089-RA	9.52919	9.74849	9.75362	9.26607	9.38929	9.13722	5.32436	5.03679	4.87743	8.91339	8.88664	8.56563	8.40807	9.30328	9.10338	10.7354	10.8608	10.6842	8.15947	8.39188	8.34355
Dm_00000090-RA	10.7214	10.6831	10.7433	9.97687	10.0089	9.98863	10.6192	10.6152	10.6556	10.018	9.98942	10.1437	10.4169	10.3194	10.3879	9.8364	9.94353	9.86144	9.93649	9.78375	9.85427
Dm_00000091-RA	10.8727	10.7796	10.8077	11.5631	11.627	11.5312	10.593	10.6742	10.5719	11.5566	11.5992	11.573	11.2865	11.3318	11.2465	10.786	10.6868	10.7904	11.3008	11.3295	11.2995
Dm_00000092-RA	7.13605	7.34649	7.12899	6.26903	6.2443	6.47803	7.26486	7.22744	7.28632	7.25824	7.0469	6.9869	7.38857	7.51881	7.47981	7.28402	7.48469	7.52819	7.16665	7.05816	7.28212
Dm_00000093-RA	6.95999	7.06921	7.30066	6.75269	7.00998	6.62479	6.7264	6.61992	6.5823	6.39055	6.1925	6.11402	5.18733	6.30129	6.3992	7.82472	7.91887	8.00148	6.25279	6.44287	6.40441
Dm_00000094-RA	11.1361	11.4582	11.432	1.5454	1.61138	1.36781	5.91529	6.02053	5.98158	1.36175	1.37998	1.9657	1.54439	2.15873	1.78327	2.61351	2.40352	1.69647	1.29681	1.28538	1.55215
Dm_00000095-RA	10.7475	10.6728	10.7571	11.1953	11.1524	11.1048	10.6678	10.6011	10.6909	11.201	11.2295	11.2826	10.0959	10.0264	9.93195	10.5421	10.5759	10.5708	10.4533	10.7047	10.6705
Dm_00000096-RA	9.94906	10.1133	9.8811	8.54007	8.62893	8.71617	9.56422	9.47891	9.62549	9.0857	9.00073	9.16661	8.26409	8.57084	8.48347	9.84773	9.81894	9.72622	9.37771	9.45298	9.4007
Dm_00000097-RA	10.6725	10.7618	10.7097	10.1478	10.0782	10.107	10.3992	10.4079	10.3943	9.93567	9.8899	9.94363	10.3871	10.6459	10.6481	11.4982	11.4639	11.4043	10.4402	10.4786	10.355
Dm_00000098-RA	8.4933	8.61183	8.47356	8.86564	8.97989	8.90699	8.21496	8.19102	8.32901	8.72499	8.78419	8.76682	8.71344	8.42705	8.53094	8.71652	8.74366	8.91026	8.52005	8.33565	8.49361
Dm_00000099-RA	8.85916	9.23006	8.89517	7.25806	7.17539	7.1844	7.97972	7.96035	8.03461	7.20747	7.333	7.36291	6.87785	7.29768	7.55023	9.82334	9.93061	9.85997	7.79902	7.56671	7.93416
Dm_00000100-RA	8.7639	9.10544	8.93697	6.75184	6.94788	6.9598	8.4966	8.42353	8.59351	7.64306	7.60015	7.46036	5.70995	6.64051	6.32985	8.26708	8.55548	8.3496	7.63937	7.92155	7.72895
Dm_00000101-RA	5.86834	5.83719	6.08768	7.57123	7.21938	7.23873	8.44563	8.54165	8.47241	6.36553	6.48901	6.38625	6.26284	6.66509	7.03647	7.90006	7.61442	7.95558	6.98155	6.87078	6.84744
Dm_00000102-RA	10.7614	10.6901	10.7345	10.7816	10.7631	10.7829	10.3287	10.3588	10.3734	10.5752	10.528	10.5374	11.0323	11.0531	10.9722	11.147	11.0625	11.0779	10.6853	10.617	10.646
Dm_00000103-RA	12.5331	12.6062	12.5298	12.8298	12.7961	12.811	12.2545	12.2502	12.257	12.6242	12.593	12.6211	12.1583	12.0759	12.0716	12.4715	12.5006	12.4665	12.2671	12.2479	12.2384
Dm_00000104-RA	12.347	12.3481	12.3861	11.4413	11.5287	11.5164	11.4485	11.3793	11.386	11.2949	11.2832	11.2431	11.5377	11.5063	11.6399	13.0661	13.0876	13.0406	11.6716	11.6025	11.6575
Dm_00000105-RA	12.8387	12.9143	12.8614	16.7356	16.8626	16.7863	14.4821	14.5795	14.3942	16.2749	16.3161	16.2215	11.0167	11.837	11.3728	11.935	11.9151	11.9436	15.0907	15.0971	15.0904
Dm_00000106-RA	11.0369	10.9867	11.003	9.12528	9.01391	9.01831	9.53209	9.55365	9.58442	10.3157	10.3585	10.3932	9.14472	9.20017	9.12277	8.16903	8.21958	8.17557	9.82696	9.9116	9.8594
Dm_00000107-RA	8.85268	8.72673	8.80504	7.81424	7.92331	7.97663	8.60614	8.70553	8.49586	6.9155	6.88086	6.99092	6.06641	6.6246	6.67934	6.48042	6.63927	6.60217	8.55286	8.3775	8.50642
Dm_00000108-RA	11.8207	11.7184	11.8041	10.3343	10.3432	10.3919	12.0444	12.1097	12.0924	9.48113	9.54308	9.41162	12.1903	11.7826	12.0821	11.891	11.8673	11.8957	10.7211	10.5964	10.6324
Dm_00000109-RA	8.15555	8.05874	8.06186	8.80647	8.80222	8.76087	9.3399	9.40904	9.27494	8.48875	8.51138	8.55622	9.70118	9.82027	9.95258	9.42107	9.30433	9.45741	8.63719	8.7836	8.65967
Dm_00000110-RA	8.01513	8.2461	8.34313	7.07607	7.37407	7.26074	8.9123	9.13061	8.91666	7.47609	7.20554	7.34732	7.50804	8.058	7.73025	7.4651	7.42907	7.23649	7.53279	7.46196	7.40964
Dm_00000111-RA	1.29385	2.846	2.08727	1.77296	1.42608	1.52073	9.46859	9.54688	9.48317	2.19224	2.43906	2.26301	3.42434	3.71835	3.64471	1.25185	1.90903	1.55575	2.1157	1.46331	2.1248
Dm_00000112-RA	12.4367	12.3545	12.4263	11.1931	11.169	11.1362	10.7839	10.8353	10.7885	12.0789	12.0984	12.109	12.5226	12.4624	12.4191	11.509	11.4881	11.501	11.472	11.4882	11.5128
Dm_00000113-RA	11.9435	11.8915	11.9603	7.34041	7.38773	7.33477	10.3036	10.3245	10.2465	8.22826	8.01946	8.20268	8.41582	8.80276	8.86235	10.1966	10.2106	10.1975	8.8841	8.7774	8.79955
Dm_00000114-RA	9.73337	9.94566	9.99301	5.77946	5.69873	5.97177	6.38644	6.50113	6.45192	6.29725	6.19255	6.28259	6.50615	5.92544	5.70819	7.47074	7.2347	7.24369	6.75106	6.71953	6.45364
Dm_00000115-RA	13.0242	12.93	12.9473	12.3929	12.4792	12.4721	11.7052	11.7383	11.6133	12.298	12.2912	12.2975	12.7867	12.5702	12.5605	11.7617	11.7258	11.7339	12.2033	12.1983	12.1753
Dm_00000116-RA	9.63602	9.78347	9.32769	5.17898	5.48233	4.9828	10.3855	10.4222	10.1642	8.63736	8.91333	8.53207	9.25541	7.81142	7.36296	4.70126	5.58614	5.30285	7.98842	8.40874	7.97871
Dm_00000117-RA	13.5922	14.0697	13.7367	13.478	13.4948	13.474	12.763	12.7543	12.7317	12.5686	12.5457	12.4528	12.3242	12.591	12.3775	14.4162	14.4845	14.4212	13.1842	13.1379	13.1954
Dm_00000118-RA	8.92541	9.17026	8.97912	10.6852	10.7451	10.8861	6.61905	6.83867	6.84795	9.16728	8.95668	8.93068	10.1616	10.9205	10.3654	7.46652	7.5678	7.54206	10.4686	10.49	10.4315
Dm_00000119-RA	12.5816	12.6056	12.6079	12.5284	12.5311	12.5235	12.7356	12.7452	12.7546	12.3731	12.3717	12.399	12.3318	12.2661	12.1405	12.6618	12.7095	12.7077	12.6113	12.5955	12.5825
Dm_00000120-RA	13.0149	12.9956	13.0816	12.9844	12.979	12.989	12.7229	12.7927	12.7555	12.4393	12.3928	12.4101	13.2895	13.592	13.5813	14.9933	14.9974	15.0119	13.047	13.0435	13.0587
Dm_00000121-RA	11.7817	11.8347	11.7664	11.0605	11.0686	11.0891	10.6806	10.6365	10.6833	10.8092	10.9245	10.9085	10.482	10.791	10.6095	12.3325	12.2891	12.287	11.1285	11.1227	11.1086
Dm_00000122-RA	8.16648	7.89281	7.98242	8.47341	8.45644	8.30622	8.83708	8.88345	8.8893	8.14119	8.22543	8.20754	9.19249	8.85853	9.06306	8.09962	8.00348	8.01994	8.29014	8.32637	8.25164
Dm_00000123-RA	7.97108	7.95012	8.08394	7.90534	7.7662	7.82758	7.84624	7.81146	7.85567	7.84709	7.95964	7.6636	7.08036	7.94917	7.6285	8.679	8.78203	8.818	8.06843	8.11749	7.87518
Dm_00000124-RA	8.66195	8.85599	8.89103	6.75529	6.63442	6.47996	5.73962	5.74596	6.08421	6.23834	6.37491	6.05733	5.26119	6.13918	5.86919	5.3838	5.6093	5.88033	5.65745	5.74562	6.08336
Dm_00000125-RA	9.76032	9.69162	9.85551	10.2561	10.3848	10.2151	10.1019	10.2667	10.1196	11.0687	11.1978	10.9771	10.1024	10.6761	10.5479	9.84687	9.92817	9.83023	10.8859	10.9675	10.8561
Dm_00000126-RA	11.2269	11.1379	11.2043	13.1354	13.1794	13.1478	11.9526	12.0155	11.9148	14.0022	14.016	14.0095	13.3102	13.2198	12.9989	12.7878	12.7708	12.7687	13.0355	12.9617	12.9925
Dm_00000127-RA	9.37315	9.41643	9.5492	7.03958	7.50641	7.36536	10.2762	10.3177	10.184	7.31552	7.62279	7.5084	9.41917	9.07659	9.26421	9.19818	9.30867	9.21118	9.92113	9.90489	9.81527
Dm_00000128-RA	11.1569	11.232	11.3468	16.0991	16.1624	16.0325	13.9944	14.1017	13.9349	15.6425	15.6365	15.5991	9.70588	10.7829	10.3272	11.667	11.6757	11.6249	14.7113	14.7068	14.6621
Dm_00000129-RA	5.80874	5.72648	5.67925	6.89728	6.76612	7.08007	6.67702	6.50894	6.25739	8.55664	8.47066	8.43658	4.89443	4.72704	4.63697	3.11248	2.80455	2.38985	6.41001	6.45479	6.16639
Dm_00000130-RA	6.31212	6.2902	6.28249	6.55502	6.67962	6.56652	6.19993	6.08218	6.37207	6.70493	6.52484	6.64772	6.78895	5.97071	6.4661	5.84906	5.73346	5.46973	5.59824	5.62914	5.73004
Dm_00000131-RA	11.2799	11.2043	11.3895	10.266	10.3179	10.3186	10.6711	10.6555	10.7235	10.3096	10.335	10.3206	9.9906	10.2434	9.98486	8.5658	8.56911	8.6975	10.0003	9.99625	10.1549
Dm_00000132-RA	12.2588	12.1059	12.1677	13.5374	13.5371	13.5529	12.3175	12.3002	12.3564	14.2405	14.202	14.2573	12.6366	12.3935	12.5838	13.1969	13.195	13.1882	14.1471	14.1465	14.1298
Dm_00000133-RA	12.2805	12.2096	12.3028	11.6218	11.6197	11.6334	10.0461	10.0886	10.0905	11.5045	11.5038	11.5657	11.2637	11.5434	11.3975	12.8974	12.8831	12.8896	11.511	11.4428	11.4254
Dm_00000134-RA	12.106	11.9951	12.091	7.9198	8.04644	8.03342	11.012	11.0914	11.1215	9.61276	9.68805	9.77035	11.6165	11.8264	11.3698	9.40108	9.4061	9.45453	10.0635	9.97632	9.96656
Dm_00000135-RA	8.71125	8.70636	8.66625	7.6704	7.79883	7.80033	8.42024	8.42731	8.47449	7.70584	7.75534	7.55233	6.84799	7.20874	7.26457	9.50316	9.59782	9.55121	8.05015	7.95419	7.83649
Dm_00000136-RA	11.4282	11.437	11.4658	11.7688	11.7317	11.7634	11.0115	10.9886	11.0145	11.1875	11.2275	11.2016	10.9143	10.9647	11.0969	12.1497	12.0903	12.0849	11.1742	11.2116	11.2052
Dm_00000137-RA	14.141	14.0988	14.1336	13.2963	13.3024	13.3367	11.7978	11.8068	11.781	12.1684	12.1734	12.1803	12.1899	12.4608	12.5908	14.8106	14.8061	14.7938	12.6093	12.6153	12.6845
Dm_00000138-RA	16.0191	16.0032	15.9333	15.4173	15.4421	15.3264	15.473	15.3943	15.4135	15.4494	15.5082	15.4786	15.796	16.501	16.463	14.6193	14.6239	14.6538	15.9252	16.182	16.0882
Dm_00000139-RA	0.992983	1.43458	1.60062	0.629416	0.651402	0.90758	0.719216	0.866218	1.48542	0.569094	1.25983	0.972193	0.629083	1.74603	2.67883	2.04046	2.40852	1.81758	0.908949	1.00059	1.34812
Dm_00000140-RA	11.9284	11.8989	11.9781	11.4535	11.4658	11.4305	10.6497	10.7194	10.5894	10.913	10.9797	10.9888	11.2735	11.5316	11.6701	12.3261	12.3402	12.3333	10.6231	10.6997	10.5329
Dm_00000141-RA	5.66625	5.61946	5.72835	3.84077	3.4356	3.09344	3.20885	3.41712	3.2259	3.60853	3.77384	3.23802	4.19908	3.13136	3.86497	2.49151	2.49882	2.15691	2.56643	3.12157	2.84762
Dm_00000142-RA	1.18893	-0.317892	0.281705	-0.346501	-0.334255	-0.478855	1.15415	1.52226	1.16571	-0.380133	-0.0938948	-0.459104	-0.346687	-0.400913	-0.370281	-0.368781	-0.321395	-0.384663	-0.391817	-0.450402	-0.34525
Dm_00000143-RA	9.32193	9.25977	9.35707	8.7685	8.99188	8.82415	8.67685	8.8495	8.71711	9.06308	9.18474	9.1513	8.97692	9.19995	9.15087	9.2707	9.44133	9.43724	9.19262	9.21467	9.25005
Dm_00000144-RA	7.57144	7.5927	7.56921	7.38046	7.51285	7.3022	7.60745	7.68901	7.66259	7.55882	7.52199	7.41472	7.99167	8.08452	8.39638	9.95158	9.94541	9.93686	7.83789	8.06269	8.01213
Dm_00000145-RA	7.59551	7.26362	7.26257	7.86177	8.10797	8.0336	8.18119	8.17016	8.06	7.88	7.93767	7.99066	9.19348	9.15058	9.44938	8.95271	9.01309	9.16212	8.06327	8.20137	8.2812
Dm_00000146-RA	10.6979	10.7653	10.7129	11.9502	11.9163	11.916	10.9048	10.838	10.8902	12.0324	11.9731	11.8824	10.0405	9.94872	9.65616	10.5509	10.7519	10.6062	11.0512	11.0239	11.0556
Dm_00000147-RA	11.0624	10.9905	11.0799	11.3481	11.3608	11.4042	11.1892	11.1758	11.203	10.8275	10.8736	10.9328	11.2953	10.9026	11.2963	11.2754	11.3117	11.2272	11.0618	11.0777	11.0677
Dm_00000148-RA	11.0209	10.9231	10.9651	11.0858	11.1382	11.1569	11.0406	10.9813	11.0458	11.0651	11.0597	11.0746	11.8124	11.4058	11.5789	10.9916	11.0564	11.0402	11.0148	10.9711	11.1026
Dm_00000149-RA	8.03957	7.72748	7.87913	11.998	12.0426	11.9815	10.3525	10.3397	10.3687	11.5493	11.6105	11.6012	10.4143	10.5273	10.379	7.16421	7.24201	7.34546	10.665	10.7345	10.7363
Dm_00000150-RA	12.0827	12.0129	12.039	13.1264	13.1842	13.2058	11.8687	11.9444	11.9373	12.9985	12.9883	12.9359	12.1288	12.0461	12.085	12.5717	12.5905	12.5905	12.8014	12.7708	12.778
Dm_00000151-RA	9.21922	9.40668	9.37556	9.78439	9.75155	9.86054	9.61162	9.63665	9.6408	9.54663	9.56125	9.46075	9.4405	9.6886	9.69541	9.71497	9.84789	9.70569	9.46564	9.4547	9.51736
Dm_00000152-RA	7.63281	7.93724	8.15753	4.96368	5.23924	4.96659	8.67852	8.60088	8.73956	5.45972	4.87372	5.11829	5.97663	6.89657	6.60547	8.42731	8.50526	8.34873	6.72423	6.76714	6.62189
Dm_00000153-RA	-2.28114	-2.27588	-2.24458	-2.27933	-2.27773	-2.29664	-2.2945	-2.29839	-2.29419	-2.28367	-2.29086	-2.29396	-2.27935	-2.28634	-2.2824	-2.28221	-2.27616	-2.28425	-2.28517	-2.2928	-2.27916
Dm_00000154-RA	8.2531	8.39235	8.5372	8.7429	8.84849	8.86808	8.69746	8.68571	8.73292	8.58295	8.47332	8.58637	9.71211	9.46797	9.8585	9.52139	9.54332	9.49148	8.66986	8.71395	8.63929
Dm_00000155-RA	12.0332	11.7928	11.8582	11.9169	11.8553	11.8908	11.0287	10.9844	10.9688	11.1127	11.0864	11.1421	11.4092	11.1997	11.3013	10.058	10.0503	10.1627	10.9554	10.9465	11.0397
Dm_00000156-RA	8.70799	8.66506	8.64848	8.0643	8.02819	8.0329	8.6499	8.7075	8.79349	7.70771	7.77589	7.92539	6.78994	7.43082	7.17994	7.19311	7.23453	7.07678	7.62729	7.41102	7.62641
Dm_00000157-RA	7.02224	7.06048	7.17857	7.01775	6.88476	6.97931	7.51232	7.69038	7.47253	6.79794	6.85135	6.85339	7.16936	7.07794	6.91074	6.18736	5.96269	6.30262	6.43795	6.6223	6.64232
Dm_00000158-RA	4.99114	4.73862	5.06892	5.55668	5.93945	6.31417	5.78111	5.39254	5.64909	5.27918	5.61029	5.51235	8.05958	6.70745	7.38627	4.75703	4.55241	4.68681	4.83846	5.02999	4.88638
Dm_00000159-RA	12.7165	12.9477	12.8017	13.3254	13.3731	13.4017	13.1149	13.1819	13.1792	13.4892	13.4606	13.4624	12.0488	12.4123	12.5389	14.2801	14.2036	14.2568	13.477	13.4709	13.4563
Dm_00000160-RA	11.0339	10.8195	10.8611	11.7104	11.7593	11.7254	11.1943	11.1306	11.0993	12.1495	12.1753	12.1288	12.0621	11.838	11.9138	10.6131	10.6105	10.5852	11.353	11.3907	11.3518
Dm_00000161-RA	10.565	10.4979	10.5174	9.84264	9.801	9.83292	9.58937	9.55806	9.55346	9.87453	9.82528	9.89607	11.3314	11.0861	11.0922	10.18	10.1885	10.1777	10.1271	10.0871	10.0866
Dm_00000162-RA	2.87012	2.7036	2.42999	1.59014	1.20535	1.1625	7.93681	7.97763	7.97515	1.41377	1.7101	0.60504	1.14951	2.39771	1.04181	1.47373	2.92691	2.03163	1.98726	1.84994	1.96394
Dm_00000163-RA	7.75564	7.73744	7.79952	8.55323	8.37525	8.42145	8.02167	8.2784	8.25542	8.85036	9.06966	8.94402	7.51016	7.47947	7.00381	8.88081	8.72872	8.75772	9.1005	9.22597	9.1157
Dm_00000164-RA	10.808	10.7114	10.8143	12.8207	12.8356	12.8756	13.3718	13.4147	13.3422	13.0212	13.0227	13.0606	13.1316	12.495	12.6278	11.4747	11.361	11.3871	12.6442	12.6968	12.6824
Dm_00000165-RA	9.5318	9.68969	9.52676	10.2037	10.2994	10.0319	9.25378	9.2727	9.28813	9.57213	9.735	9.58303	8.86636	9.27235	8.84923	10.767	10.8217	10.8031	10.2454	10.3137	10.3369
Dm_00000166-RA	9.89818	9.79314	9.75654	7.70326	7.69475	7.54034	10.0898	10.1373	10.0407	7.88192	8.00663	7.90609	7.96805	7.8932	7.76609	8.21913	7.98528	8.1289	7.65857	7.53358	7.56531
Dm_00000167-RA	1.14147	0.712723	1.49498	0.267675	0.282497	0.580318	0.960086	1.0999	1.2261	0.578964	1.05823	0.412486	1.70888	0.202982	0.600402	0.240963	0.70769	0.222112	0.553766	0.657277	0.269185
Dm_00000168-RA	-0.933374	-0.564361	-0.424871	-0.918932	-0.906251	-0.598839	-0.757914	-1.00389	-0.993281	-0.639726	-0.720421	-0.752503	-0.591997	-0.970979	-0.943358	-0.941822	-0.893788	-0.646555	-0.96539	-0.989567	-0.30741
Dm_00000169-RA	12.4697	12.3965	12.4439	11.3115	11.3605	11.3791	13.2134	13.2284	13.2195	10.979	10.9654	11.0727	9.4563	9.74168	9.76959	8.67189	8.75248	8.6324	10.2299	10.2089	10.2014
Dm_00000170-RA	12.6532	12.5967	12.6256	10.02	9.9474	9.8883	12.938	12.9888	13.0145	10.102	10.1928	10.0733	8.98038	9.361	9.45173	11.0539	11.0516	10.9911	10.1302	10.1184	10.156
Dm_00000171-RA	10.7221	10.7413	10.7578	13.1297	13.1495	13.15	11.3482	11.3083	11.301	12.8645	12.931	12.8906	11.8727	11.707	11.6209	12.1698	12.2413	12.1853	12.1127	12.0898	12.0477
Dm_00000172-RA	12.0588	11.944	11.9804	10.7943	10.8462	10.822	10.2443	10.329	10.2686	10.4247	10.5319	10.4915	10.6134	10.5653	10.7625	10.0332	10.0704	10.008	10.2032	10.1828	10.2267
Dm_00000173-RA	11.6059	11.9609	11.8053	11.7659	11.7524	11.7826	10.3546	10.2722	10.3796	11.4921	11.4546	11.3961	10.2073	10.7603	10.4285	11.2398	11.1717	11.1992	11.3591	11.3182	11.2767
Dm_00000174-RA	10.7644	10.5462	10.6362	10.1836	10.2282	10.3028	10.5056	10.4851	10.5145	10.0549	10.0208	10.0519	10.5313	10.3056	10.6602	10.8574	10.7437	10.8479	10.2736	10.3354	10.3299
Dm_00000175-RA	13.0546	13.148	13.1	11.8522	11.8109	11.8267	12.0517	12.0097	12.0654	11.9274	11.8456	11.9082	11.1489	11.5749	11.2841	12.8681	12.8742	12.8741	12.0285	12.0144	11.9984
Dm_00000176-RA	8.48062	8.6613	8.53681	11.8841	11.8995	11.8598	10.0857	10.0057	9.99909	11.5158	11.6105	11.5173	8.7954	8.44628	8.32048	7.85588	7.75862	7.78715	10.2046	10.1581	10.2134
Dm_00000177-RA	12.4663	12.4982	12.5095	12.7561	12.7411	12.7801	9.34183	9.23211	9.36089	11.8691	11.85	11.8408	11.3645	11.8977	11.2358	7.34307	7.19184	7.15874	10.0368	10.0382	10.0013
Dm_00000178-RA	2.38793	2.48649	1.84617	1.52259	2.13938	1.68579	0.328954	0.977706	0.888669	1.39364	1.36766	1.55669	0.534695	0.439533	0.493359	0.886029	0.577373	0.468119	0.455545	0.669857	0.949203
Dm_00000179-RA	11.5885	11.7029	11.5139	12.1794	12.2272	12.1701	8.8761	8.8713	8.89809	12.1776	12.2266	12.1057	9.707	9.488	8.97503	5.99208	6.5318	6.62629	10.6014	10.6226	10.5183
Dm_00000180-RA	5.4634	5.19574	5.64093	4.66339	5.08037	4.80367	7.11238	7.09314	7.06565	4.96907	4.8832	4.61354	6.63273	5.24045	5.18374	4.91142	4.70561	4.43063	5.34897	4.98987	5.20328
Dm_00000181-RA	8.03396	8.1509	8.07777	6.51328	6.7827	6.72104	9.65169	9.61405	9.6294	7.15624	6.94551	6.7957	7.81276	7.00653	7.12718	7.24483	7.46521	7.51163	7.72356	7.61822	7.7085
Dm_00000182-RA	8.96193	8.85325	8.94861	5.4749	5.82003	5.27502	10.8722	10.8863	10.7883	7.15443	6.9598	6.90801	7.48329	7.84209	7.23019	5.00124	4.83144	5.27092	5.55774	5.44503	5.68711
Dm_00000183-RA	11.9899	11.8502	11.8891	10.9168	10.891	10.8754	11.2886	11.2665	11.2434	11.0361	10.9746	11.0522	11.9666	11.9406	12.0509	11.114	11.1392	11.1747	11.2123	11.2488	11.2833
Dm_00000184-RA	11.5613	11.6495	11.5288	11.1025	11.1117	11.145	11.9464	11.9996	11.9471	10.7846	10.8454	10.8159	10.8237	10.8557	10.9785	11.863	11.8896	11.8437	11.1104	11.0783	11.1371
Dm_00000185-RA	10.3503	10.3204	10.4453	10.745	10.7655	10.7178	10.332	10.336	10.3422	10.8405	10.8345	10.8112	10.6028	10.6947	10.5933	10.5178	10.584	10.6103	10.5522	10.5377	10.5197
Dm_00000186-RA	8.03451	8.19844	7.98645	7.29652	7.6029	7.22581	8.31788	8.48995	8.30705	7.36106	7.53465	7.43233	8.55394	8.75729	8.75849	8.36298	8.44267	8.47202	7.79863	7.60412	7.63961
Dm_00000187-RA	9.23918	9.58691	9.33978	11.6	11.5239	11.491	10.6503	10.5528	10.5238	10.5244	10.6623	10.5543	8.28836	8.81993	8.72895	8.20639	8.27509	8.31142	9.83237	9.86815	9.91224
Dm_00000188-RA	6.94928	6.45818	6.69276	9.15632	9.45322	9.34632	7.89271	8.12252	7.98062	9.17755	9.09919	9.2117	10.6942	10.3296	10.2739	6.89109	6.82837	6.8755	8.56546	8.74922	8.84538
Dm_00000189-RA	10.7003	10.5957	10.6927	12.3818	12.3687	12.4721	11.2135	11.2492	11.2202	12.4768	12.4367	12.4913	11.5464	11.7383	11.5672	10.9328	10.8616	10.827	11.9805	11.9214	11.9471
Dm_00000190-RA	10.4489	10.5315	10.5536	6.02002	6.12696	5.94128	7.43383	7.37432	7.33339	5.20811	5.35784	5.43918	4.44115	4.22656	4.61701	3.39011	2.76639	3.26865	4.78492	4.75836	4.75833
Dm_00000191-RA	9.39589	9.34515	9.1636	11.9598	11.9911	11.9417	8.99746	8.99477	9.10797	12.0443	12.134	12.0656	9.40822	9.35045	9.27857	9.20391	9.2007	9.33092	10.5765	10.7078	10.6361
Dm_00000192-RA	12.5638	12.5603	12.6097	12.1812	12.1969	12.2005	10.0134	10.0367	10.103	11.8212	11.7774	11.8015	9.43518	9.56368	9.38603	10.5	10.5151	10.4909	11.382	11.2976	11.3609
Dm_00000193-RA	14.2133	14.1539	14.217	9.87442	9.82686	9.81934	11.6715	11.6819	11.6061	10.9097	10.8804	10.8964	7.0538	7.62303	7.27765	8.51704	8.76625	8.7975	8.90891	8.83102	9.00282
Dm_00000194-RA	3.58559	3.74145	3.35199	0.395659	0.423653	0.0658941	2.07464	2.44426	2.43665	0.317037	0.583685	0.50369	0.395232	0.26699	0.340354	0.343882	0.450656	0.306231	0.28905	0.142149	0.398533
Dm_00000195-RA	11.4193	11.662	11.4789	10.3272	10.3619	10.4772	11.6652	11.7156	11.6992	10.3638	10.375	10.3752	9.80308	10.4433	10.3574	12.026	12.0932	12.0307	10.9178	10.9612	10.8271
Dm_00000196-RA	2.55665	2.35987	2.65921	2.23926	2.50737	2.88856	2.51353	2.03179	2.70642	2.7446	2.18263	2.53619	1.69299	1.16531	1.25255	3.04102	2.75235	3.23315	2.91176	2.9244	1.99784
Dm_00000197-RA	10.3746	10.519	10.2884	4.03681	4.24279	3.96196	12.8593	12.8301	12.8144	5.32299	5.11976	5.11698	7.01809	5.48762	5.48398	3.96186	4.23366	3.9306	5.36979	5.16789	5.50233
Dm_00000198-RA	12.1772	12.2366	12.1749	11.4475	11.4797	11.4623	10.9838	10.991	11.0082	11.8275	11.8551	11.7969	11.4272	11.672	11.5755	12.6277	12.6556	12.6461	11.8006	11.8913	11.8578
Dm_00000199-RA	8.5018	8.49034	8.62882	9.30416	9.38325	9.20689	6.98391	7.0673	6.72363	10.8693	10.9186	10.8597	11.2062	11.5082	11.6319	11.5406	11.4602	11.5131	10.6219	10.6494	10.5254
Dm_00000200-RA	11.3319	11.297	11.3307	11.9559	11.936	11.9692	11.3568	11.4089	11.3918	11.605	11.6745	11.5818	11.7004	11.7154	11.6794	11.4449	11.435	11.4727	11.8225	11.8434	11.8909
Dm_00000201-RA	9.00392	9.08233	8.99982	9.33153	9.4049	9.37778	6.0814	6.35724	6.15805	9.65227	9.50769	9.35748	7.2138	7.85905	7.63752	9.08294	9.26897	9.1945	8.87479	8.9576	9.0653
Dm_00000202-RA	8.49994	8.59704	8.55606	7.84206	7.78881	7.94813	9.59994	9.60275	9.51503	8.07883	8.19833	8.30727	6.79539	6.90355	7.06351	8.51769	8.51631	8.54297	7.52394	7.32206	7.33435
Dm_00000203-RA	9.29062	9.48747	9.25718	9.28034	9.19008	9.16348	9.18616	9.08615	9.10191	9.0507	9.03198	9.02723	9.05211	8.77172	8.86673	10.6564	10.6719	10.6095	9.22546	9.13733	9.12333
Dm_00000204-RA	10.5451	10.6445	10.6496	12.0579	12.1248	12.1369	12.0692	12.1084	12.1356	11.6197	11.5499	11.6527	11.5519	11.7391	11.9916	12.5506	12.4829	12.528	11.5631	11.5469	11.5649
Dm_00000205-RA	1.2713	0.647317	0.512353	1.00434	0.622201	0.363916	0.392437	0.340957	0.39668	1.64339	1.83153	1.32097	0.60013	1.55776	1.68437	2.01792	2.38584	1.79474	1.59512	2.05981	1.79
Dm_00000206-RA	9.23394	9.1432	9.35707	7.44683	7.36246	7.40832	10.4195	10.331	10.4193	7.68941	7.63666	7.81381	10.0652	10.1626	10.6581	10.6726	10.6482	10.6652	9.3824	9.17978	9.26199
Dm_00000207-RA	11.8494	11.7555	11.8144	11.0957	11.0748	11.1175	11.4243	11.3658	11.4223	11.3804	11.363	11.4488	12.1348	11.9438	12.0932	10.8508	10.9192	10.8752	11.2358	11.2389	11.2438
Dm_00000208-RA	11.5379	11.4386	11.5698	12.0262	12.0303	12.063	12.1215	12.1044	12.0864	11.7476	11.8117	11.7654	11.7994	11.4226	11.65	11.7249	11.7869	11.7852	11.8618	11.791	11.8202
Dm_00000209-RA	8.0261	7.90725	8.07497	6.93853	6.91535	6.89517	6.3983	6.47549	6.51506	6.69295	6.39173	6.34409	5.84999	5.92967	5.99889	7.54279	7.54309	7.76865	6.17767	6.3379	6.0775
Dm_00000210-RA	8.04997	7.61359	7.80916	7.13194	7.33149	7.16477	6.53809	6.51327	6.13237	6.43484	6.44742	6.4496	6.98738	7.16684	7.15066	7.34806	7.26052	7.06019	6.01267	6.21202	6.24478
Dm_00000211-RA	13.5133	13.7242	13.6841	12.3045	12.4256	12.2905	12.7235	12.7421	12.7104	11.4137	11.3696	11.324	8.67354	9.39531	9.3859	13.0556	13.084	13.0907	11.4494	11.4732	11.4207
Dm_00000212-RA	3.54456	3.47088	3.47417	0.560607	0.589782	0.854365	2.4268	2.88923	2.65825	0.479006	0.337997	0.275647	0.560162	1.16763	0.503156	0.506814	1.09943	0.467827	0.871016	0.299087	0.563599
Dm_00000213-RA	10.964	10.9439	10.9616	10.6588	10.6481	10.6504	11.1299	11.0957	11.1408	10.6538	10.656	10.7339	11.8545	11.5399	11.7947	11.001	10.9614	11.0102	10.9491	10.9271	10.9565
Dm_00000214-RA	9.43832	9.21783	9.2829	10.0389	9.94183	10.1051	10.2298	10.2161	10.3096	9.80519	9.89919	9.85198	9.00403	8.91423	8.89673	11.0314	10.9804	10.9571	9.6044	9.55175	9.3404
Dm_00000215-RA	9.45458	9.46589	9.39202	13.0343	13.0497	13.0216	11.5361	11.4717	11.5144	12.7275	12.7168	12.7342	9.22748	9.05591	9.0221	9.70307	9.71533	9.64939	12.07	12.0296	12.0042
Dm_00000216-RA	11.621	11.5213	11.634	12.5204	12.5122	12.5433	13.4957	13.5167	13.5406	12.1878	12.1881	12.2012	12.2536	11.8765	12.2965	12.6961	12.6525	12.6997	11.7988	11.7963	11.7286
Dm_00000217-RA	8.90499	8.88341	8.82603	9.14952	9.19258	9.28834	8.71764	8.66617	8.75733	8.46296	8.51759	8.4462	6.78859	7.49885	7.39928	10.3266	10.3969	10.3376	8.13433	8.18253	8.10572
Dm_00000218-RA	10.8403	10.7568	10.7619	3.8134	4.25296	3.86194	11.3231	11.2949	11.339	6.8381	6.68635	6.41783	6.45779	6.44728	6.27227	3.75712	4.24413	4.73265	4.88111	4.63884	4.94853
Dm_00000219-RA	10.473	10.3075	10.3649	10.285	10.1541	10.2429	9.88543	9.90836	9.86041	10.4487	10.3663	10.4053	11.6906	11.5838	11.6341	10.9777	10.9514	10.8972	10.515	10.6593	10.54
Dm_00000220-RA	8.6711	8.75914	8.69981	8.15496	8.29162	8.16993	7.80756	7.86166	7.59243	8.44397	8.19036	8.26053	7.35837	7.1312	6.94577	8.58037	8.71785	8.7526	8.07163	8.1459	8.12437
Dm_00000221-RA	9.92086	9.84087	9.71182	8.51202	8.35512	8.46498	10.6476	10.6299	10.7144	9.30805	9.11831	9.15224	9.83762	8.99614	9.04004	7.82847	7.75218	7.99328	9.07738	9.13762	9.08538
Dm_00000222-RA	10.1018	9.97238	10.1155	11.7301	11.7254	11.7594	11.1286	11.1477	11.131	11.6704	11.6434	11.6507	11.54	11.1973	11.272	10.3235	10.3436	10.3526	11.339	11.3058	11.315
Dm_00000223-RA	11.0053	11.1357	11.043	10.692	10.7101	10.746	10.5151	10.5905	10.6204	10.5071	10.4869	10.5804	10.7165	10.8113	11.0275	11.8926	11.7332	11.8335	10.751	10.6658	10.6852
Dm_00000224-RA	9.88389	10.1424	9.91251	9.58238	9.44573	9.55726	9.56802	9.48924	9.54688	9.54865	9.63602	9.5943	9.20182	9.64564	9.62812	10.4561	10.5467	10.4602	10.0043	9.94707	10.0888
Dm_00000225-RA	11.8545	11.8649	11.924	11.5717	11.4769	11.5413	11.5713	11.5461	11.6008	11.7385	11.6473	11.6503	12.0619	12.0346	11.8636	11.6272	11.5426	11.6319	11.6384	11.5968	11.5947
Dm_00000226-RA	11.3259	11.6969	11.5523	11.3321	11.2627	11.3493	11.8523	11.853	11.9221	11.0006	10.9333	10.9583	9.85939	10.7982	10.6477	13.7693	13.8815	13.7907	11.8887	11.8586	11.9003
Dm_00000227-RA	7.65508	7.92433	7.87796	9.22379	9.27723	9.28269	8.65608	8.94245	8.59633	9.31614	9.33773	9.29083	7.94705	8.10371	7.67236	8.10813	8.39427	8.03988	8.69375	8.74783	8.62894
Dm_00000228-RA	9.41968	9.69517	9.67798	8.61776	8.63981	8.43175	9.88495	9.85486	9.86747	8.90065	8.91689	8.89404	8.01173	8.9034	8.93733	10.4602	10.5238	10.4234	8.8905	9.13862	9.07553
Dm_00000229-RA	10.0746	10.0621	10.0901	10.594	10.5919	10.5879	9.71603	9.73852	9.71296	9.84956	9.73303	9.8799	10.0109	9.93097	10.0689	10.4439	10.5478	10.4505	9.86191	9.80935	9.72205
Dm_00000230-RA	9.64187	9.50654	9.48403	8.82438	8.82605	8.9138	9.7914	9.71619	9.77996	8.75308	8.90327	8.81253	9.89362	9.55577	9.63385	9.45789	9.54612	9.43094	9.10075	9.11326	9.14793
Dm_00000231-RA	12.5255	12.4769	12.5167	10.6756	10.6542	10.6018	12.3932	12.5152	12.3563	12.0734	12.0975	12.0361	11.9018	11.4409	11.3044	10.6107	10.7392	10.6723	11.2819	11.3013	11.2456
Dm_00000232-RA	9.79669	9.70453	9.89169	8.47507	8.62389	8.58218	10.9471	10.9009	10.9212	9.35933	9.51347	9.51933	10.5867	10.2266	10.0237	7.04333	7.08701	7.09787	9.40741	9.33965	9.37498
Dm_00000233-RA	11.6001	11.5546	11.5814	11.7825	11.8036	11.8713	10.6223	10.6581	10.6194	11.8214	11.7723	11.835	11.4059	11.2539	11.2737	11.8059	11.8181	11.7457	11.5144	11.4313	11.4692
Dm_00000234-RA	9.20602	9.42697	9.30508	7.3926	7.24692	7.06225	9.61762	9.54302	9.6096	7.80652	7.62834	7.78306	5.79028	6.92412	6.13385	8.79403	8.65143	8.71292	7.63788	7.6353	7.51593
Dm_00000235-RA	11.4418	11.5655	11.6082	10.8712	10.9095	11.0056	11.6797	11.6991	11.7241	11.2898	11.2268	11.2103	10.3965	10.6158	10.4499	11.6965	11.7491	11.7112	11.1499	11.145	11.0887
Dm_00000236-RA	10.6784	10.5396	10.6617	9.81086	9.86317	9.82717	9.38897	9.47773	9.5055	9.62364	9.61056	9.61853	10.4954	10.2175	10.2944	10.4086	10.4503	10.3724	9.88699	9.99103	9.88683
Dm_00000237-RA	10.8163	10.6749	10.7443	9.69534	9.76739	9.80468	9.13981	9.18851	9.16681	9.61267	9.54313	9.60539	10.0174	10.2061	10.2481	10.515	10.4837	10.4649	9.74048	9.61436	9.71615
Dm_00000238-RA	12.4143	12.4283	12.3956	11.7912	11.8235	11.7436	11.5607	11.4618	11.5934	11.6475	11.6942	11.6887	11.647	11.6078	11.8855	12.5448	12.5629	12.5853	11.9255	11.9577	11.9312
Dm_00000239-RA	10.4349	10.3851	10.4147	13.5076	13.5277	13.4989	12.6326	12.6806	12.6403	13.6618	13.698	13.6893	11.5126	11.4512	11.3475	11.4095	11.4066	11.3866	13.1969	13.2085	13.2005
Dm_00000240-RA	7.21258	7.05731	7.30356	4.79195	5.1464	4.92189	8.78534	8.93453	8.86002	6.22802	6.07704	6.05286	7.79149	8.13026	8.20659	8.53538	8.21142	8.35436	6.90255	7.14125	7.22217
Dm_00000241-RA	7.66647	7.81826	7.77035	6.59	6.88894	6.82276	9.56891	9.62501	9.63534	7.94462	7.71904	7.83721	8.01817	8.22471	8.3017	8.39809	8.44765	8.53182	8.77104	8.88877	8.93153
Dm_00000242-RA	10.809	10.9149	10.8592	9.82981	9.88737	9.84706	10.8423	10.8096	10.8139	9.88701	9.8047	9.88063	9.72875	10.0303	10.2637	11.5856	11.6248	11.5694	10.4173	10.4149	10.4234
Dm_00000243-RA	10.8294	10.7379	10.7664	11.0127	11.0286	11.0628	11.0971	11.1484	11.1739	10.9099	10.9149	10.8675	10.8094	10.7168	10.9024	10.9069	10.9635	10.974	11.1935	11.2278	11.2144
Dm_00000244-RA	10.7578	10.7991	10.7625	10.6054	10.5593	10.5452	9.81297	9.79207	9.76453	10.8687	10.9007	10.9437	11.2846	10.9641	10.8966	10.225	10.1714	10.2602	10.3562	10.4038	10.3007
Dm_00000245-RA	12.4187	12.5055	12.4653	12.3414	12.3667	12.359	12.0712	12.05	12.0545	12.4204	12.4014	12.3825	10.6142	11.1715	11.089	13.3364	13.3869	13.3593	12.3829	12.3694	12.328
Dm_00000246-RA	6.6745	6.32115	6.37094	5.98095	5.8247	5.86209	6.60602	6.49523	6.43963	6.08283	5.89179	5.85842	7.10684	7.15986	7.00719	5.38493	5.31081	4.49955	6.84738	6.71028	6.93345
Dm_00000247-RA	8.76722	8.82608	8.84147	7.88724	7.89396	7.8987	8.75133	8.65596	8.74697	7.54838	7.52643	7.75855	6.79051	6.92305	6.22618	7.83847	7.82217	8.01016	7.70053	7.72747	7.82224
Dm_00000248-RA	11.2648	11.2507	11.2735	12.8393	12.9037	12.9181	8.23853	8.40504	8.31954	12.3735	12.369	12.3346	11.7713	11.8162	11.5672	12.2829	12.273	12.245	11.7296	11.7436	11.687
Dm_00000249-RA	9.95974	10.0031	9.87536	9.81478	9.81611	9.8097	9.7391	9.79447	9.7874	9.65731	9.57602	9.55552	9.68943	9.61489	9.70308	9.99264	9.82435	9.85402	9.50655	9.50927	9.48312
Dm_00000250-RA	9.94177	9.79757	9.89517	12.0352	12.0788	12.12	10.6075	10.6058	10.6331	12.1997	12.2516	12.2068	10.4611	10.8096	10.606	10.2367	10.3536	10.1966	11.3631	11.3107	11.3517
Dm_00000251-RA	8.13532	8.58271	8.25418	6.78987	6.86219	6.65047	7.5651	7.45727	7.29677	6.91935	7.25846	6.80811	8.09028	8.38329	8.43521	8.82058	9.03629	8.89385	7.98625	8.03157	7.95287
Dm_00000252-RA	9.11079	9.38437	9.2459	7.7427	7.94138	7.73879	8.2757	8.28034	8.41992	8.03743	8.03853	7.94756	7.83012	8.14322	7.66316	9.52898	9.74983	9.68526	8.72495	8.69898	8.70137
Dm_00000253-RA	12.4912	12.3796	12.4452	10.9024	10.8863	10.9157	12.981	12.9369	12.9416	11.6959	11.706	11.7634	13.3998	13.1343	13.3941	11.3462	11.3391	11.3405	12.3184	12.3136	12.268
Dm_00000254-RA	12.1116	12.0417	12.0691	7.75836	7.52993	7.6032	11.309	11.2601	11.2851	8.42597	8.58776	8.55193	9.40785	9.68213	9.37349	5.82143	6.23	6.07577	9.44082	9.28992	9.32777
Dm_00000255-RA	7.28319	7.63588	7.57871	6.12458	6.11707	6.23536	4.42295	4.70294	4.52723	6.87724	6.96943	6.87625	6.8953	6.83366	7.21001	5.93509	5.36491	5.32845	6.62737	6.56681	6.26423
Dm_00000256-RA	9.97346	10.0636	10.0598	11.9864	11.9927	12.0327	10.474	10.4967	10.5238	11.7052	11.6282	11.6974	8.6325	9.06628	9.09926	9.6642	9.86379	9.82611	10.9	10.8592	10.8095
Dm_00000257-RA	8.71457	8.50339	8.63121	9.38273	9.49619	9.34995	9.24048	9.21695	9.0471	9.28779	9.21459	9.27953	10.0995	9.95493	10.1414	8.73683	8.69825	8.65067	9.24855	9.16125	9.2643
Dm_00000258-RA	11.7966	11.6506	11.7962	11.6464	11.7039	11.6966	11.647	11.6284	11.6533	11.5838	11.5867	11.599	11.6197	11.4407	11.5326	11.7024	11.8049	11.7874	11.5086	11.4993	11.5214
Dm_00000259-RA	8.18431	8.49023	8.56402	8.4337	8.32986	8.40904	7.9393	8.00519	8.01392	7.89482	7.64472	7.75684	8.006	7.91606	8.36227	10.0368	10.0589	9.93821	7.96155	7.96546	7.92419
Dm_00000260-RA	8.47278	8.12437	8.34579	8.08098	8.19051	8.25828	8.87143	8.94403	8.7572	8.17824	8.15063	8.2124	8.57581	8.73446	8.53008	8.04706	7.66119	8.02409	7.94288	8.0598	8.1489
Dm_00000261-RA	11.8471	11.7139	11.8713	12.3002	12.374	12.391	12.3806	12.3633	12.3588	12.0485	12.0205	12.0623	13.3148	13.1886	13.4702	12.4395	12.3755	12.3962	12.2518	12.245	12.2251
Dm_00000262-RA	9.00377	9.5247	9.19732	8.71756	8.9141	8.68609	6.36272	6.13001	6.36112	10.0851	10.1364	9.95265	7.5365	8.48462	8.16371	8.74707	8.95482	8.85724	10.0985	10.041	10.0356
Dm_00000263-RA	9.7319	9.58463	9.68373	7.46989	7.28301	7.49212	10.9453	10.9539	10.9466	8.70316	8.66978	8.61485	10.6265	10.3266	10.4979	9.29793	9.36962	9.32091	8.67392	8.75627	8.63379
Dm_00000264-RA	8.23553	8.32853	8.12549	9.99925	9.97048	9.98762	9.12257	9.14943	9.1428	9.41801	9.47083	9.49519	10.4942	10.7676	10.4469	8.68197	8.57991	8.74338	10.3754	10.3736	10.3289
Dm_00000265-RA	13.0556	13.3582	13.1727	11.8164	11.8347	11.8773	12.569	12.6154	12.5913	11.6752	11.6596	11.4947	11.1676	11.9088	11.5589	13.9531	14.0286	13.9674	12.1585	12.1115	12.1431
Dm_00000266-RA	11.715	11.6552	11.7099	12.0781	12.0598	12.0788	11.1317	11.1404	11.0842	11.7832	11.8212	11.8429	12.2941	12.1106	12.2261	11.5773	11.5937	11.5845	12.2338	12.2231	12.2147
Dm_00000267-RA	13.5271	13.4186	13.4601	11.4399	11.5273	11.5361	12.6359	12.6638	12.6301	12.4279	12.446	12.4499	13.461	13.3201	13.2238	12.3332	12.3151	12.3491	12.9988	13.0457	13.0416
Dm_00000268-RA	9.88972	9.93226	9.92092	8.38397	8.60834	8.56028	8.92919	8.85187	8.84203	9.01759	8.98857	9.09859	8.2714	8.84434	8.65922	11.2745	11.3128	11.27	9.77692	9.63331	9.69673
Dm_00000269-RA	8.75066	8.49004	8.62899	8.49524	8.32278	8.39883	8.65841	8.4218	8.52516	8.12324	8.10428	8.26631	9.66886	9.49833	9.82608	8.93995	8.92132	8.97204	8.82599	8.69452	8.75148
Dm_00000270-RA	10.9905	10.9203	10.9171	10.2081	10.026	10.1212	10.4198	10.4277	10.5633	9.97963	9.93258	9.9926	10.6292	10.3992	10.3905	11.4837	11.5147	11.4904	10.4459	10.4063	10.4034
Dm_00000271-RA	7.89979	7.66185	7.72693	5.52605	4.81668	5.6322	9.39105	9.46106	9.3029	6.67326	6.79982	7.02373	8.40293	8.01722	8.17715	6.53821	6.55011	6.4534	6.03679	6.42927	5.87111
Dm_00000272-RA	10.7769	10.6178	10.7035	10.7119	10.6773	10.7661	11.542	11.4811	11.4524	10.9202	10.8626	10.9321	12.2553	11.8575	12.2023	10.3245	10.2663	10.2583	10.9821	11.0447	10.9776
Dm_00000273-RA	9.52201	9.45302	9.44137	4.62192	4.29021	4.35775	10.6173	10.5882	10.5766	4.48498	4.65782	4.83012	3.97655	4.86739	5.42407	4.82955	4.57774	5.00567	4.69192	4.83954	4.70589
Dm_00000274-RA	3.19018	2.8875	2.67978	0.665267	1.54106	0.284203	4.01645	3.98614	3.79133	1.00686	1.11741	0.345764	0.664771	0.516333	0.601169	0.605254	0.72918	0.99075	0.541824	0.372224	1.13001
Dm_00000275-RA	4.59221	4.70352	4.60638	4.63781	4.81328	4.71073	12.1844	12.2411	12.1972	3.73962	3.74252	3.88931	1.89101	2.57469	1.75069	2.59486	2.37538	3.04844	1.9308	2.38409	2.51263
Dm_00000276-RA	9.41072	9.39744	9.50589	9.99549	10.069	10.0549	9.5571	9.59667	9.68562	9.736	9.56968	9.66337	9.64279	9.57073	9.74095	9.9071	9.78001	9.85021	9.62784	9.59386	9.65573
Dm_00000277-RA	10.9131	11.1563	11.0679	10.5928	10.6975	10.5165	9.75695	9.68047	9.70209	10.6258	10.6794	10.7476	10.211	10.4597	10.1868	12.0686	12.0832	12.0604	10.7885	10.7172	10.761
Dm_00000278-RA	8.69487	8.96896	8.92099	8.59485	8.42483	8.47934	8.21906	8.13729	8.38558	8.5549	8.5145	8.43789	7.76238	8.19456	8.04639	9.80544	9.87462	9.90935	8.95053	8.9094	8.94835
Dm_00000279-RA	10.2888	10.3594	10.3187	7.87717	8.06626	7.74733	3.95311	3.30149	3.91343	6.38646	6.27413	6.3717	5.80083	5.43277	5.06748	7.64673	7.89138	7.58017	5.57359	5.67095	6.17715
Dm_00000280-RA	13.4111	13.4679	13.4249	12.6361	12.619	12.6529	13.0372	13.071	13.0952	12.4446	12.4375	12.4543	12.3038	12.6693	12.5957	13.8919	13.838	13.8836	12.7163	12.6956	12.6841
Dm_00000281-RA	10.8823	10.9305	10.8043	9.41126	9.37489	9.34723	13.271	13.4041	13.2407	8.87238	8.97475	8.90689	9.35914	10.03	9.60153	8.56767	8.45189	8.4838	10.0081	9.86319	9.85928
Dm_00000282-RA	-0.9119	-1.3453	-1.40073	-1.36472	-1.35574	-1.44356	-0.927197	-1.26773	-0.796836	-1.38914	-1.42962	-1.43995	-1.36485	-1.40419	-1.38201	-1.38092	-1.34692	-1.39242	-1.3976	-1.4383	-1.36381
Dm_00000283-RA	9.88125	10.1929	10.0996	12.0506	12.0648	12.06	9.19231	9.16031	9.23701	12.1505	12.0963	11.9858	10.8368	11.4294	11.4237	12.9512	13.0582	12.9965	11.8975	11.844	11.8543
Dm_00000284-RA	3.51884	3.81376	2.96635	4.0961	4.46917	4.54649	5.78557	5.84564	5.80589	4.02965	3.60262	3.50068	3.87557	5.294	4.73955	5.96969	5.83625	5.57797	6.46098	6.76525	6.98728
Dm_00000285-RA	9.89223	9.63648	9.84749	10.2429	10.1913	10.2135	9.86572	9.80505	9.72621	10.0034	10.0546	10.015	11.545	11.3262	11.3698	10.922	10.8605	10.95	10.2896	10.1967	10.2575
Dm_00000286-RA	9.86511	9.90048	9.83577	9.75538	9.63024	9.68664	10.9731	10.9571	11.089	9.49229	9.50868	9.52108	9.37015	9.57212	9.70413	9.97	10.1332	10.0307	9.4209	9.32492	9.27763
Dm_00000287-RA	11.5082	11.4559	11.4974	10.9129	10.9727	10.9117	10.7226	10.6583	10.7322	10.506	10.4704	10.5518	11.4529	11.0088	11.0545	11.8404	11.8558	11.7549	10.8924	10.7727	10.8427
Dm_00000288-RA	12.0709	12.1936	12.1505	10.4974	10.5988	10.4883	10.7199	10.8446	10.8252	10.781	10.7802	10.7135	10.441	10.5556	10.4008	12.2929	12.3696	12.325	11.3812	11.3101	11.2775
Dm_00000289-RA	9.6368	10.2261	9.92062	7.81874	7.8292	7.70324	8.39183	8.36467	8.39959	8.42432	8.48038	8.10381	7.0556	7.42939	6.7247	8.40955	8.46218	8.443	7.78984	8.16628	8.18279
Dm_00000290-RA	11.6248	11.5902	11.5672	10.9646	11.0487	11.0264	12.4143	12.4218	12.4026	11.4722	11.4282	11.436	10.1177	10.5801	9.91795	7.9461	8.11957	8.1189	10.7035	10.7229	10.6709
Dm_00000291-RA	8.28243	8.47367	8.25275	7.40762	7.628	7.5698	8.50054	8.66034	8.60038	7.59552	7.52501	7.55788	7.57995	7.93049	7.51691	9.63482	9.6641	9.69144	7.98219	7.9213	8.1043
Dm_00000292-RA	9.03238	9.05963	9.02986	10.4338	10.5977	10.4467	10.2608	10.2337	10.3094	10.3074	10.2654	10.2267	7.48121	8.03962	7.72344	8.3682	8.56672	8.40775	9.55758	9.59652	9.60502
Dm_00000293-RA	10.3334	10.1016	10.2017	11.7804	11.7829	11.8431	11.1801	11.2314	11.2609	11.1698	11.0878	11.1876	11.505	10.7639	11.0636	10.4788	10.4194	10.3922	10.9825	11.0023	10.8509
Dm_00000294-RA	9.95471	9.84487	9.90175	9.48886	9.45472	9.47063	9.35271	9.26105	9.37611	9.71412	9.76357	9.68908	10.4358	10.2199	10.3877	10.0908	10.0823	9.98149	9.71981	9.57315	9.68836
Dm_00000295-RA	11.5572	11.9806	11.8224	10.6846	10.6376	10.5722	10.5664	10.5775	10.5637	10.8056	10.8044	10.8554	9.47452	10.2687	9.86757	12.6712	12.7379	12.6806	11.1128	11.0589	11.015
Dm_00000296-RA	8.37387	8.4146	8.56168	8.98501	8.89982	9.02765	9.20979	9.29267	9.37976	8.65739	8.77162	8.81358	9.12745	8.92358	9.14055	9.57747	9.69318	9.53519	8.94873	8.88971	8.92859
Dm_00000297-RA	5.93767	5.85354	5.24834	6.63642	6.42343	6.34251	6.58491	6.5272	6.61564	5.95734	6.15731	5.9655	5.99758	6.75089	7.16991	7.13703	7.00921	6.9405	7.68051	7.80463	7.63508
Dm_00000298-RA	9.32624	9.30086	9.36489	7.42784	7.4906	7.37845	6.82547	6.93582	7.06915	6.90016	6.50023	6.59933	8.07013	8.03302	8.12363	6.88939	6.86737	7.05811	7.72823	7.75407	7.71539
Dm_00000299-RA	10.0257	9.95025	9.99632	10.7878	10.8522	10.7594	7.62598	7.57981	7.48941	10.9716	11.0061	10.9746	11.9593	11.8568	12.0862	11.863	11.8792	11.7929	11.451	11.3848	11.4781
Dm_00000300-RA	6.75299	7.30738	7.00497	7.00107	6.91538	7.00283	6.84326	6.6504	6.96634	7.44242	7.19975	7.42507	8.59678	7.77991	7.64049	7.00303	7.24421	7.25178	7.27631	7.01445	7.19538
Dm_00000301-RA	12.1407	12.1581	12.1326	12.0031	12.0929	12.0694	10.9661	10.9391	10.9112	11.9007	11.9147	11.8877	13.6187	13.1256	13.3017	13.0747	13.0918	13.0368	12.2564	12.3071	12.3433
Dm_00000302-RA	12.7608	12.7606	12.7704	12.1386	12.1406	12.1698	11.5046	11.4296	11.4818	11.093	11.0821	11.1291	11.6322	11.3916	11.6571	12.719	12.7285	12.7093	11.1832	11.1698	11.2162
Dm_00000303-RA	10.1267	10.2239	10.2153	10.7579	10.767	10.7226	10.4117	10.3579	10.3154	10.5795	10.5233	10.6268	10.4069	10.5139	10.5175	11.3162	11.343	11.3362	10.5643	10.5579	10.5035
Dm_00000304-RA	12.4822	12.3248	12.4414	12.7618	12.7187	12.7679	12.3769	12.358	12.3754	12.7565	12.7008	12.7589	13.6179	13.2511	13.4888	12.3687	12.3498	12.3353	12.7273	12.7438	12.7565
Dm_00000305-RA	11.6911	11.8497	11.7586	10.2551	10.2978	10.3938	11.0917	11.0694	11.195	10.8089	10.7382	10.8981	10.5952	10.8192	10.6255	11.7811	11.8	11.8333	11.6502	11.6481	11.6455
Dm_00000306-RA	12.076	12.1437	12.1767	11.5813	11.5256	11.5252	11.5873	11.5667	11.5772	11.8966	11.9891	11.9892	11.6535	11.5505	11.5933	12.1745	12.1649	12.1487	11.5548	11.38	11.5518
Dm_00000307-RA	2.17649	2.97386	3.00621	1.34663	1.39516	1.08682	4.99803	4.77458	4.64045	1.2124	1.29583	1.18388	0.897372	0.719729	1.88407	0.826174	1.44241	1.19415	0.750259	1.22587	1.7126
Dm_00000308-RA	11.3954	11.5129	11.4525	11.0996	11.1422	11.1794	11.0028	11.0947	11.0771	11.124	11.1419	11.1166	9.51113	9.93943	9.70094	12.4276	12.3719	12.403	11.1341	11.1507	11.0724
Dm_00000309-RA	10.6102	10.5296	10.5601	11.492	11.6092	11.5319	9.89501	9.99458	9.80811	11.6002	11.7104	11.6312	9.79071	9.7674	9.70509	9.097	9.09327	9.07899	11.1759	11.2124	11.1978
Dm_00000310-RA	11.1536	11.0227	11.0519	11.1718	11.1173	11.1198	10.9871	10.8887	10.9774	10.9976	10.9989	11.0447	10.8702	10.9113	10.8265	11.1833	11.2265	11.198	10.7936	10.777	10.7593
Dm_00000311-RA	10.9758	10.8405	10.9051	12.596	12.6504	12.63	12.0874	12.0562	12.0574	12.2446	12.2246	12.2273	13.1678	12.8351	13.1858	12.08	12.0083	12.0761	12.0498	12.0399	12.0446
Dm_00000312-RA	10.7179	10.6222	10.7384	11.1656	11.1913	11.1285	11.324	11.257	11.3229	11.2011	11.0941	11.2552	12.2397	12.0456	12.2138	11.0747	10.9664	11.0826	11.1779	11.2465	11.1015
Dm_00000313-RA	11.0894	11.0579	10.9861	12.6064	12.5806	12.6079	12.1554	12.1725	12.1455	12.3563	12.3276	12.3821	12.2284	12.2605	12.4225	11.6963	11.6385	11.7115	12.2267	12.2756	12.2708
Dm_00000314-RA	7.10999	7.2154	6.66467	5.71936	5.82517	5.41027	7.28321	7.16984	7.11352	5.89399	5.952	6.23918	7.19272	7.20335	7.57168	9.51284	9.5293	9.62385	7.06088	6.98709	7.15163
Dm_00000315-RA	4.00647	4.41673	4.85378	3.64013	3.98742	3.81825	4.72685	5.04204	4.84301	4.21082	4.11554	4.03996	7.13776	6.21935	6.55584	6.70351	6.96033	6.70665	4.7941	4.53974	5.21776
Dm_00000316-RA	17.9822	17.9827	17.9603	16.1226	16.1304	16.1807	16.2762	16.3092	16.2726	16.1317	16.0905	16.1537	15.465	15.7529	15.5112	16.82	16.7773	16.8175	16.6219	16.5554	16.5882
Dm_00000317-RA	12.6412	12.6479	12.691	12.2081	12.1436	12.2037	12.3608	12.3657	12.3919	12.3173	12.2885	12.3493	11.9897	11.7723	11.7897	12.5776	12.6108	12.557	12.3309	12.2315	12.3278
Dm_00000318-RA	9.45686	9.56011	9.54817	9.42509	9.28489	9.41382	9.55998	9.46773	9.54381	9.48323	9.43319	9.42449	9.38257	9.87676	9.9402	10.3196	10.3167	10.3717	9.25268	9.1811	9.31643
Dm_00000319-RA	10.2408	10.0069	10.2454	10.7518	10.7155	10.8484	10.3272	10.3703	10.3388	10.6112	10.4947	10.6018	10.9411	10.7087	10.7419	9.73829	9.78909	9.69571	10.4661	10.4684	10.4714
Dm_00000320-RA	6.90116	6.67635	7.16913	8.04613	8.21227	8.2321	7.21281	7.34986	7.24068	7.73516	7.85545	7.9003	8.31608	8.39808	8.39582	6.03512	6.33201	5.99769	7.7592	7.74174	7.62586
Dm_00000321-RA	4.83614	5.10823	4.60329	5.85601	5.71584	5.93305	5.71293	5.4558	5.09086	5.93586	6.05382	5.88014	8.13145	8.23334	8.30862	4.28162	4.3787	4.45082	5.59648	6.03352	5.89825
Dm_00000322-RA	9.49914	9.8058	9.45067	8.4669	8.39894	8.47624	9.02571	8.93322	9.1775	8.66606	8.76719	8.57802	8.56238	8.57245	8.38263	10.3067	10.3352	10.4756	8.89762	8.98877	9.04696
Dm_00000323-RA	9.28554	9.36226	9.18029	9.71197	9.79893	9.75603	10.0258	10.0265	9.95312	9.85828	9.751	9.73349	10.3901	10.3191	10.4682	9.27433	9.18458	9.26518	9.30631	9.42147	9.45446
Dm_00000324-RA	8.55651	8.60333	8.61508	9.2901	9.2921	9.28004	12.273	12.3266	12.316	11.4222	11.482	11.4618	12.0583	12.2719	11.6453	10.2589	10.2977	10.2522	9.58181	9.59244	9.56749
Dm_00000325-RA	11.9486	11.8574	11.9377	10.701	10.6678	10.6975	10.518	10.5134	10.5985	10.9178	10.8859	10.9434	11.1747	11.315	11.3733	11.6253	11.6188	11.6577	11.3459	11.2584	11.2374
Dm_00000326-RA	7.14534	6.89127	7.05484	11.2888	11.3872	11.2613	10.1841	10.1746	10.1185	11.7604	11.7613	11.7178	10.8971	10.927	10.7526	10.918	10.8507	10.9057	11.4767	11.4756	11.3815
Dm_00000327-RA	1.0771	0.764578	1.26089	1.43321	1.15247	1.17382	1.2349	0.934025	1.0398	1.55619	1.82079	1.25046	1.68855	2.3406	3.36779	0.668967	1.18707	0.637673	1.87841	1.46158	1.69432
Dm_00000328-RA	9.95954	9.90971	9.94818	10.2576	10.4717	10.3015	9.91779	10.1615	9.97374	10.8123	10.8047	10.8747	10.4537	10.384	10.3037	9.9809	9.88717	9.98312	10.9422	10.9832	10.9981
Dm_00000329-RA	11.8875	11.8691	11.8109	12.0926	12.0515	12.0605	12.0629	12.0703	12.0925	11.7789	11.8262	11.7949	11.9244	11.7801	11.8706	11.7197	11.7495	11.7161	11.6727	11.7136	11.7715
Dm_00000330-RA	10.9148	11.0973	10.9721	11.1963	11.2382	11.2491	10.8456	10.8868	10.8033	10.4698	10.4301	10.3749	9.2496	9.67561	9.24712	11.9804	11.9477	12.0172	11.036	10.9611	10.999
Dm_00000331-RA	10.3177	10.2215	10.4345	8.69607	8.8439	8.6352	8.80479	8.70448	8.77507	8.47004	8.32949	8.22627	10.0852	9.99995	9.96451	8.05558	8.1472	8.03815	8.20901	8.05528	8.11574
Dm_00000332-RA	6.64877	6.54023	6.97287	6.24201	6.57329	6.11334	6.858	6.9122	6.78411	6.49887	6.4116	6.58724	4.7295	4.80743	4.60696	5.75502	5.88114	5.46293	6.29619	5.87934	6.04119
Dm_00000333-RA	12.0375	12.1921	12.1158	11.3569	11.2562	11.2943	11.2502	11.2414	11.2828	11.4195	11.3091	11.3393	10.9857	11.1027	10.8167	12.5045	12.5417	12.5629	11.5979	11.655	11.6723
Dm_00000334-RA	8.8265	9.10023	8.84926	8.26619	8.4565	8.27096	8.18326	8.24079	8.13534	8.08364	8.26975	8.20097	7.27766	7.82116	7.36525	9.25674	9.32333	9.13762	8.41234	8.54987	8.59601
Dm_00000335-RA	6.95715	6.81665	7.18658	1.92047	1.98689	0.848684	5.48315	5.77344	5.55319	3.07533	2.53034	2.89104	2.24152	1.92117	2.36906	1.42721	2.66773	2.70627	2.83486	2.25894	2.52464
Dm_00000336-RA	10.2711	10.1691	10.2126	9.79331	9.81913	9.79017	9.15065	9.17	9.13193	9.87311	9.71081	9.76611	9.65372	9.55121	9.48318	10.2118	10.1611	10.2299	9.97803	9.90376	9.91192
Dm_00000337-RA	9.4088	9.70356	9.50214	9.2947	9.02524	9.02076	8.7342	8.59211	8.73366	9.20123	9.34118	9.03025	8.29129	9.05578	8.72198	11.7054	11.8542	11.6679	9.62431	9.651	9.73336
Dm_00000338-RA	12.1951	12.1517	12.1923	11.8286	11.8479	11.8185	11.9675	11.8533	11.9223	11.7533	11.7666	11.8027	12.6237	12.4869	12.6023	11.99	11.9631	12.003	11.8035	11.8246	11.8085
Dm_00000339-RA	10.8777	10.8567	10.8766	10.8429	10.7942	10.8574	11.0943	11.1011	11.1224	10.2104	10.2425	10.1985	10.626	10.8832	10.9663	12.241	12.3299	12.28	10.9201	10.9057	10.8768
Dm_00000340-RA	3.35404	2.73792	3.00015	3.67807	2.65954	2.89945	3.645	3.54265	3.81962	3.09955	3.19187	3.35821	5.24483	4.47983	4.78307	1.93866	2.94745	2.14501	3.57505	3.26638	3.68633
Dm_00000341-RA	8.58254	8.39494	8.47563	8.99027	8.81855	8.87393	8.94967	8.99617	8.88281	8.21647	8.03208	8.23483	10.5454	10.5516	10.6571	9.92555	9.78894	9.88874	8.88854	8.92923	8.83726
Dm_00000342-RA	-2.28197	-2.27837	-2.28509	-2.28073	-2.27964	-2.29254	-2.29108	-2.29373	-2.29086	-2.28369	-2.2886	-2.26264	-2.28074	-2.28551	-2.28282	-2.28269	-2.27857	-2.28408	-2.28471	-2.28992	-2.28062
Dm_00000343-RA	10.2969	10.4922	10.4749	10.2125	10.2498	10.1578	9.81745	10.0607	10.0211	10.579	10.6579	10.4909	8.391	8.969	8.80743	11.5285	11.4772	11.4794	10.3576	10.4476	10.3637
Dm_00000344-RA	6.814	6.41751	6.62282	5.60374	5.70988	5.60935	5.21289	5.26585	5.15637	6.68873	6.39721	6.76644	7.51652	8.40857	8.22424	10.6218	10.6407	10.6322	8.0937	7.99539	8.06393
Dm_00000345-RA	12.1186	12.3142	12.2528	10.4904	10.3676	10.4365	11.5334	11.654	11.6141	10.6063	10.629	10.5838	10.7739	11.5971	11.4065	12.6019	12.5708	12.6136	11.1396	11.1617	11.058
Dm_00000346-RA	7.97112	8.13303	8.108	8.94644	8.97465	8.8883	8.51442	8.54273	8.45116	8.7012	8.69209	8.65395	9.5101	9.55784	9.91354	9.1776	9.00042	8.96368	8.64256	8.65776	8.56613
Dm_00000347-RA	7.9866	8.03928	8.06786	12.0888	12.0953	12.1506	11.2112	11.2556	11.2439	11.3498	11.4521	11.4026	8.80478	9.49528	9.16164	9.31192	9.28192	9.23102	11.1526	11.0807	11.1377
Dm_00000348-RA	8.89596	8.64656	8.74002	9.24116	9.22155	9.22519	9.88927	9.9518	9.88094	9.55206	9.59686	9.59419	10.2754	10.4995	10.7612	11.599	11.5811	11.5923	10.2134	10.2313	10.2331
Dm_00000349-RA	10.2137	10.3126	10.313	14.1879	14.2053	14.2198	12.1739	12.2406	12.2488	13.7148	13.691	13.6791	10.3826	10.8421	10.3808	10.2705	10.3309	10.2231	12.9553	12.9477	12.8948
Dm_00000350-RA	2.26988	2.76742	2.46692	0.734663	0.762187	0.424717	2.58536	3.07697	3.03576	0.658417	1.15665	0.473116	0.734244	0.610668	1.65781	1.40552	2.4669	1.80878	0.631641	1.10168	0.737479
Dm_00000351-RA	9.64442	9.81404	9.61972	9.47767	9.45763	9.51907	10.1104	10.2004	10.1894	9.30374	9.42976	9.31562	8.93221	8.89301	8.92453	11.309	11.2421	11.3127	9.60962	9.56629	9.56469
Dm_00000352-RA	-0.304606	0.0754512	-0.363587	-0.647738	-0.632797	-0.72761	-0.265708	0.278568	-0.260547	-0.67626	-0.204741	-0.717829	-0.647963	-0.371292	0.166356	-0.669967	-0.618112	-0.678748	-0.682654	-0.71344	-0.646216
Dm_00000353-RA	9.12607	9.07522	9.17562	9.16557	9.13597	9.24059	8.93435	8.97052	8.9033	9.49382	9.60449	9.54081	9.94731	9.64798	9.04876	5.07978	4.62406	4.48669	9.2486	9.25312	9.22388
Dm_00000354-RA	13.5076	13.5516	13.6506	15.8524	15.9285	15.7629	15.1824	15.2375	15.1426	15.4322	15.4629	15.3922	11.0887	11.6503	11.1104	11.7337	11.7871	11.7776	14.8883	14.8982	14.8862
Dm_00000355-RA	7.10235	7.31845	7.08332	2.66056	2.4798	2.27877	8.97892	8.9819	8.96543	1.89688	2.76247	2.27023	3.42982	2.87003	2.72193	2.5106	2.55676	2.15528	2.76404	2.33579	2.40909
Dm_00000356-RA	11.3522	11.1934	11.3134	10.449	10.3801	10.3727	10.83	10.7415	10.8043	10.9798	10.9204	10.9546	11.5018	11.3997	11.3284	9.87237	9.87842	9.76476	11.0549	11.0947	11.0609
Dm_00000357-RA	11.2049	11.2664	11.2324	13.3157	13.303	13.374	12.0146	12.018	12.0934	12.4412	12.4353	12.4569	10.9088	10.5603	10.3363	10.0214	9.91817	10.0354	12.478	12.4686	12.5098
Dm_00000358-RA	7.06792	6.74145	6.87225	6.26549	6.41905	6.2664	6.01558	6.10614	6.05074	6.4703	6.41931	6.559	7.17468	6.78322	6.57173	6.7307	7.16353	6.94714	5.92828	6.05594	5.97668
Dm_00000359-RA	9.92851	9.76047	9.83376	11.5427	11.517	11.4791	11.1582	11.1581	11.2263	11.0561	10.976	11.0141	10.5894	10.5562	10.7822	9.74602	9.77251	9.78514	10.648	10.6471	10.7337
Dm_00000360-RA	-1.32814	-1.295	-1.35696	-1.05795	-1.30668	-1.19501	-1.3993	-1.40573	-1.39875	-0.630743	-1.38925	-0.987295	-1.31686	-1.36083	-1.33603	-1.33482	-1.29682	-1.34767	-1.0947	-1.39629	-1.05693
Dm_00000361-RA	-1.773	-1.59829	-1.79025	-1.76616	-1.76016	-1.54565	-1.82329	-1.83666	-1.8221	-1.7825	-1.80958	-1.82125	-1.76626	-1.63769	-1.77773	-1.777	-1.75426	-1.78469	-1.78816	-1.662	-1.76555
Dm_00000362-RA	13.329	13.26	13.4189	12.7576	12.9132	12.7896	12.7534	12.9913	12.8065	12.8903	12.9597	12.861	11.7755	11.6513	11.452	12.2843	12.1889	12.2343	12.7179	12.7751	12.6076
Dm_00000363-RA	3.18774	3.80956	3.70651	5.33393	5.84431	5.31465	3.59533	3.42141	3.75806	7.42995	7.30585	7.34456	7.24237	7.46903	6.89338	8.85716	8.97768	8.81476	6.38594	6.54059	6.62547
Dm_00000364-RA	8.26482	8.29919	8.21058	9.85432	9.88424	9.82886	9.33812	9.40299	9.50646	9.04562	9.08643	9.14396	7.71928	7.94645	7.96984	9.57873	9.54374	9.7253	8.27329	8.39206	8.25287
Dm_00000365-RA	9.90555	10.389	10.2322	8.1153	8.11417	8.19967	9.85924	10.0118	9.93114	8.41354	8.24905	8.25133	6.83214	8.3967	8.09001	11.4929	11.5576	11.495	9.17913	9.09755	8.95574
Dm_00000366-RA	7.11673	7.50064	7.16637	8.18007	8.17073	8.17707	7.85417	7.69609	7.78419	7.30683	7.27974	7.42239	7.03096	7.64546	8.20906	8.73404	8.6419	8.62489	7.65457	7.32288	7.64374
Dm_00000367-RA	9.03817	8.79196	9.14731	9.85429	9.86086	9.89605	9.30408	9.29672	9.19877	9.98206	10.0319	10.0453	9.9893	10.3561	10.5328	11.6387	11.6274	11.6791	10.2632	10.0822	10.1217
Dm_00000368-RA	9.10201	9.07571	9.18864	9.18101	8.9342	9.08652	9.07764	9.004	9.24271	9.04701	9.08016	9.10986	9.7723	9.53076	9.55418	9.78892	9.8087	9.7659	9.14032	9.22685	9.10464
Dm_00000369-RA	4.0073	3.98416	3.25263	11.2434	11.1935	11.276	6.60088	6.56529	6.66109	12.696	12.7038	12.6047	3.49162	4.1933	4.58943	4.30615	4.09287	4.40041	10.7763	10.8287	10.706
Dm_00000370-RA	10.4015	10.8721	10.571	10.9075	10.9925	10.8579	10.6055	10.5594	10.5466	10.8864	11.0475	10.8663	9.82421	10.3865	10.0163	11.8408	11.9148	11.8363	11.0146	11.0582	11.0899
Dm_00000371-RA	9.99782	9.83359	9.94749	8.99046	9.03731	9.06605	9.66487	9.75695	9.68098	9.09652	9.18259	9.05235	9.7632	9.94089	9.69192	9.40718	9.24031	9.35607	9.41282	9.16018	9.2801
Dm_00000372-RA	11.3217	11.23	11.3791	10.947	10.9668	10.9682	10.5084	10.4988	10.5259	11.2855	11.2061	11.3271	11.6511	11.352	11.3434	10.4531	10.5285	10.334	10.8609	10.8647	11.0106
Dm_00000373-RA	-0.0684782	-0.135272	-1.16103	-1.1091	-1.09616	-0.760795	-1.20264	-1.21361	-0.395285	-1.14432	-1.19167	-1.20106	-1.1093	-1.16602	-1.13403	-1.13246	-1.08344	-1.14904	-1.15651	-1.19759	-1.10778
Dm_00000374-RA	7.70546	7.54418	7.56308	6.04274	5.79699	5.87013	3.07433	3.035	1.88218	6.5528	6.58932	6.5388	5.79578	5.0875	4.7043	6.36699	6.48443	6.77605	6.64681	6.66481	6.8027
Dm_00000375-RA	5.17964	5.2741	5.38269	1.54597	1.97579	0.509858	6.08145	6.36926	6.01525	0.963289	1.42276	0.607228	1.10313	0.873697	1.00499	1.43817	1.66193	1.36043	1.3251	1.02514	1.10903
Dm_00000376-RA	10.2677	10.0896	10.1048	10.439	10.5035	10.5084	10.2346	10.2013	10.2029	10.0848	10.1021	10.094	10.0483	10.2109	10.1759	10.4205	10.4702	10.4958	10.1369	10.196	10.1217
Dm_00000377-RA	7.39807	7.31533	7.4703	7.82334	7.66092	7.86207	7.28553	7.17826	7.16933	7.74053	7.81466	7.70683	7.21647	7.08641	7.06101	7.46575	7.45811	7.29805	7.32019	7.25717	7.52189
Dm_00000378-RA	10.1463	9.99384	10.1098	10.0939	10.1792	10.1104	10.3801	10.4906	10.3835	10.2623	10.2383	10.2736	10.4024	10.4906	10.5364	9.72876	9.58868	9.75525	10.5325	10.4807	10.3618
Dm_00000379-RA	8.01658	7.98002	7.67979	8.25556	8.27238	8.2999	8.63971	8.5481	8.4859	8.30813	8.31464	8.28258	8.0613	7.90679	7.74455	10.4403	10.4726	10.4618	8.57464	8.49933	8.42508
Dm_00000380-RA	10.0237	10.0181	10.1183	10.0187	10.0692	10.0721	10.6142	10.5417	10.5607	9.84997	9.90856	9.98102	10.9948	10.4207	10.7316	9.65286	9.60869	9.74906	9.90497	9.84937	9.87067
Dm_00000381-RA	9.30343	9.22885	9.36606	9.91655	9.82095	9.84269	9.24241	9.26078	9.31363	9.58829	9.58053	9.6746	10.3536	10.0312	10.5287	10.2708	10.3274	10.2448	9.67466	9.62332	9.58797
Dm_00000382-RA	9.24651	9.22028	9.26413	10.0372	10.1003	10.1382	9.88533	9.97175	9.86683	9.57777	9.62868	9.59494	9.52851	9.50275	8.96192	7.88261	7.96313	7.95801	9.22781	9.25625	9.19628
Dm_00000383-RA	9.76091	9.5602	9.70507	9.47896	9.36789	9.44728	10.5268	10.5573	10.5385	9.49946	9.64965	9.80012	11.0432	10.6576	11.0921	9.33083	9.34434	9.29466	9.87021	9.86332	9.87949
Dm_00000384-RA	10.2796	10.1461	10.2109	9.21024	9.1637	9.16081	8.54289	8.63697	8.68324	9.04232	9.13648	9.1742	6.45778	6.51433	6.2509	5.33504	5.60468	5.19901	8.77952	8.87564	8.66361
Dm_00000385-RA	6.71706	6.92968	6.70942	6.96776	7.2213	7.01356	6.89663	7.05946	6.82138	6.6445	6.9784	6.94878	8.43281	7.60558	7.88038	7.37739	7.4597	7.40894	6.99517	6.95646	6.8161
Dm_00000386-RA	10.373	10.3367	10.2251	10.1639	10.1858	10.0497	10.4461	10.4206	10.4225	10.0941	10.0336	10.0302	8.99507	9.45865	9.38715	10.6402	10.4789	10.6305	10.0929	10.0942	9.95354
Dm_00000387-RA	9.05154	9.46995	9.23955	9.48586	9.41495	9.45481	8.49329	8.45653	8.50991	9.54721	9.51838	9.56744	9.14118	9.01607	8.92309	9.41247	9.47273	9.48747	9.49943	9.52967	9.67521
Dm_00000388-RA	8.23306	8.26784	8.21778	8.26553	8.28987	8.34008	8.186	8.19315	8.27099	8.2543	8.15573	8.28337	9.09162	8.60246	8.75857	8.70827	8.62835	8.78213	8.24153	7.9943	8.04192
Dm_00000389-RA	2.53307	3.43184	3.33917	3.41339	3.65071	3.45508	6.79868	6.43162	6.72537	4.97153	5.0032	4.71343	6.24511	6.12448	5.56484	4.15665	3.22815	3.54379	5.00544	4.45053	3.7077
Dm_00000390-RA	9.49677	9.56476	9.61665	11.0606	11.1045	11.0912	9.75281	9.80241	9.67691	11.0265	11.017	11.0097	10.2603	9.81846	9.6109	8.90131	8.89916	8.86394	10.412	10.4029	10.4202
Dm_00000391-RA	10.5253	10.1645	10.4943	10.7425	10.7529	10.7338	10.6966	10.7347	10.7088	10.7219	10.675	10.7731	11.1697	11.0489	11.213	10.5593	10.3849	10.4486	10.7463	10.7291	10.6407
Dm_00000392-RA	9.72329	9.92173	9.72585	7.97663	8.00587	7.99096	9.27792	9.35777	9.21551	8.93505	8.81791	8.7568	7.21987	8.10228	7.43179	9.59779	9.60285	9.56836	8.77794	8.95132	8.99414
Dm_00000393-RA	10.3118	10.2996	10.3863	10.3238	10.3634	10.2711	9.85767	9.81405	9.91308	10.5715	10.5516	10.6225	11.2508	11.2202	11.1447	10.6993	10.6396	10.7487	10.5358	10.5944	10.6356
Dm_00000394-RA	8.30844	8.16067	8.35487	6.67922	6.60569	6.67885	9.0558	9.03522	9.11639	7.45224	7.44824	7.4314	6.33838	6.96183	6.59801	4.96505	5.12515	4.66353	7.47795	7.25749	7.60809
Dm_00000395-RA	7.63752	7.97904	7.83682	1.49989	1.56407	0.753752	9.54939	9.66926	9.53671	1.69028	1.0122	1.48805	1.49891	1.208	1.74841	1.38194	1.62632	1.66344	1.62087	1.54718	1.89489
Dm_00000396-RA	10.9752	11.1384	11.1704	8.57302	8.78299	8.57801	10.5726	10.8116	10.4565	10.1216	10.1867	9.8875	3.67459	4.06495	4.61038	3.20656	3.18604	2.52596	7.51562	7.41876	7.11133
Dm_00000397-RA	11.2104	11.4963	11.1293	11.2815	11.3173	11.2542	11.0789	11.0921	11.0694	10.8034	10.818	10.8002	11.116	11.8655	11.7607	12.9317	12.916	12.918	11.321	11.3402	11.2743
Dm_00000398-RA	11.6819	11.6223	11.7372	12.0274	12.066	12.0819	11.8364	11.9121	11.8768	11.9766	11.93	11.9669	11.5419	11.3747	11.2854	12.1155	12.1104	12.1425	11.9535	11.8623	11.8833
Dm_00000399-RA	8.04669	7.99203	8.12225	8.93295	8.73994	8.83781	8.48448	8.74989	8.49575	8.71124	8.75723	8.69531	10.0348	9.92015	9.73573	8.32302	8.19993	8.17129	8.50501	8.53475	8.53286
Dm_00000400-RA	11.1758	11.2593	11.2086	10.9957	10.8959	11.0163	10.2029	10.2827	10.2616	11.0078	11.0678	11.0645	10.8264	10.8206	10.8304	11.1571	11.1443	11.1691	10.7596	10.7132	10.7104
Dm_00000401-RA	9.34583	9.30921	9.14786	9.21681	9.31066	9.36173	10.1393	10.1073	10.1222	9.19013	9.02241	9.07969	10.2523	9.93395	10.0583	9.08217	9.25564	9.15792	9.25874	9.20456	9.34295
Dm_00000402-RA	11.4798	11.9256	11.5955	10.9758	11.085	10.9907	11.0829	11.2044	11.1645	11.3291	11.1849	11.0367	8.81167	9.34787	9.04605	12.7171	12.7442	12.7174	11.2373	11.1543	11.0981
Dm_00000403-RA	10.4914	10.4387	10.4791	11.3108	11.3067	11.2951	10.7684	10.7802	10.7795	10.6519	10.58	10.5948	10.6853	10.4615	10.7058	11.6866	11.7022	11.7123	10.4691	10.5677	10.5673
Dm_00000404-RA	11.8282	11.6953	11.8283	11.1259	11.0685	11.0808	11.0233	11.0137	11.063	11.5093	11.4885	11.4966	11.1339	10.7207	10.7817	10.9261	10.8925	10.9392	11.1143	11.1369	11.235
Dm_00000405-RA	11.7379	11.6019	11.6426	12.1894	12.1483	12.1809	11.9369	11.9342	11.9514	12.1573	12.1144	12.1371	13.1305	12.7139	12.9126	11.0946	10.9821	11.1165	11.9031	11.9674	11.8812
Dm_00000406-RA	10.2707	10.1477	10.1471	10.4438	10.572	10.4469	11.3224	11.4614	11.2946	11.3162	11.4054	11.362	13.1612	12.9074	12.8927	13.4087	13.3185	13.3209	11.8865	11.8698	11.8238
Dm_00000407-RA	10.4126	10.3491	10.4881	10.4638	10.4177	10.4451	9.78404	9.76145	9.80062	10.2369	10.1203	10.1188	10.3709	10.3874	10.5028	11.9831	11.9929	11.9863	10.5834	10.4152	10.4396
Dm_00000408-RA	8.41876	8.54718	8.32222	8.78386	8.54457	8.6949	9.91298	9.978	10.059	10.0383	10.2058	10.0583	9.97276	10.1433	10.0075	10.903	10.8878	10.9631	9.94748	9.81451	9.93576
Dm_00000409-RA	8.3668	8.2153	8.39817	9.43337	9.32313	9.43698	8.96237	8.99827	8.92836	9.51217	9.60725	9.60306	8.84736	9.18037	8.96678	8.1973	8.33715	8.36067	8.695	8.74759	8.63413
Dm_00000410-RA	8.32296	8.06539	8.19148	9.918	9.90085	9.87974	9.74455	9.78693	9.50093	9.55834	9.6388	9.57117	11.1299	10.7369	11.1961	8.37939	8.37938	8.50622	9.48545	9.57988	9.64861
Dm_00000411-RA	10.3209	10.3142	10.3729	9.89871	9.74111	9.74801	9.78415	9.73558	9.84014	9.76519	9.64789	9.72495	9.99912	10.2801	10.3307	10.6788	10.6064	10.619	9.8729	9.82175	9.88488
Dm_00000412-RA	10.3853	10.3419	10.2695	10.7007	10.7298	10.7016	9.509	9.53994	9.54656	10.9233	10.8485	10.8592	10.7249	10.4252	10.6153	9.66699	9.58626	9.77555	10.4126	10.344	10.3334
Dm_00000413-RA	11.1021	11.3414	11.2207	11.1035	11.2201	11.1347	11.3533	11.3662	11.4283	11.0375	11.0014	11.0706	10.1412	10.4406	10.4803	11.3435	11.3839	11.4628	10.8861	10.8702	10.9242
Dm_00000414-RA	9.52343	9.67968	9.59964	10.4221	10.4112	10.3686	10.4542	10.342	10.4612	9.96011	9.85209	9.97353	10.7388	10.5785	10.726	10.9677	10.9583	10.9384	10.0512	10.0602	10.0295
Dm_00000415-RA	6.56508	6.61088	6.65349	5.00014	5.3516	5.23738	6.64399	6.47819	6.49	3.52766	4.43984	4.24737	4.30341	3.88741	4.36493	4.64792	4.66327	4.69606	3.77181	4.58056	4.01934
Dm_00000416-RA	9.27427	9.08082	8.95618	10.3894	10.3982	10.3845	10.2241	10.1899	10.1971	10.3319	10.301	10.3014	9.56449	9.50287	9.64465	8.83952	8.71534	8.83757	9.75087	9.8772	9.79052
Dm_00000417-RA	9.09719	9.10592	9.13353	11.4485	11.5716	11.4504	8.74418	8.83756	8.61608	11.6269	11.6984	11.6899	11.5253	11.4247	11.2188	11.2669	11.3014	11.2811	11.0721	11.0283	11.0307
Dm_00000418-RA	7.25429	7.23725	7.39314	10.073	10.0416	10.1038	9.58389	9.65415	9.60461	9.91082	9.79051	9.89113	10.0786	9.97405	10.0186	8.58973	8.46547	8.56814	10.1718	10.0666	10.1694
Dm_00000419-RA	11.1756	11.1388	11.0666	10.1789	10.1776	10.2124	10.2859	10.244	10.267	10.8745	10.8621	10.8472	11.5169	11.4949	11.4009	10.1188	10.1405	10.1421	11.1134	11.1235	11.1891
Dm_00000420-RA	10.5344	10.685	10.541	10.3778	10.2996	10.3082	10.607	10.5415	10.6703	10.1848	10.146	10.2962	9.90845	9.99309	9.89817	11.1386	11.0921	11.0857	10.2987	10.2601	10.2745
Dm_00000421-RA	8.53755	8.62956	8.44071	9.16449	9.26784	9.12594	7.43081	7.54588	7.45258	9.23249	9.18747	9.11708	8.47524	8.31275	8.48914	8.51654	8.62709	8.7256	8.80777	8.83163	8.86433
Dm_00000422-RA	9.71638	9.52884	9.6382	12.8952	12.8517	12.8526	10.1211	10.1439	10.0375	12.7931	12.8006	12.8143	11.5886	11.6065	11.6121	9.38676	9.46006	9.32263	11.9824	12.0154	12.0428
Dm_00000423-RA	9.84056	9.75627	9.70919	11.0746	11.032	11.0204	10.5851	10.5568	10.5291	10.6177	10.6411	10.6676	10.3416	10.2889	10.5869	10.4495	10.3762	10.4072	10.3962	10.3114	10.3773
Dm_00000424-RA	11.9126	11.8606	11.8733	10.6028	10.7165	10.6487	10.9981	10.9954	11.0028	10.8151	10.7815	10.8157	11.5022	11.4188	11.549	11.9594	11.9414	11.9215	11.3322	11.2695	11.2934
Dm_00000425-RA	5.91868	6.08424	6.19739	4.24607	4.52234	4.57707	3.03051	3.25437	3.34407	5.63998	5.80461	5.30991	6.99881	7.79909	7.31468	7.17542	7.03076	7.01838	4.22262	4.13023	4.51652
Dm_00000426-RA	7.33389	7.56596	7.46509	8.12283	8.26692	8.13363	9.67554	9.61197	9.65259	8.0447	8.05417	8.15613	7.11956	7.21312	7.09588	6.42732	6.39869	6.42089	8.58618	8.3116	8.63148
Dm_00000427-RA	5.45079	5.4323	5.4368	6.45886	6.68762	6.35974	7.8818	7.7752	7.67995	6.21299	6.55414	6.56918	7.24167	7.30723	6.59466	4.0648	3.69344	4.49162	6.76368	6.53479	6.74124
Dm_00000428-RA	10.2527	10.1693	10.1613	9.47426	9.52235	9.54856	11.1645	11.2609	11.1503	10.6626	10.7508	10.7259	10.0834	10.1731	9.87145	8.3846	8.13678	8.19029	10.2632	10.3725	10.3078
Dm_00000429-RA	11.4965	11.3214	11.4833	11.4092	11.4766	11.4816	11.649	11.657	11.6257	11.5017	11.4504	11.532	12.5622	12.331	12.3813	10.7625	10.7921	10.7422	11.3392	11.3555	11.3285
Dm_00000430-RA	10.2405	10.1215	10.2242	9.52064	9.57641	9.47688	9.11447	9.09388	9.19032	9.31815	9.34688	9.25626	10.712	10.5927	10.7555	11.4797	11.4814	11.5263	9.59991	9.77739	9.61836
Dm_00000431-RA	10.5375	10.731	10.6189	8.64712	8.64074	8.57045	6.79748	6.5803	6.34106	8.59665	8.67579	8.54353	6.22311	6.64718	5.73183	5.30785	5.57469	5.47614	7.56876	7.56467	7.42827
Dm_00000432-RA	8.72458	8.65465	8.52981	7.71538	7.58286	7.3797	7.79002	7.87276	7.86961	8.98095	9.07457	8.90137	7.22169	6.53631	6.34735	5.72166	5.71777	5.76533	8.08862	8.2734	8.01852
Dm_00000433-RA	9.72643	9.86768	9.93561	12.6287	12.5786	12.695	7.79504	7.95042	7.93674	12.3879	12.4052	12.3942	10.7423	10.6244	10.6614	10.3987	10.4527	10.4632	11.3446	11.3943	11.3767
Dm_00000434-RA	10.0631	9.97434	10.0292	9.72281	9.65923	9.66024	10.7081	10.7568	10.7379	9.65446	9.65675	9.64365	10.492	10.4611	10.6543	9.93037	9.97733	9.91005	10.1411	10.1826	10.1524
Dm_00000435-RA	13.3782	13.4503	13.3943	8.80028	8.79963	8.80347	13.6679	13.6769	13.642	10.2995	10.3447	10.2863	9.10714	9.44772	9.63877	9.64575	9.72667	9.67622	10.1883	10.1964	10.212
Dm_00000436-RA	14.9201	14.8807	14.9727	11.0193	11.159	10.9624	15.9404	16.1058	15.961	12.4081	12.437	12.3166	7.78096	9.06404	8.90895	5.91143	6.40509	6.05521	10.055	10.1302	10.0159
Dm_00000438-RA	4.14186	3.89253	4.33134	4.25453	4.35339	3.93121	3.12075	3.58662	3.97763	4.31959	4.64505	4.68031	8.58923	9.31847	9.4468	6.9335	7.39387	7.01767	7.2531	7.3605	7.64136
Dm_00000439-RA	12.2111	12.2297	12.1731	11.2124	11.2346	11.3131	11.8291	11.8816	11.8194	11.4046	11.433	11.3465	10.3737	10.4672	10.3717	12.8986	12.9278	12.9074	11.8954	11.7925	11.8432
Dm_00000440-RA	9.85064	9.92594	9.85911	3.65818	4.33605	3.47202	10.0867	10.0581	10.1335	4.30445	4.05215	4.24625	6.53646	5.60532	5.8706	6.5367	6.55154	6.70645	5.7397	5.90379	5.69846
Dm_00000441-RA	13.0473	12.9169	12.9962	11.8465	11.8346	11.8871	12.7042	12.6969	12.7276	12.7215	12.7271	12.7473	13.8875	14.0548	14.0786	14.0954	14.0911	14.0851	13.4189	13.3581	13.4262
Dm_00000442-RA	7.71537	7.7606	7.76983	12.7992	12.7649	12.8358	9.68604	9.69713	9.75456	11.6319	11.6664	11.6708	8.00296	8.26715	8.29578	10.0242	10.0725	10.0341	10.528	10.4946	10.5027
Dm_00000443-RA	9.16872	8.94345	9.10478	10.4363	10.4663	10.4249	10.6551	10.7191	10.6718	10.686	10.7068	10.7695	11.5429	11.413	11.8796	11.0343	10.8887	10.998	11.0325	11.0368	10.9917
Dm_00000444-RA	10.4678	10.8965	10.7211	8.55234	8.76474	8.69278	9.53512	9.62908	9.56472	8.57612	8.91838	8.61873	7.48163	8.68621	7.7636	11.4107	11.5021	11.4551	9.39785	9.53093	9.42952
Dm_00000445-RA	13.3949	13.3497	13.3961	11.9225	11.9073	11.983	13.1579	13.1753	13.1143	13.1195	13.0798	13.1869	13.7292	13.456	13.489	10.9348	10.938	10.946	12.718	12.7356	12.7172
Dm_00000446-RA	11.3903	11.1601	11.3276	10.4613	10.4067	10.4294	10.7283	10.797	10.7146	10.9058	10.9185	10.9915	12.2778	11.9264	11.9577	10.3256	10.3483	10.3556	11.1137	11.0439	11.1117
Dm_00000447-RA	2.85006	2.84492	2.31284	0.249381	0.271704	-0.00603798	2.17364	1.69039	1.95182	0.187163	0.0807008	0.392767	0.249041	0.14795	0.205539	0.208325	0.293314	0.178669	0.584176	0.0516291	0.251669
Dm_00000448-RA	10.6042	10.5612	10.5627	10.2066	10.2681	10.2763	10.088	10.0695	10.0247	10.3679	10.3502	10.4553	11.3207	11.0066	11.1284	9.60008	9.61066	9.60985	10.5093	10.5272	10.4048
Dm_00000449-RA	9.01248	9.04203	9.04557	9.92151	9.90411	9.8469	10.4893	10.5201	10.5477	10.1118	10.1332	10.1793	9.99944	10.0783	10.1543	12.2453	12.1938	12.2371	10.4656	10.5354	10.4194
Dm_00000450-RA	9.05213	9.32927	9.30474	8.55267	8.67863	8.85657	9.61305	9.66303	9.69271	8.77156	8.6221	8.72004	6.84706	8.05718	7.88694	10.5381	10.5156	10.5137	8.81014	8.85479	8.71832
Dm_00000451-RA	9.20541	9.07759	9.05237	9.11671	9.1391	9.06103	10.938	10.9583	10.9681	8.88872	8.7043	8.78271	9.84695	9.73416	9.77192	9.29664	9.43908	9.38651	9.08825	8.9324	9.03222
Dm_00000452-RA	10.4863	10.8288	10.3883	10.0574	10.0337	10.0294	10.2804	10.2953	10.2304	9.93704	9.91805	9.7809	9.88582	10.2744	10.298	12.0795	12.1277	12.1316	10.3707	10.3197	10.5177
Dm_00000453-RA	10.8748	10.6653	10.7516	11.5163	11.5939	11.5808	10.815	10.8159	10.828	11.8119	11.8454	11.8827	11.8214	11.5961	11.7384	11.1538	11.1492	11.1751	11.296	11.3837	11.3467
Dm_00000454-RA	9.06681	9.10908	9.24091	8.10116	8.31476	8.05135	9.05943	9.10233	9.11781	8.03332	8.07833	8.11243	8.0484	7.96026	8.10847	9.77769	9.63395	9.66685	8.35391	8.45759	8.22273
Dm_00000455-RA	8.32606	7.85574	8.02859	8.55167	8.51483	8.7054	7.64399	7.70158	7.92133	7.72563	7.62146	7.65748	7.23612	6.52405	6.63091	7.60882	7.71213	7.78634	7.07696	7.17369	7.22276
Dm_00000456-RA	10.3536	10.3198	10.4029	10.8895	10.9157	10.9164	9.82712	9.92356	9.80773	10.2848	10.4668	10.3851	9.47198	9.91509	9.7929	10.4283	10.5664	10.5227	10.1968	10.1625	10.1556
Dm_00000457-RA	5.25317	4.91628	4.90199	2.6788	2.50268	3.34882	13.1008	13.0887	13.1094	5.44562	5.93107	5.88983	3.28509	3.92786	2.73447	2.52427	3.28553	3.6722	4.0864	4.01084	4.47156
Dm_00000458-RA	7.65013	7.54803	7.55138	9.7523	9.66835	9.63066	9.71461	9.67278	9.73316	8.91857	9.02854	9.06758	8.41673	7.92844	8.32773	8.93479	9.01032	8.89463	8.76427	8.72779	8.86812
Dm_00000459-RA	8.70219	8.40908	8.56824	10.3327	10.3487	10.321	9.6906	9.67003	9.5692	9.66119	9.70342	9.80736	11.5088	11.1736	11.6682	9.06841	8.79509	8.7814	9.5043	9.61002	9.60066
Dm_00000460-RA	9.09264	8.99985	9.07337	9.62657	9.68636	9.66084	9.70238	9.73236	9.75133	9.63441	9.53765	9.59168	10.701	10.4417	10.7643	9.51401	9.26506	9.38617	9.4556	9.50842	9.47376
Dm_00000461-RA	11.759	11.8353	11.7984	11.1968	11.188	11.199	11.0276	10.9793	11.009	10.9507	10.9262	10.9823	10.9076	11.1056	11.0504	12.0353	12.076	12.0628	11.1318	11.1168	11.2056
Dm_00000462-RA	11.4259	11.3002	11.2985	12.0261	11.9912	12.029	11.5175	11.4331	11.4616	12.0998	12.1302	12.1626	12.5168	12.5579	12.3484	10.6941	10.5761	10.6719	11.7389	11.7309	11.7474
Dm_00000463-RA	11.1709	11.0675	11.1455	11.1473	11.0597	11.1127	11.1077	11.1409	11.1426	10.98	11.0363	11.0694	11.3568	11.5526	11.7894	11.5027	11.4377	11.4545	11.1804	11.1831	11.2311
Dm_00000464-RA	10.7069	10.5607	10.6147	11.8662	11.8625	11.896	11.807	11.7948	11.7276	11.5935	11.6475	11.6255	12.0369	11.8798	12.1382	10.5614	10.6016	10.6175	11.2598	11.4144	11.4097
Dm_00000465-RA	11.0572	10.9596	11.0781	13.1608	13.1602	13.1598	12.1061	12.1443	12.0902	12.9668	12.9619	12.992	12.3378	12.2123	12.5049	10.5394	10.474	10.5452	12.318	12.327	12.3393
Dm_00000466-RA	9.00615	9.13779	9.00138	12.1273	12.1181	12.0997	10.1273	10.1351	10.2198	12.1362	12.0766	12.1464	8.68568	8.90051	8.66796	10.4033	10.4004	10.4267	10.7203	10.7283	10.6774
Dm_00000467-RA	11.6339	11.6426	11.5995	11.6106	11.7001	11.6636	11.6728	11.6848	11.6978	11.5255	11.5619	11.5556	11.4365	11.1981	11.2002	11.6468	11.5777	11.6136	11.2561	11.2603	11.2378
Dm_00000468-RA	10.5337	10.5186	10.668	9.96999	9.85425	10.0062	10.6582	10.6532	10.6661	9.96855	9.99699	10.0309	11.2175	11.0719	10.8925	9.92871	9.83994	9.889	10.3051	10.2451	10.2818
Dm_00000469-RA	9.55174	9.539	9.62341	11.2734	11.2532	11.3559	11.7948	11.8181	11.8176	9.79755	9.96936	9.92519	7.77727	7.59393	7.65416	5.60063	5.9349	5.77585	9.42059	9.4643	9.5178
Dm_00000470-RA	12.1029	11.8786	12.0267	12.6731	12.6858	12.7217	12.3983	12.3956	12.3599	12.5777	12.5435	12.5969	13.5673	13.1535	13.4041	12.7581	12.7563	12.7701	12.6352	12.6189	12.6254
Dm_00000471-RA	8.35208	8.01704	8.21419	6.77865	6.5738	6.53391	8.81837	8.96052	8.88347	6.57081	6.13361	6.34529	6.84546	7.38092	6.70497	5.32779	4.97445	4.64839	6.68283	6.40027	6.26705
Dm_00000472-RA	9.43281	9.43893	9.45746	7.87283	7.80467	7.79373	9.61637	9.65761	9.67553	7.40713	7.09763	7.18708	7.52335	8.14451	7.92763	6.3884	6.42715	6.49236	7.56838	7.6292	7.64861
Dm_00000473-RA	6.74933	6.55589	6.62041	5.40486	5.27063	5.0833	7.04434	6.88691	6.83019	5.12736	4.90166	5.1315	6.61451	7.2874	7.0422	4.01368	3.7678	3.56654	5.07353	5.40445	5.41524
Dm_00000474-RA	6.90405	6.78458	6.80903	6.2943	6.10859	6.05492	7.53353	7.3775	7.15292	5.62857	5.32999	5.73365	7.5032	7.68706	7.50606	3.84685	2.88037	4.10828	6.06542	6.26108	6.01447
Dm_00000475-RA	6.46524	6.12831	5.93101	5.90181	5.76795	6.13096	6.88953	7.04306	6.63641	5.34362	5.74084	5.31702	8.40302	8.18457	8.17591	3.44433	3.28337	3.01785	5.96785	6.07475	6.08914
Dm_00000476-RA	4.6133	4.68597	4.4991	3.03728	3.55977	2.74075	4.1745	3.99634	4.26502	3.93185	3.47821	3.23944	3.47974	2.86936	3.44804	3.20866	3.18306	2.9682	2.15969	3.29929	2.85933
Dm_00000477-RA	6.76725	7.35287	7.22356	6.40129	5.7973	6.02887	7.96474	7.85328	7.95011	5.76239	5.54572	5.43145	4.8148	6.27079	6.05735	6.49246	6.41924	6.24256	6.0791	6.31109	6.22103
Dm_00000478-RA	9.82639	9.87679	9.97129	8.51217	8.34519	8.58351	8.6521	8.72179	8.62177	7.60246	7.59532	7.55157	6.21702	6.60456	6.91633	7.89426	8.0418	7.92255	7.90311	7.8199	7.91984
Dm_00000479-RA	8.61673	8.5377	8.46828	8.84003	8.73796	8.76988	10.9625	11.1142	10.9974	9.27235	9.28668	9.19874	7.1983	7.31225	7.10488	5.67844	5.98078	6.19611	9.11311	9.12866	8.90186
Dm_00000480-RA	10.8845	11.059	10.8805	12.1211	12.2439	12.1258	13.4401	13.5204	13.4066	13.5872	13.6435	13.6051	10.2177	10.3248	10.1317	11.183	11.1493	11.1889	11.6066	11.606	11.5556
Dm_00000481-RA	9.91277	9.98785	9.87971	10.2904	10.2998	10.3074	10.0061	9.96509	9.90695	10.0669	10.0407	10.1182	9.93198	9.89285	10.2463	10.2583	10.2494	10.3478	9.90603	9.91866	9.6933
Dm_00000482-RA	11.6473	11.5851	11.6341	9.84261	9.82558	9.8913	7.63081	7.44526	7.7634	10.9065	10.9423	10.9176	7.21819	8.68092	7.06066	7.18445	7.42383	7.29272	7.96172	8.10763	8.05654
Dm_00000483-RA	4.55894	4.10147	4.30018	1.02659	1.06991	1.40752	4.94733	5.1967	4.74164	1.66194	1.64751	1.73521	1.02593	1.23129	0.941187	0.94663	1.11178	0.88856	1.60482	1.31147	1.03103
Dm_00000484-RA	10.4436	10.307	10.4337	10.4307	10.5054	10.4647	10.9896	11.0042	10.9658	10.6103	10.5514	10.5629	10.8532	10.6211	10.735	8.22271	8.18018	8.2032	10.5046	10.6079	10.6097
Dm_00000485-RA	9.55274	9.53568	9.57256	8.8451	8.98082	9.04923	8.57907	8.74538	8.68726	9.14466	9.02509	8.94814	8.0819	8.38984	7.75843	9.60066	9.45826	9.59524	8.64425	8.41951	8.66415
Dm_00000486-RA	7.20169	7.0762	7.2306	6.95689	7.21201	7.03003	7.36733	7.39963	7.30215	6.81132	6.92862	6.88132	7.5953	7.86556	7.53883	7.65501	7.82123	7.45706	6.91726	7.11372	7.07263
Dm_00000487-RA	10.5908	10.3736	10.5633	6.99647	7.23886	7.11712	10.968	10.9584	10.9346	8.5303	8.54374	8.70974	9.27368	9.53581	9.43088	8.96658	8.85991	8.98092	8.77133	8.80881	8.74339
Dm_00000488-RA	8.51826	8.6352	8.45374	8.26839	8.6358	8.37854	8.60411	8.77122	8.65247	8.8283	8.93661	8.98552	9.44137	9.13483	8.76809	10.0311	9.93854	9.97016	9.1073	9.16387	9.10063
Dm_00000489-RA	9.51236	9.56928	9.45204	8.62613	8.53776	8.67547	9.30085	9.29111	9.25669	9.27647	9.40837	9.38858	10.4281	10.3846	10.4647	9.93443	9.85047	9.86929	10.0716	10.0407	10.0719
Dm_00000490-RA	9.24861	9.09577	9.14835	9.47249	9.54366	9.51702	9.7505	9.72028	9.64273	9.33414	9.36392	9.50636	11.1725	10.6805	11.0171	8.52765	8.5562	8.68444	9.43096	9.43794	9.40071
Dm_00000491-RA	9.51047	9.40038	9.48736	9.94384	9.75221	9.86205	10.0726	10.0675	10.0814	9.79079	9.79575	9.86285	8.83047	8.60018	9.01882	10.136	10.0681	10.0898	9.45986	9.38462	9.4166
Dm_00000492-RA	5.92471	5.95013	5.78493	6.50193	6.08963	6.50281	6.55265	6.49832	6.26299	6.42512	6.51971	6.6726	7.39927	6.71052	7.07114	6.16031	6.27873	5.80395	6.05371	5.90632	5.66362
Dm_00000493-RA	11.0583	10.9649	11.0475	12.7181	12.7009	12.6703	12.7855	12.8117	12.7821	12.8128	12.814	12.855	11.6151	11.2719	11.3457	10.3942	10.3163	10.3024	12.6342	12.6173	12.6032
Dm_00000494-RA	9.44117	9.4367	9.42092	10.6891	10.6248	10.797	10.8253	10.8821	10.8363	10.9209	10.8374	10.8918	7.57299	7.57942	7.46322	9.23336	8.96795	9.25632	10.727	10.6036	10.6255
Dm_00000495-RA	8.05616	7.82349	8.04365	2.33226	2.41115	1.18311	10.1987	10.3735	10.2736	1.81577	1.7482	1.82424	3.55277	5.09759	3.22214	5.65765	5.41314	5.48846	3.34271	2.75182	3.24261
Dm_00000496-RA	11.8308	12.149	11.9712	10.9397	11.0253	10.9387	10.8346	10.8347	10.7856	11.1334	11.1675	10.8676	9.21942	10.3317	10.0865	12.6419	12.7373	12.7068	11.4664	11.4695	11.4537
Dm_00000497-RA	11.6116	11.5976	11.6032	10.4955	10.4512	10.5388	11.971	11.9586	11.976	10.9301	10.9469	11.0085	11.5441	11.2306	11.3579	8.9499	8.93001	8.98564	10.8129	10.9093	10.8781
Dm_00000498-RA	8.04341	8.03032	8.00417	5.48376	5.54542	5.41787	8.62535	8.63288	8.67089	5.24121	5.50292	5.72597	4.87003	4.59865	4.32393	3.87758	3.57239	3.39847	3.9844	3.94844	3.82983
Dm_00000499-RA	11.2276	11.316	11.2014	11.7617	11.7351	11.761	11.2151	11.2095	11.2231	11.5299	11.532	11.599	11.752	11.7061	11.8161	11.5408	11.5158	11.5215	11.6927	11.6617	11.6009
Dm_00000500-RA	10.5794	10.4659	10.6	9.76868	9.77833	9.82747	10.5672	10.558	10.5352	9.68961	9.66349	9.75922	10.3308	10.0313	10.0753	10.1075	10.1616	10.3311	9.54172	9.57402	9.49442
Dm_00000501-RA	8.88914	8.8803	8.82315	8.8272	8.81954	8.73875	7.43233	7.43833	7.50306	9.53231	9.54995	9.60697	11.0269	11.0947	11.4513	11.4726	11.5021	11.4346	10.4274	10.4277	10.4948
Dm_00000502-RA	9.51309	9.74358	9.61323	12.9857	13.0462	12.962	11.4226	11.4196	11.3997	11.8686	11.9197	11.8798	9.20732	8.92768	8.73805	10.5555	10.5597	10.5644	11.7317	11.8156	11.8301
Dm_00000503-RA	10.8342	10.8438	10.7627	10.9547	11.0538	11.0141	10.637	10.6172	10.6897	10.6353	10.6976	10.6482	10.2817	10.3345	10.0076	11.4715	11.4668	11.5484	10.7144	10.6753	10.699
Dm_00000504-RA	11.0776	10.9596	11.0537	11.727	11.7244	11.6461	11.3015	11.1875	11.2257	11.6969	11.7272	11.7345	12.2453	11.8188	11.9532	10.601	10.5623	10.5482	11.7002	11.724	11.7195
Dm_00000505-RA	11.1862	11.1425	11.1907	9.48214	9.49231	9.52509	10.7432	10.8069	10.866	9.81071	9.79585	9.73813	9.89908	10.1369	9.85159	10.7295	10.7851	10.7776	10.0386	10.0727	10.2292
Dm_00000506-RA	10.6696	10.6298	10.6687	11.2406	11.185	11.2158	10.9583	10.97	11.0516	11.0927	11.0879	11.0956	11.8988	11.8302	11.9854	11.9308	11.9151	11.9804	11.0293	11.046	11.0998
Dm_00000507-RA	10.7549	10.5716	10.7411	10.4707	10.5233	10.5046	10.3548	10.3864	10.3534	10.6628	10.6667	10.7513	11.5675	11.4185	11.4312	10.7813	10.7076	10.7022	10.4839	10.5351	10.4918
Dm_00000508-RA	11.1391	10.9434	11.0682	10.7567	10.8045	10.8083	10.6602	10.6908	10.691	10.83	10.9104	10.9406	11.7716	11.8007	12.1126	11.2696	11.2166	11.2464	11.2159	11.2092	11.1735
Dm_00000509-RA	8.51015	8.45215	8.4421	7.80472	8.12634	7.81597	8.07607	8.14801	8.1083	8.35098	8.40869	8.644	8.69153	8.63897	8.95914	9.01579	8.82328	8.86819	8.36869	8.37371	8.46283
Dm_00000510-RA	10.0204	10.1209	10.0851	10.1203	10.019	10.0739	9.332	9.17371	9.37008	10.0111	9.99065	9.97964	9.88573	9.71383	9.44329	10.6059	10.5358	10.5304	9.88472	10.0094	9.96604
Dm_00000511-RA	10.47	10.2035	10.3689	10.5403	10.4333	10.5157	9.94713	9.81149	9.857	10.4448	10.5143	10.538	11.1787	11.3374	11.3898	10.5953	10.5956	10.5405	10.5479	10.5192	10.6605
Dm_00000512-RA	10.9816	10.8322	11.0223	11.5255	11.5342	11.5176	13.1341	13.2029	13.1575	10.4615	10.4347	10.4641	11.6352	11.6879	11.5873	10.0974	10.0535	9.98321	11.9701	11.9469	11.9131
Dm_00000513-RA	12.0267	11.9542	11.9445	11.6878	11.648	11.6829	11.6693	11.592	11.6538	11.3947	11.3506	11.4104	12.3438	12.0976	12.3114	12.0506	12.1182	12.08	11.9122	11.9059	11.8715
Dm_00000514-RA	5.1607	5.34233	5.51445	6.00239	6.01979	5.96974	5.58139	5.96208	5.90417	5.17414	5.24558	5.04982	3.81846	4.36253	4.39695	5.64845	5.55849	5.21548	4.61135	4.85591	4.8611
Dm_00000515-RA	5.30527	5.5032	5.71415	5.75014	6.03525	5.60875	5.86833	6.07269	5.81352	5.30321	5.36263	5.23881	4.3552	4.89611	4.79554	5.39497	5.53037	5.88092	4.8791	5.05185	4.67946
Dm_00000516-RA	10.5562	10.3968	10.5197	10.9733	11.0116	11.0291	11.1696	11.1936	11.2385	10.6691	10.636	10.7121	10.8546	10.6572	10.7265	10.5913	10.406	10.4767	10.6818	10.7392	10.6635
Dm_00000517-RA	11.9213	11.9606	11.9325	11.5559	11.5126	11.4972	11.7238	11.6535	11.7129	11.4428	11.4581	11.483	11.3335	11.3307	11.483	13.0297	13.0872	13.0074	11.66	11.6938	11.6899
Dm_00000518-RA	13.3857	13.4131	13.359	12.4325	12.389	12.4371	13.4842	13.4733	13.5188	12.4864	12.5074	12.5154	12.8582	13.324	13.2406	14.6105	14.5878	14.6105	13.0635	13.0683	13.1142
Dm_00000519-RA	10.1939	10.4627	10.219	10.6273	10.5978	10.6131	10.1679	10.1962	10.2646	10.2027	10.2377	10.1856	9.28423	9.77226	9.50354	10.9178	10.8486	10.9077	10.0995	10.1651	10.1129
Dm_00000520-RA	3.44788	3.74735	3.77476	7.36593	7.41686	7.58474	4.375	4.71995	4.7757	6.8215	6.73471	6.75209	4.25534	5.50023	5.05413	4.91574	4.78826	5.27344	6.32426	5.87334	5.90565
Dm_00000521-RA	9.9768	9.94935	10.0393	8.28476	8.21298	8.14597	10.0107	10.004	10.006	8.04106	7.83945	7.89843	8.65431	8.59816	8.89603	8.45217	8.50926	8.42385	8.28599	8.24921	8.23131
Dm_00000522-RA	8.92546	8.95104	9.04191	7.35722	7.44207	7.37614	9.25271	9.38047	9.30315	7.25023	7.23226	7.22126	8.60097	8.3073	8.3194	7.2751	7.14431	7.24135	7.67432	7.67574	7.72608
Dm_00000523-RA	10.4685	10.4798	10.5512	12.0662	12.0226	12.048	11.3897	11.3645	11.417	11.978	11.966	12.034	11.2513	10.9122	10.9697	10.6046	10.5842	10.5967	11.3727	11.3652	11.3761
Dm_00000524-RA	10.2075	10.2038	10.0884	7.92227	7.76653	7.84639	8.31885	8.38863	8.33181	7.76965	7.6777	7.89603	7.56543	7.5112	7.70321	6.56095	6.69216	6.60795	7.90072	7.70964	7.7347
Dm_00000525-RA	7.32993	7.44632	7.56786	9.86714	9.79185	9.87388	8.92844	8.84242	9.00543	9.50641	9.53129	9.36407	8.8649	8.91976	9.15756	8.90055	9.03365	8.99337	8.85148	8.91242	8.9357
Dm_00000526-RA	7.90839	8.42988	7.92048	3.25591	2.94758	2.57442	5.90255	5.83471	5.68843	3.01559	3.72397	3.27945	4.51012	3.0253	3.5312	5.14185	4.54016	4.77251	5.3359	4.84376	4.98497
Dm_00000527-RA	10.1704	10.1199	10.2188	11.0388	10.9079	11.0015	10.6152	10.5772	10.6066	11.012	10.9623	11.0253	12.397	12.3782	12.3558	11.5844	11.5185	11.591	11.6364	11.6285	11.5517
Dm_00000528-RA	10.9403	10.8884	10.8842	13.4548	13.4982	13.4725	11.6638	11.6933	11.6935	13.0827	13.1003	13.0642	10.7743	10.9697	10.7166	9.73374	9.73885	9.66876	12.1767	12.237	12.1873
Dm_00000529-RA	11.3934	11.6571	11.4551	10.5891	10.611	10.6122	10.8325	10.8133	10.8025	11.4396	11.4776	11.4202	10.2104	10.5517	10.4045	12.1199	12.13	12.1003	11.271	11.2194	11.1343
Dm_00000530-RA	9.9945	9.94147	9.98695	9.17116	9.13735	9.29812	9.07199	9.0915	9.12013	9.45641	9.57647	9.52052	10.4498	10.517	10.2768	9.74372	9.8027	9.8445	9.39475	9.43881	9.36893
Dm_00000531-RA	10.2774	10.0726	10.1004	10.4428	10.4038	10.3541	10.2968	10.1771	10.2139	10.306	10.3173	10.3834	11.662	11.4403	11.6171	10.7283	10.6268	10.7011	10.4807	10.5003	10.4669
Dm_00000532-RA	10.644	10.5322	10.6759	11.4032	11.2647	11.3439	10.7814	10.756	10.7039	11.1623	11.2108	11.2316	11.9848	11.6045	11.9444	10.8988	10.8028	10.8868	11.2654	11.3182	11.1908
Dm_00000533-RA	10.9832	10.9499	11.0366	11.7419	11.723	11.7428	11.0536	11.0202	11.0617	12.0535	12.0911	12.1265	11.2565	11.3023	11.4352	9.86545	9.87853	9.86619	11.3722	11.3726	11.3545
Dm_00000534-RA	0.900115	1.72595	1.1721	1.62847	1.35854	1.15523	1.9821	2.20498	1.42087	1.50687	1.52054	2.00213	3.39341	2.61205	1.9835	1.25402	1.97954	1.92068	1.4651	1.63728	1.63305
Dm_00000535-RA	4.64092	4.77773	3.7854	2.19026	1.9272	2.20378	6.26923	6.3449	6.48392	2.26617	2.33337	1.99439	1.47188	2.88761	3.09344	2.33348	1.58115	2.23927	2.61784	3.30314	2.19723
Dm_00000536-RA	8.2329	8.14872	8.26135	8.92541	8.89116	8.81772	8.94305	8.98536	9.06636	8.47249	8.59279	8.41583	8.73402	8.65412	8.71323	9.11944	9.39856	9.32499	8.62307	8.43229	8.55475
Dm_00000537-RA	11.3991	11.2605	11.3284	11.133	11.1938	11.234	11.0105	11.0262	11.0814	11.1273	11.0897	11.1015	11.3947	11.4264	11.3837	11.5043	11.3383	11.4274	10.9957	10.9107	10.9323
Dm_00000538-RA	10.4385	10.3665	10.4033	9.76263	9.85513	9.80826	11.2464	11.2036	11.317	9.78112	9.66194	9.7426	11.5342	11.3809	11.3377	10.5769	10.5967	10.5274	10.1009	10.0438	10.0999
Dm_00000539-RA	9.13419	9.12143	9.07513	8.97177	8.93716	8.97802	10.125	10.2106	10.1171	9.26307	9.34682	9.3911	10.2305	10.301	10.4558	9.63038	9.46648	9.71271	9.34899	9.34468	9.32523
Dm_00000540-RA	10.716	10.5936	10.6179	9.487	9.36397	9.48922	10.8427	10.7645	10.8165	9.72336	9.7669	9.73754	10.7747	10.3713	10.7562	9.96436	9.99191	9.89947	10.181	10.2467	10.2581
Dm_00000541-RA	10.0399	9.98669	10.0642	10.1867	10.0638	10.0742	11.4845	11.4855	11.4728	10.1898	10.3121	10.2758	10.1576	10.1006	10.005	8.80888	8.9711	8.68235	10.6031	10.5461	10.5936
Dm_00000542-RA	12.0387	12.5748	12.12	11.1868	11.1327	11.1214	11.8686	11.724	11.8185	11.1227	11.1105	11.061	10.5102	11.2122	11.1423	13.4699	13.6013	13.5424	11.9594	11.929	11.9453
Dm_00000543-RA	10.0074	10.5382	10.3157	9.17304	9.21332	9.21722	9.70297	9.92372	9.90032	9.2125	9.14022	8.9741	9.14362	9.26559	8.91445	11.4456	11.6678	11.5213	9.93508	9.90743	9.87257
Dm_00000544-RA	12.1854	12.1628	12.1363	12.4209	12.4421	12.426	11.9249	11.9318	11.9455	12.8852	12.8836	12.8915	13.0065	12.8371	12.7861	12.3198	12.3571	12.343	12.7002	12.686	12.6553
Dm_00000545-RA	10.5479	10.6797	10.5274	4.21303	4.58613	4.1095	8.98241	9.21625	9.02614	6.36595	6.59713	6.45248	6.18598	5.91136	5.32177	8.61315	8.83096	8.62351	6.28275	6.97496	6.65274
Dm_00000546-RA	10.467	10.6214	10.4864	9.37859	9.31506	9.30426	10.5784	10.4775	10.5741	10.0124	9.94245	9.90713	10.4292	10.4567	10.612	10.4655	10.5045	10.5145	10.7407	10.7079	10.7714
Dm_00000547-RA	7.17089	7.47794	7.57844	6.5304	6.55096	6.56681	7.65656	7.57184	7.5381	7.22673	7.10464	7.10332	8.29563	8.08922	7.98651	7.30486	7.1918	7.28837	8.07567	7.97811	7.94934
Dm_00000548-RA	11.5919	11.581	11.533	12.2424	12.2978	12.2945	11.3543	11.3997	11.4264	12.3984	12.4018	12.4117	11.64	11.701	11.5638	12.224	12.1586	12.2067	11.8958	11.8925	11.9589
Dm_00000549-RA	13.3252	13.6824	13.4993	12.9504	13.0126	12.9851	12.9716	12.9579	12.9621	13.7231	13.6587	13.5513	11.6902	11.9614	11.9308	14.421	14.4991	14.4344	13.6348	13.5627	13.6343
Dm_00000550-RA	11.2812	11.5171	11.4192	10.3783	10.4592	10.397	10.6337	10.6531	10.6224	10.7767	10.7448	10.6387	10.0937	10.6175	10.3278	12.2508	12.3005	12.2957	10.8198	10.722	10.6769
Dm_00000551-RA	12.4968	12.4335	12.4509	11.8625	11.7736	11.8272	12.4302	12.3884	12.4417	11.8672	11.8715	11.8659	12.4203	12.3442	12.4347	12.2363	12.2758	12.2744	12.1085	12.106	12.1255
Dm_00000552-RA	9.13376	9.05653	8.93036	9.56142	9.64841	9.68801	9.18766	9.37322	9.20961	9.51351	9.43411	9.52751	11.4472	11.2224	11.4767	8.31077	8.37978	8.2278	9.64682	9.49312	9.62661
Dm_00000553-RA	12.7496	12.9016	12.741	9.03985	9.081	9.006	13.3369	13.3096	13.3271	9.67979	9.69697	9.63517	9.32507	9.9098	9.91004	8.79369	8.75283	8.84474	9.65899	9.72467	9.74763
Dm_00000554-RA	10.2912	10.16	10.2008	11.0353	11.0954	11.032	11.6904	11.6223	11.6855	10.7628	10.7035	10.7442	9.78724	9.77965	9.94197	10.3221	10.2485	10.3184	10.7658	10.7481	10.7112
Dm_00000555-RA	7.95079	7.86031	8.00102	10.8444	10.9096	10.9086	8.86501	8.93751	8.95459	10.5868	10.5778	10.6408	9.66392	9.63673	9.67285	8.80736	8.7298	8.77662	10.4854	10.4814	10.3533
Dm_00000556-RA	6.20857	6.90091	6.22018	6.12495	6.25849	6.12881	8.60009	8.85885	8.6786	6.93168	7.15184	6.69754	5.13957	5.9078	6.28235	7.7857	7.86743	7.76207	6.19932	6.60079	6.62214
Dm_00000557-RA	9.00482	8.86322	8.85645	9.68058	9.66568	9.6354	8.29422	8.25878	8.31612	9.94248	9.80996	9.86794	10.4767	10.2033	10.2016	9.55573	9.55657	9.53624	9.48279	9.40999	9.31768
Dm_00000558-RA	10.7688	10.9881	10.8901	9.88098	9.87586	9.75975	11.4875	11.4334	11.4893	9.85036	9.90186	9.74296	8.29221	8.69553	8.53839	10.8749	10.8717	10.8359	9.9453	9.90669	9.89857
Dm_00000559-RA	4.73025	4.43402	4.66014	4.06553	3.57759	3.98212	4.31639	4.36721	4.12386	3.91637	4.06258	3.174	2.55097	2.99164	3.19184	5.11498	5.39303	5.56717	3.91642	3.95189	4.16532
Dm_00000560-RA	7.41216	7.72095	7.79168	11.6155	11.6071	11.5493	9.89025	9.9465	9.99649	11.174	11.2399	11.1663	8.14479	8.59069	8.44141	7.27353	7.57354	7.25024	10.9012	10.8882	10.8693
Dm_00000561-RA	12.4131	12.2858	12.3805	12.2707	12.1939	12.2552	13.6154	13.5998	13.6532	12.4582	12.4898	12.4938	11.472	11.3899	11.4244	9.73741	9.7542	9.87685	11.7855	11.7286	11.7697
Dm_00000562-RA	9.35613	9.26579	9.40395	7.10182	7.09329	7.1282	7.66786	8.01011	7.86776	6.86243	6.81894	6.54813	4.68429	4.6141	5.21817	4.09056	5.38453	4.69317	6.90089	6.89593	6.88602
Dm_00000563-RA	11.2933	11.4268	11.1922	12.6722	12.6974	12.6836	11.4694	11.4703	11.4571	12.7257	12.7402	12.6729	11.5861	11.7621	11.6875	12.6638	12.8122	12.7336	12.5361	12.5258	12.5492
Dm_00000564-RA	9.66618	9.54725	9.57749	9.00023	9.0834	8.95877	8.7919	8.69902	8.70503	9.72794	9.85292	9.81366	9.59065	9.651	9.49685	8.46826	8.5037	8.48323	9.85747	9.94604	9.78106
Dm_00000565-RA	8.92084	8.96908	8.89611	9.4111	9.46247	9.40421	9.4444	9.49414	9.49853	9.06604	9.07271	9.01442	9.00713	8.9305	8.9861	10.4839	10.4868	10.474	9.36538	9.22439	9.25005
Dm_00000566-RA	10.9163	10.8508	10.9077	11.691	11.7328	11.6803	10.8496	10.8311	10.8701	11.2237	11.2323	11.21	10.8449	10.9586	10.8089	10.9716	10.963	10.9885	10.966	10.9651	11.0063
Dm_00000567-RA	9.57053	9.5634	9.52071	7.08753	7.4486	7.36418	10.3511	10.2609	10.3536	9.69242	9.67501	9.67646	7.37357	7.93353	7.58283	6.45602	6.67951	6.44696	8.07619	8.10996	8.0193
Dm_00000568-RA	9.2003	9.27566	9.17377	8.79059	9.01108	8.9673	4.84808	4.95829	5.08178	9.01376	9.14695	9.03685	8.20248	8.04629	7.86059	8.50089	8.64905	8.57349	8.80518	8.91519	8.71065
Dm_00000569-RA	6.90061	6.5607	6.86183	5.78781	5.92416	5.86249	7.61373	7.55323	7.45775	5.29278	5.33546	5.26008	4.54137	4.82399	3.26519	5.63415	5.88841	6.09951	5.03372	4.50191	4.55289
Dm_00000570-RA	10.6415	10.4938	10.4997	11.1231	11.2831	11.1222	11.011	11.0756	10.9925	10.8506	10.9533	10.8702	11.2521	11.3015	11.0978	10.4378	10.4256	10.4034	11.017	11.1259	11.0052
Dm_00000571-RA	12.6475	12.7442	12.6997	12.0445	12.1021	12.1225	11.4568	11.5416	11.5506	11.9824	11.9312	11.8983	11.8093	11.9356	11.8183	12.985	13.0087	13.0244	12.416	12.3788	12.4403
Dm_00000572-RA	6.72979	7.0114	6.47511	5.53298	4.86597	5.15911	6.85008	6.58598	6.6175	5.60237	5.38914	5.23837	5.60843	5.26825	4.36187	5.84255	5.92104	5.86746	4.70305	5.5392	5.18551
Dm_00000573-RA	10.4832	10.4269	10.4274	10.0809	10.151	10.1515	9.89549	9.91069	9.92841	10.384	10.4033	10.3818	10.4529	10.6842	10.6944	11.0391	11.0856	11.13	10.3406	10.2725	10.4097
Dm_00000574-RA	13.1132	13.1248	13.1	12.7712	12.7661	12.7441	13.3109	13.2424	13.2636	12.8915	12.8568	12.8764	13.2126	13.115	13.1891	12.957	13.0092	12.9438	13.067	13.0808	13.1335
Dm_00000575-RA	11.7214	11.732	11.7847	10.6198	10.6084	10.5847	10.8294	10.7984	10.8477	10.9907	10.9954	11.0589	10.8911	10.8486	10.7659	11.8287	11.8218	11.8104	11.2674	11.2579	11.3163
Dm_00000576-RA	9.04111	9.06657	9.01727	1.28302	1.34254	0.582385	6.55705	6.64943	6.35552	1.51638	0.826628	0.696823	1.28211	1.01065	1.1658	1.17327	1.40013	1.49085	1.0573	0.745777	1.28912
Dm_00000577-RA	6.80874	7.22812	7.04231	6.69118	6.85418	6.43156	9.17019	9.16903	9.27643	7.87176	8.02168	8.05709	7.30456	8.71272	8.1747	2.71769	3.04422	2.60626	7.48204	7.59839	7.44558
Dm_00000578-RA	9.69462	9.60281	9.74263	7.23028	7.09811	6.92685	10.1483	10.0351	10.0519	7.25853	7.19219	7.1929	8.15799	7.86839	7.78933	6.82343	7.1738	7.20815	7.17609	6.93033	6.92115
Dm_00000579-RA	10.3736	10.5517	10.3806	12.6375	12.6463	12.6572	11.2469	11.2455	11.2747	11.9588	11.9709	11.8638	8.93768	9.61437	9.41307	9.90237	10.0919	10.0913	11.3551	11.2931	11.2979
Dm_00000580-RA	11.4289	11.3836	11.4194	11.4209	11.4034	11.4563	11.895	11.9088	11.9274	11.4289	11.4408	11.4435	12.0523	11.8998	11.9436	10.3614	10.2535	10.3095	11.4074	11.3462	11.3488
Dm_00000581-RA	11.3441	11.2973	11.1579	10.745	10.815	10.7835	11.0515	11.0266	10.984	10.6907	10.7988	10.8128	11.5959	11.6054	11.5594	10.9595	10.9478	11.0121	11.0732	11.0623	11.0672
Dm_00000582-RA	10.2863	10.1419	10.2098	10.0514	10.0107	10.0758	9.88787	9.77559	9.78649	9.80985	9.86838	9.95914	11.7067	11.3336	11.5103	9.73046	9.723	9.76574	10.0476	10.1236	10.1372
Dm_00000583-RA	5.38953	5.35028	5.45418	6.61883	6.21963	6.44202	6.21708	6.20507	6.28706	6.34843	6.74246	6.62252	8.306	7.84465	8.20689	6.52004	6.45515	6.58489	7.2243	7.04668	6.94099
Dm_00000584-RA	12.1956	12.102	12.2079	9.54531	9.53991	9.54065	10.1168	10.0297	10.036	10.1425	10.1408	10.2464	9.97663	9.70194	10.0296	10.9818	10.9859	11.0236	10.1381	9.99471	10.0774
Dm_00000585-RA	8.99697	9.03707	9.13374	9.61824	9.68813	9.66316	8.64623	8.6728	8.66814	9.41419	9.35696	9.28101	8.91169	9.37125	9.36449	10.2038	10.1005	10.1667	9.37631	9.32846	9.28845
Dm_00000586-RA	9.49321	9.31507	9.50963	9.38794	9.39764	9.41819	9.88973	9.78945	9.78788	9.30542	9.44848	9.31027	10.8849	10.4042	10.6094	9.58762	9.55928	9.51975	9.36834	9.57083	9.56367
Dm_00000587-RA	10.9418	10.7574	10.9517	10.6892	10.6853	10.6494	10.9234	10.8806	10.9547	10.6814	10.7115	10.7578	11.2114	10.9493	11.1343	10.7222	10.7044	10.7392	10.8552	10.8616	10.9156
Dm_00000588-RA	8.01215	7.94717	7.97987	7.84456	7.72282	7.6365	8.2902	8.4492	8.24438	7.78913	7.73604	7.82549	9.96358	9.78466	9.62322	8.03332	7.83026	8.01138	8.25428	8.28872	8.43158
Dm_00000589-RA	5.91417	6.14	5.92185	6.94944	6.54382	6.55547	7.32446	7.23709	7.29971	6.19209	6.08253	6.40961	7.20032	5.90404	6.21124	7.74258	7.75595	8.0406	6.54268	6.37169	6.49183
Dm_00000590-RA	3.40244	3.35544	3.52011	4.05911	4.80102	3.97808	4.38282	4.22871	4.53901	3.73019	3.24857	3.50664	4.14758	4.77954	4.28682	5.05901	4.48774	4.77659	3.74295	3.70842	3.86849
Dm_00000591-RA	8.87739	9.04394	9.06003	10.3563	10.3362	10.3514	9.28134	9.26637	9.32302	10.3711	10.3096	10.286	10.2154	10.4412	10.5809	10.5606	10.5457	10.5352	10.1508	10.0743	10.1321
Dm_00000592-RA	7.23746	7.23366	7.36821	7.6395	7.78663	7.77944	8.17132	8.15744	8.33957	7.14616	7.25586	7.0659	7.57822	7.98031	7.72742	7.85436	8.08832	7.99186	7.46547	7.71266	7.26141
Dm_00000593-RA	1.26627	0.979479	2.27558	1.60621	1.89941	2.56833	2.1521	2.74609	1.96354	1.71774	2.08434	1.41493	0.925346	1.82333	0.877517	1.24262	0.974999	1.70014	2.02486	2.01359	1.31045
Dm_00000594-RA	9.40338	9.49509	9.31947	10.7469	10.7443	10.6825	10.3293	10.2135	10.3253	10.9646	10.9208	10.8597	8.42473	9.0714	9.02247	9.94432	10.0022	9.98575	10.5555	10.4573	10.4912
Dm_00000595-RA	9.88046	9.66044	9.72012	9.7201	9.7611	9.79699	10.2536	10.2569	10.2007	10.0907	10.1282	10.1664	11.3769	11.0089	10.9971	9.2607	9.32421	9.19277	10.1682	10.2328	10.1799
Dm_00000596-RA	6.60893	6.61501	6.18985	6.76646	7.04	6.94429	7.55797	7.61025	7.62725	6.83115	6.59598	6.91448	8.14431	7.44645	7.69789	6.83024	6.94283	6.73607	6.90959	6.78126	6.91194
Dm_00000597-RA	6.19083	6.09561	6.33843	3.97783	4.27998	4.10369	7.54309	7.53521	7.66841	4.01723	3.74785	4.12437	2.6761	4.24233	4.09354	5.05976	5.29184	5.18484	4.17142	4.03152	3.11985
Dm_00000598-RA	10.5587	10.4168	10.4353	11.3746	11.3884	11.3484	10.962	10.8883	10.9222	11.0854	11.1405	11.1911	11.9604	11.4621	11.8382	11.2296	11.1665	11.1735	11.1915	11.3103	11.2765
Dm_00000599-RA	11.5108	11.3557	11.5049	10.8448	10.8044	10.8359	11.663	11.6566	11.6999	11.3404	11.3369	11.3357	11.9299	11.6085	11.7867	11.7997	11.853	11.8678	11.5437	11.5201	11.513
Dm_00000600-RA	9.79202	9.4948	9.7383	10.3509	10.2193	10.3177	10.6252	10.6738	10.4941	10.4431	10.5729	10.546	11.8761	11.5856	11.7253	10.0103	9.91929	9.97759	10.3681	10.3482	10.3454
Dm_00000601-RA	12.2555	12.1794	12.2838	12.0534	12.1651	12.0739	11.4552	11.5036	11.4014	12.0361	12.0556	12.0251	11.9228	11.8317	11.6571	12.0853	12.0587	12.1088	11.8702	11.9545	11.8848
Dm_00000602-RA	7.39021	7.17885	7.2188	8.07455	7.81392	8.00276	9.65395	9.64507	9.65494	7.86772	7.86708	8.12679	8.61015	8.12423	8.71995	7.24068	7.17502	7.11218	7.58397	7.52224	7.2555
Dm_00000603-RA	11.2043	11.1268	11.2954	8.72613	8.72983	8.75748	10.3982	10.4172	10.3639	9.13693	9.18068	9.15997	10.7317	10.5616	10.3442	7.96133	8.14621	7.95843	8.38964	8.4058	8.36582
Dm_00000604-RA	7.76738	7.72886	7.59996	8.6675	8.62898	8.48284	8.23106	8.26544	8.24966	8.02908	8.25999	8.02609	5.28324	6.19365	5.46668	2.89601	3.23036	2.7821	6.96312	6.74698	6.76964
Dm_00000605-RA	8.39113	8.39509	8.5	9.65206	9.7892	9.72575	9.01125	8.99293	8.93463	9.45039	9.43595	9.34229	9.54129	9.195	9.18317	8.83661	8.85416	8.70267	9.13553	8.99494	8.91334
Dm_00000606-RA	8.99606	9.10913	9.02343	8.00242	8.04959	8.07201	7.6318	7.65044	7.63924	7.60343	7.75836	7.85865	7.34984	6.54028	6.12946	7.82789	7.89684	8.0937	7.28162	7.31613	7.31397
Dm_00000607-RA	11.5618	12.0916	11.8829	6.22798	6.08324	6.33181	5.49651	5.67237	5.51802	5.85502	5.56835	5.94453	4.09438	4.17529	4.27334	5.40167	4.83128	5.5818	5.31667	5.63289	5.68203
Dm_00000608-RA	11.5722	11.9912	11.7305	11.6784	11.701	11.6952	10.177	10.2766	10.1202	12.5805	12.6146	12.3606	11.2489	12.1643	12.1159	10.8403	10.9763	10.8448	12.0193	12.0969	12.0195
Dm_00000609-RA	12.0712	12.2464	12.1474	10.4844	10.5287	10.5681	11.3703	11.4732	11.4141	10.9178	10.9145	10.9333	10.7586	11.0896	10.9187	12.0786	12.1444	12.1175	11.2191	11.1307	11.2065
Dm_00000610-RA	7.7807	7.74859	7.56847	8.03832	8.04735	8.09547	7.89693	8.19324	8.11784	8.51545	8.69678	8.61154	8.85149	8.79372	8.81983	9.1585	9.16922	9.13696	8.17159	8.30673	8.30212
Dm_00000611-RA	10.0304	10.0141	10.0451	9.48268	9.43872	9.40855	9.38938	9.49724	9.50171	9.45725	9.50287	9.43116	9.61303	9.77095	9.85031	10.3567	10.3693	10.4053	9.48773	9.48769	9.49119
Dm_00000612-RA	8.35415	8.49029	8.29052	9.99648	10.0359	9.95896	9.29022	9.27738	9.30153	10.3812	10.3722	10.3271	9.32068	9.68869	9.86932	11.0888	11.1603	11.0598	9.70021	9.69976	9.76824
Dm_00000613-RA	11.659	11.5606	11.5901	12.0198	12.0646	12.1224	11.6885	11.7201	11.7039	12.2388	12.1883	12.2332	11.8212	11.6969	11.4773	12.2161	12.1958	12.2303	11.5372	11.5339	11.5476
Dm_00000614-RA	11.708	11.7559	11.7754	11.1012	11.0917	11.1105	11.461	11.5027	11.6006	11.0101	11.0616	11.0327	10.4796	10.2597	10.3615	11.8764	11.8916	11.9317	11.1877	11.1165	11.1491
Dm_00000615-RA	16.1069	16.4147	16.2801	14.342	14.3398	14.3276	13.5729	13.5737	13.6202	13.1556	13.1554	12.9984	13.4022	13.7515	13.3225	16.0761	16.1209	16.1323	14.143	14.1657	14.1607
Dm_00000616-RA	11.1974	11.0559	11.1888	11.5093	11.4558	11.5066	11.0174	11.148	11.1026	11.3453	11.347	11.4041	10.2457	10.5628	10.1986	10.3615	10.3972	10.3291	11.0354	11.0781	10.9911
Dm_00000617-RA	0.572737	1.63858	0.911749	1.11487	0.656784	2.04496	5.48695	5.32449	5.54814	1.35802	0.313803	0.637607	1.51475	1.25939	0.540858	0.545794	0.694111	1.33663	0.468793	0.259008	0.621954
Dm_00000618-RA	9.13864	9.29705	9.30537	9.25803	9.10032	9.22624	8.39622	8.38368	8.52643	8.77236	8.73048	8.72077	8.54138	8.88047	8.83801	10.4512	10.3597	10.4918	8.94364	8.8173	8.66138
Dm_00000619-RA	13.2526	13.4515	13.3275	14.163	14.2279	14.1978	13.8237	13.8667	13.8227	12.2022	12.3007	12.1567	14.0222	14.4708	14.2315	15.7243	15.7295	15.7192	13.9209	13.9181	13.8761
Dm_00000620-RA	1.30851	0.868888	0.684306	0.803659	0.423658	0.215596	0.758384	1.36571	1.26515	0.357128	0.277297	0.243833	1.11084	2.3326	1.27344	1.27882	0.441107	0.350596	1.19694	1.55235	1.36423
Dm_00000621-RA	10.9071	10.8325	10.8947	11.1314	11.1532	11.0781	9.58468	9.6411	9.64706	11.0788	11.0262	11.1338	11.2229	11.2094	11.1605	11.1231	11.1449	11.1406	10.7146	10.7153	10.6956
Dm_00000622-RA	9.5507	9.78491	9.59433	11.341	11.3314	11.3119	9.42592	9.43938	9.56349	11.2689	11.2466	11.2454	9.40672	9.59239	9.34991	10.7521	10.7201	10.6521	10.6726	10.6282	10.6344
Dm_00000623-RA	12.459	12.389	12.481	13.9359	13.9455	13.9682	10.4583	10.4348	10.4178	14.0112	13.9944	14.0724	14.0895	13.4757	13.8181	8.89856	8.92202	8.86859	12.8652	12.9169	12.8713
Dm_00000624-RA	8.31581	8.41722	8.31677	5.62511	5.27904	4.92533	5.20173	5.31624	5.17133	8.95754	9.196	9.01543	6.89197	6.33378	5.568	4.17579	3.88533	4.13276	9.63771	9.76026	9.55999
Dm_00000625-RA	5.74317	5.74542	5.5321	1.80913	2.52685	1.03935	8.37427	8.39332	8.35895	2.47887	2.93292	2.13675	3.45621	4.28969	4.32597	2.77175	1.94174	3.31736	4.42653	4.57826	4.2779
Dm_00000626-RA	10.8011	10.8372	10.7656	10.153	10.0544	10.1031	9.80179	9.6379	9.72237	10.4612	10.4843	10.4125	11.0521	10.6458	10.5449	9.63025	9.59507	9.57478	10.4427	10.4725	10.5228
Dm_00000627-RA	10.7586	10.7611	10.7152	9.71572	9.75909	9.78255	9.76198	9.71338	9.73857	9.70851	9.63843	9.69331	9.0285	9.27266	8.99499	9.451	9.54928	9.42925	8.71315	8.68837	8.66716
Dm_00000628-RA	10.9153	10.7334	10.8668	11.1488	11.1558	11.1714	10.3127	10.3357	10.3264	11.0832	11.0686	11.1262	11.4771	11.2331	11.299	10.6419	10.6251	10.6017	11.1193	11.0906	11.0466
Dm_00000629-RA	6.05254	6.21806	6.14533	4.46647	5.01273	4.62368	5.97524	5.81275	6.01971	3.87665	3.71364	3.5324	4.38724	2.49025	3.63351	2.69565	4.40206	3.64199	3.58994	3.67431	3.55379
Dm_00000630-RA	10.4087	10.7	10.449	10.3994	10.3243	10.3755	9.74918	9.81565	9.8745	10.2982	10.28	10.2817	9.26882	9.71184	9.53213	11.594	11.654	11.6191	10.4185	10.429	10.3856
Dm_00000631-RA	10.0404	9.96244	9.99158	11.7158	11.7582	11.675	10.9862	10.9655	10.9174	11.7247	11.7057	11.7655	12.359	11.9426	12.2903	9.54989	9.66485	9.6476	10.9363	10.9818	10.9414
Dm_00000632-RA	9.88113	9.71371	9.77514	10.4265	10.4015	10.5226	10.4501	10.3602	10.3495	10.7417	10.7849	10.8293	12.5668	12.033	12.3797	10.1506	10.2296	10.1123	10.9402	10.9472	10.8926
Dm_00000633-RA	10.376	10.283	10.3863	6.88055	6.88554	6.91596	11.6929	11.683	11.651	8.56318	8.62211	8.73623	9.20421	9.65833	9.32004	8.01702	8.08198	8.25841	8.68219	8.60062	8.48272
Dm_00000634-RA	7.89395	7.809	7.99862	7.56336	7.54279	7.43816	8.12586	8.0577	7.94741	7.62069	7.65795	7.56718	8.3191	8.10958	8.35456	7.74443	7.63824	7.54018	7.62606	7.74942	7.61504
Dm_00000635-RA	9.09825	8.98251	9.0554	9.0418	8.86794	8.89425	9.33141	9.31574	9.4315	8.94323	8.83441	8.68015	8.80969	8.84309	8.83678	8.99819	9.08164	9.15221	8.76949	8.87421	8.76895
Dm_00000636-RA	9.46183	9.43495	9.34294	11.5676	11.5548	11.6348	11.6891	11.6961	11.4551	11.4218	11.4199	11.4905	12.0873	11.4287	11.3528	9.88563	9.86651	9.80597	10.77	10.8954	10.7997
Dm_00000637-RA	0.262388	0.386478	0.145499	0.860466	0.344023	0.283021	6.37736	6.25799	6.11225	0.19903	0.00517597	0.755878	0.305861	0.129199	0.231172	0.236014	0.379957	0.184051	0.160123	-0.0502617	0.310311
Dm_00000638-RA	9.49981	9.50686	9.47215	8.70663	8.94379	8.79029	9.29265	9.23152	9.33553	9.19983	9.13415	9.19589	9.74371	9.68945	9.75892	9.57298	9.66724	9.58071	9.36062	9.37873	9.33546
Dm_00000639-RA	11.1564	11.5667	11.3797	10.4346	10.55	10.4683	11.3809	11.3916	11.3771	10.5601	10.5011	10.3841	9.41154	10.1945	9.85089	12.6753	12.8024	12.7147	11.2049	11.0316	11.0634
Dm_00000640-RA	10.236	10.2817	10.2677	11.1928	11.2267	11.1706	10.6806	10.6761	10.6521	11.2526	11.2289	11.2029	9.23306	9.29231	9.06998	9.7915	9.71901	9.77603	10.2302	10.3117	10.3309
Dm_00000641-RA	12.077	12.2232	12.158	11.639	11.6497	11.6519	10.6899	10.6178	10.7194	11.6875	11.7454	11.7494	11.3023	11.6407	11.3034	12.4551	12.428	12.4209	11.5179	11.5598	11.5854
Dm_00000642-RA	11.175	11.3497	11.1375	11.3405	11.3235	11.3758	11.1762	11.1786	11.2243	11.0356	11.0341	10.9931	11.2438	11.6155	11.5752	12.9677	13.0176	12.947	11.4647	11.4207	11.5146
Dm_00000643-RA	10.8737	10.9413	10.9048	10.4111	10.4035	10.3883	10.9208	10.8004	10.8839	10.3914	10.396	10.4199	11.9512	11.9624	12.0838	11.3686	11.4014	11.4059	10.816	10.8345	10.8903
Dm_00000644-RA	8.84886	8.7888	8.80876	8.12054	7.89221	8.07346	9.09997	8.96714	9.00403	7.70674	7.72839	7.63176	7.25227	7.23999	7.1786	6.8223	6.96847	6.90562	7.06864	7.13297	7.21286
Dm_00000645-RA	11.4995	11.4749	11.4409	12.9253	12.886	12.908	11.037	11.0006	11.0194	12.8923	12.8916	12.8366	11.7248	11.6202	11.6689	12.7082	12.7008	12.7136	12.6793	12.6397	12.6994
Dm_00000646-RA	11.7779	11.6548	11.6727	11.2492	11.3498	11.3314	11.638	11.648	11.6495	11.3923	11.3778	11.4217	12.3035	12.1894	12.2813	11.4779	11.51	11.46	11.4815	11.4554	11.4937
Dm_00000647-RA	9.41403	9.26082	9.45737	8.68406	8.73549	8.84993	9.6549	9.71346	9.83755	9.07324	9.21943	9.08703	9.30868	9.36646	9.10658	10.8475	10.8863	10.8707	9.45842	9.3709	9.3706
Dm_00000648-RA	10.2912	10.395	10.2637	8.91411	8.94457	9.12456	8.99627	9.08199	9.07796	8.55546	8.47504	8.59816	8.81955	8.66187	8.72585	8.56426	8.63412	8.72823	9.12735	9.27345	9.29142
Dm_00000649-RA	11.8444	11.9342	11.8798	12.1644	12.1491	12.1375	11.8288	11.8207	11.8009	12.0758	12.0377	12.0057	11.8732	11.9566	12.1474	12.8286	12.8733	12.855	12.0468	12.0365	12.0473
Dm_00000650-RA	-1.44593	-1.4194	-1.46902	-1.43678	-1.42875	-1.51054	-1.31964	-0.801097	-0.905894	-1.45864	-1.49488	-1.50763	-1.43691	-1.47212	-1.45226	-1.45128	-1.42086	-1.46158	-1.46621	-1.50464	-1.43597
Dm_00000651-RA	7.78498	7.56575	7.60897	6.79403	7.17381	6.76998	9.99128	10.288	10.0816	8.12222	8.14668	8.15084	6.95798	6.41869	6.41864	5.42505	5.31176	5.53954	7.22454	7.33384	7.21478
Dm_00000652-RA	12.7523	12.5795	12.7212	12.1506	12.1688	12.1794	12.1766	12.1633	12.1941	12.4204	12.3488	12.3927	13.4004	13.2819	13.5259	12.4831	12.4637	12.5126	12.7154	12.7068	12.7402
Dm_00000653-RA	8.46975	8.27565	8.37181	6.75283	6.96579	7.03467	10.5735	10.4401	10.5196	7.75499	7.72878	7.8549	6.88877	6.66649	6.37224	4.12399	4.30297	4.76922	6.55641	6.27908	6.44196
Dm_00000654-RA	4.29068	4.10544	4.89766	4.76218	5.04	4.7203	5.64411	5.03905	5.16693	5.40419	5.13966	5.27386	6.21884	6.17933	6.3444	4.71085	4.30749	4.02375	4.74593	4.62385	5.1629
Dm_00000655-RA	9.64318	9.66751	9.73241	10.0109	9.77426	9.90388	9.93676	9.94477	9.94025	9.80205	9.79406	9.74427	10.3669	10.3959	10.6846	10.0535	9.92167	10.0647	9.4934	9.36175	9.40719
Dm_00000656-RA	6.50874	6.86005	6.49403	4.05002	3.77288	3.51061	6.24697	6.09072	6.00293	7.24	7.20052	7.09033	6.52942	7.46832	6.91881	7.87729	7.74502	7.63939	6.65001	6.88182	6.7685
Dm_00000657-RA	8.31274	8.05905	8.45048	8.118	8.032	8.02954	8.14735	8.09676	8.00487	8.19989	8.21483	8.36119	7.33263	7.71883	7.67992	8.17088	7.97748	8.25848	7.77918	7.89751	7.77226
Dm_00000658-RA	5.29607	4.74187	5.38212	7.02555	6.71624	6.98098	5.99774	6.10301	6.14275	6.56819	6.94238	6.53701	7.92065	7.40385	7.87381	5.99622	6.00808	6.1836	6.69143	6.36153	6.69621
Dm_00000659-RA	5.47035	5.72586	5.25295	5.50849	5.6478	5.56759	6.05559	6.43151	5.8678	5.92766	6.21161	6.1034	4.93321	4.44381	4.62366	5.3658	4.86965	5.27441	5.2527	5.29563	4.9447
Dm_00000660-RA	11.4887	11.3714	11.4182	11.8793	11.8726	11.9293	11.7526	11.7665	11.8013	11.6136	11.6021	11.639	11.4303	11.57	11.9515	11.3332	11.4069	11.3096	11.3268	11.2955	11.3203
Dm_00000661-RA	11.5108	11.8775	11.6341	10.4409	10.428	10.391	11.2992	11.2223	11.1912	10.6505	10.6174	10.458	8.97483	9.93341	9.60249	13.2502	13.4193	13.3139	11.3285	11.3305	11.3686
Dm_00000662-RA	1.91243	2.55022	2.63407	2.21467	2.01884	2.57698	2.89319	2.5802	3.03629	1.55511	2.30083	2.04625	1.67077	3.3974	1.58903	2.77901	2.88729	2.69467	2.01485	2.45971	1.9741
Dm_00000663-RA	9.79165	9.81515	9.82321	2.47562	2.81104	2.30692	9.53223	9.68106	9.68128	3.06688	2.79535	2.74452	2.18628	1.84352	1.71285	2.32772	2.63648	2.67364	2.62235	1.51868	1.8588
Dm_00000664-RA	11.4264	11.5105	11.4355	11.5935	11.5502	11.5254	11.4261	11.3605	11.4003	11.1966	11.2383	11.1462	10.7541	10.9412	10.6233	12.8235	12.8663	12.8747	11.5244	11.5748	11.5242
Dm_00000665-RA	14.0748	14.0507	14.1416	14.0708	14.0993	14.1217	12.1693	12.259	12.3176	14.3524	14.3136	14.3144	13.213	13.269	13.0556	12.8099	12.7734	12.8337	13.383	13.4055	13.3842
Dm_00000666-RA	8.76175	8.46036	8.88482	9.22957	9.17709	9.20837	8.43908	8.42629	8.45821	8.82767	8.81873	8.75762	9.41197	8.69778	9.23516	9.2429	9.40511	9.29134	8.80228	8.85805	8.87336
Dm_00000667-RA	11.4744	11.3831	11.4438	10.8867	10.916	10.9116	10.8459	10.834	10.8398	10.1925	10.22	10.2125	10.568	10.1783	10.2104	10.6177	10.5287	10.5302	9.77787	9.64466	9.65557
Dm_00000668-RA	7.92561	7.87517	7.79615	6.17001	6.16463	6.0145	8.62844	8.74874	8.58852	6.86769	6.60309	6.53423	6.22124	6.8272	6.75111	7.65078	7.54253	7.74234	7.81491	7.99623	7.92354
Dm_00000669-RA	6.57078	6.68262	6.31515	7.24686	7.5126	7.46195	4.29722	3.99395	4.11636	6.65559	6.4094	6.55605	7.67234	7.34661	7.31458	9.86499	9.9058	9.97838	7.91192	7.84455	8.01374
Dm_00000670-RA	5.09746	6.05004	5.58533	6.09353	6.05472	5.60217	2.91916	2.79386	3.25177	5.60096	5.82677	5.32444	5.91708	6.82736	6.25063	9.07325	9.18189	8.92843	4.50473	5.27936	4.82414
Dm_00000671-RA	13.4383	13.3196	13.3575	13.3253	13.3195	13.3566	12.9818	13.0042	13.0042	12.9893	12.9588	13.051	14.1874	13.7922	13.8027	12.7016	12.6728	12.7478	13.1984	13.2085	13.2308
Dm_00000672-RA	8.61942	8.96017	8.79731	9.39361	9.44747	9.46988	7.78107	7.77176	7.64839	9.33651	9.30748	9.27827	7.30772	7.92118	7.55301	8.83166	8.82876	8.64464	9.56819	9.39704	9.44508
Dm_00000673-RA	9.40135	9.62324	9.58598	9.64304	9.70853	9.54606	9.18984	9.25542	9.20201	9.51385	9.41972	9.48644	9.81776	9.82464	9.77492	9.68992	9.81473	9.65612	9.53922	9.58326	9.48405
Dm_00000674-RA	9.13272	8.83764	9.12398	9.33103	9.29985	9.32572	9.8366	9.82034	9.81558	9.36484	9.31395	9.39851	10.9007	10.648	10.9632	8.21457	8.40626	8.2061	9.22862	9.28365	9.26347
Dm_00000675-RA	8.45617	8.56231	8.43427	7.91869	8.08376	8.10233	9.19553	9.19301	9.24566	8.24638	8.35823	8.09247	8.31108	8.2843	8.56474	7.11649	7.18132	7.01331	8.08974	8.20052	8.07601
Dm_00000676-RA	9.96549	9.84918	10.0433	9.77458	9.7553	9.8248	9.63639	9.62192	9.63068	10.0128	9.9548	9.95747	10.4686	9.75696	9.68865	10.6159	10.536	10.5853	9.83352	9.85596	9.89257
Dm_00000677-RA	9.17912	9.22626	9.10275	11.3642	11.2573	11.3346	9.70532	9.62733	9.64047	10.9555	10.9431	10.9929	10.6099	10.535	10.7031	10.4597	10.4181	10.4825	10.1998	10.1539	10.2802
Dm_00000678-RA	8.58791	8.60978	8.27657	9.1993	9.21316	9.1345	8.82827	8.70288	8.67689	8.44164	8.3489	8.40976	7.54449	7.602	7.88034	8.6651	8.72554	8.90197	8.12645	8.29544	8.17993
Dm_00000679-RA	9.38176	9.05494	9.20572	9.8941	9.72849	9.75079	9.49996	9.45801	9.4286	9.65558	9.57624	9.69132	10.9352	10.8614	11.0858	9.66048	9.6916	9.62303	9.62097	9.70216	9.70266
Dm_00000680-RA	4.29737	3.86429	4.77907	2.24594	2.32407	1.36701	6.4767	6.74395	6.66602	9.20301	9.0975	9.10021	10.1691	12.67	10.0802	4.1423	3.84694	3.2201	3.43263	3.18628	2.99804
Dm_00000681-RA	10.5367	10.5379	10.5956	10.5193	10.4973	10.5484	10.6779	10.6775	10.7091	10.7249	10.6989	10.6946	10.5176	10.5118	10.2671	10.7547	10.6801	10.7546	10.3926	10.4535	10.32
Dm_00000682-RA	6.4702	6.26342	6.198	11.3359	11.3486	11.3538	8.57984	8.64342	8.66215	9.43829	9.46951	9.47397	7.22523	7.76442	7.76704	8.4587	8.48033	8.52548	8.29206	8.26949	8.34816
Dm_00000683-RA	4.89365	5.10419	4.97915	6.46987	6.0909	6.19484	3.36269	3.98556	4.14788	5.8405	6.07225	6.34705	4.57194	5.86901	4.38965	2.93762	3.60432	3.16509	3.2576	3.3747	3.44167
Dm_00000684-RA	0.454608	-0.192736	0.762307	0.740188	0.528179	1.01384	-0.321248	-0.345577	-0.319213	0.401168	1.0127	0.680023	-0.2173	-0.266474	-0.238857	-0.237494	-0.194774	-0.251876	-0.258317	-0.310192	-0.215979
Dm_00000685-RA	11.0528	10.9258	11.0755	10.3034	10.3086	10.3373	10.5878	10.7045	10.6263	10.5394	10.4836	10.4212	10.3435	10.2352	10.0385	10.4803	10.5499	10.465	10.3674	10.2995	10.2701
Dm_00000686-RA	9.25201	9.1756	9.09326	9.63286	9.65967	9.65587	9.90406	9.87937	9.9376	9.07447	9.02078	9.03663	7.21047	7.2757	7.41378	6.00286	5.90486	5.63571	7.90698	7.99385	8.01134
Dm_00000687-RA	8.8419	9.12186	9.06337	12.5245	12.5063	12.4229	10.9795	10.8304	10.9469	12.0441	12.0789	11.9279	8.19016	8.75465	8.4701	10.0194	10.0912	10.0597	11.1446	11.257	11.165
Dm_00000688-RA	12.3661	12.2752	12.4067	13.3358	13.3512	13.3012	10.2534	10.2699	10.2423	13.7124	13.7246	13.7204	10.5554	10.0143	8.73769	7.38908	7.49571	7.31838	10.8614	10.807	10.8633
Dm_00000689-RA	9.36959	9.70108	9.42265	9.39128	9.37997	9.27532	9.10199	8.9897	9.06454	9.01027	8.96555	8.88371	6.46957	7.21483	6.59659	8.19261	8.26652	8.37032	8.21492	8.24334	8.10391
Dm_00000690-RA	9.77663	9.69068	9.76888	6.77801	7.02259	7.05444	11.6319	11.6909	11.6337	7.8306	7.76793	7.63817	3.3977	4.7594	4.74328	3.06318	3.58417	3.25965	4.93419	5.31021	5.12835
Dm_00000691-RA	8.23586	8.19136	8.15059	1.80404	1.8715	2.13901	5.13243	4.90312	4.81037	1.6172	2.28162	2.28796	1.39991	2.31852	2.28013	1.68062	1.51874	1.21072	2.37943	1.75816	1.81094
Dm_00000692-RA	14.2012	14.2113	14.2332	8.00002	8.08702	7.90782	11.7495	11.7548	11.745	9.01362	9.16263	9.07358	8.366	8.38269	8.69847	7.30711	7.56264	7.57957	9.90427	9.80164	9.82477
Dm_00000693-RA	5.51793	5.2426	4.79466	1.41434	1.83622	0.824214	3.7805	3.00364	3.16129	1.27102	1.3424	1.47881	1.41355	1.51455	0.882201	0.887538	1.51638	1.25152	1.22058	0.958942	0.970245
Dm_00000694-RA	7.23989	7.29757	7.18513	7.78565	7.59451	7.4936	6.97814	6.76455	6.76729	7.78767	7.86929	7.69946	7.47392	7.55539	7.3098	7.16789	6.7609	6.76028	7.60561	7.68434	7.32631
Dm_00000695-RA	9.59541	9.79503	9.69103	9.686	9.76765	9.7263	8.64885	8.48616	8.59789	9.65103	9.71266	9.65387	9.02573	9.31403	9.5245	11.0926	11.1341	11.1103	9.87632	9.90404	9.94377
Dm_00000696-RA	10.8065	10.8323	10.8735	14.0256	14.0213	14.0282	12.6686	12.7234	12.6863	13.8699	13.8484	13.8656	10.9578	11.3812	11.3343	10.6133	10.5472	10.6061	13.1842	13.1143	13.1558
Dm_00000697-RA	9.01407	9.23945	9.18706	8.88096	8.84645	8.84992	9.2413	9.2143	9.23019	8.33143	8.37312	8.26358	7.85143	8.32369	7.77976	9.57176	9.69502	9.55657	8.23754	8.22883	8.24441
Dm_00000698-RA	10.6494	10.5856	10.5948	10.981	10.9282	10.9803	10.4906	10.4549	10.4283	10.657	10.623	10.6767	11.2582	11.2094	11.3657	10.679	10.6883	10.7674	10.4556	10.5023	10.4724
Dm_00000699-RA	9.2929	9.24846	9.28617	9.2802	9.19441	9.23748	8.4594	8.43859	8.45689	9.81326	9.66755	9.62255	10.0062	9.76886	9.86903	6.59633	7.02625	6.60804	8.53106	8.53912	8.613
Dm_00000700-RA	9.18792	9.10867	9.17381	10.5025	10.558	10.5157	7.70775	7.85464	7.6548	10.8072	10.8915	10.8804	11.0175	10.3205	10.3051	8.69913	8.72391	8.79042	9.45261	9.3822	9.34379
Dm_00000701-RA	11.986	12.003	11.9852	11.5521	11.5382	11.5844	11.8998	11.8929	11.9253	11.6856	11.7116	11.6846	12.1586	12.1593	12.1429	11.7894	11.8723	11.8268	11.6789	11.6658	11.7033
Dm_00000702-RA	4.79136	4.3262	5.15843	2.35505	2.42367	1.5927	5.55891	5.66114	5.50402	2.81599	1.85027	2.13293	3.20139	4.70743	2.68857	1.93597	2.49079	2.60003	4.64868	4.4053	4.37731
Dm_00000703-RA	3.64301	4.14081	4.47548	3.02649	2.681	2.32095	6.21733	5.85964	6.13742	3.613	3.56848	3.66868	3.0253	2.2854	3.19613	2.22492	3.1822	3.10042	3.72068	2.3592	2.6156
Dm_00000704-RA	5.98785	6.16328	5.61946	8.21623	8.19364	8.18006	11.9411	11.9614	12.0206	11.4863	11.4444	11.3657	11.8942	12.0909	12.1556	11.4954	11.5113	11.4826	11.7301	11.66	11.7669
Dm_00000705-RA	6.48423	6.39677	6.44591	8.41573	8.67694	8.53195	7.98718	8.06568	8.03458	7.79948	7.91074	7.89275	9.09924	9.12846	9.0046	8.25169	8.27821	8.3887	8.01985	8.26178	7.98178
Dm_00000706-RA	6.65333	6.02366	6.76963	8.3563	8.45988	8.23354	8.12362	8.01464	7.93209	7.74778	7.52207	7.63006	8.66353	9.01157	9.08244	8.47677	8.42964	8.41482	8.03577	8.10339	8.32522
Dm_00000707-RA	9.23727	9.50119	9.22107	7.89187	7.95999	7.80358	3.82124	4.34857	4.18602	7.11811	6.99933	6.6819	5.88834	7.20917	6.62018	5.37752	5.5113	5.16105	4.87425	4.59848	4.50837
Dm_00000708-RA	7.41637	7.75031	7.6175	5.81118	6.01436	5.28485	6.18071	6.38142	6.26406	6.64006	6.71196	6.40701	6.63706	7.31508	7.04226	7.07974	7.14171	7.14579	6.23037	6.02957	6.20654
Dm_00000709-RA	1.34454	2.56625	2.31746	0.944378	1.86679	0.725086	7.22316	7.42189	7.32064	1.92678	2.24698	1.16546	1.79933	1.14366	0.845296	1.99386	1.04264	1.2254	0.752986	0.485321	0.949518
Dm_00000710-RA	9.19501	9.38088	9.28866	7.2693	7.01963	7.13629	7.83317	7.72877	7.7393	8.00864	8.05025	7.93072	7.20281	7.22369	7.03423	8.46592	8.52982	8.34444	7.8037	7.83903	7.7148
Dm_00000711-RA	10.044	10.1071	10.1143	10.7822	10.8886	10.9005	7.59391	7.75864	7.77401	10.0747	10.063	10.1131	8.14625	7.96923	8.10006	7.54132	7.62588	7.60658	8.87802	8.80963	8.84475
Dm_00000712-RA	11.2235	11.0782	11.2055	11.5015	11.5704	11.5606	11.5463	11.5937	11.5165	11.4173	11.5004	11.461	8.97695	9.08087	9.15323	7.66372	7.44752	7.74342	10.3553	10.4045	10.4155
Dm_00000713-RA	9.07946	9.58171	9.07057	9.5154	9.50645	9.54834	6.5907	6.69405	6.67017	8.91835	8.88134	8.49097	6.5871	6.68917	7.01212	8.77357	8.78909	8.85171	7.45855	7.7979	7.83691
Dm_00000714-RA	11.4358	11.2708	11.4773	11.246	11.3098	11.3279	11.7116	11.762	11.7223	11.2267	11.1884	11.3082	11.8986	11.4466	11.7001	10.9663	10.9271	10.8479	11.1172	11.0754	11.0726
Dm_00000715-RA	11.0861	11.0808	10.9937	11.3853	11.4566	11.3956	12.058	12.0965	11.998	12.2178	12.2532	12.2697	12.0772	11.9875	11.8596	9.34676	9.37738	9.29741	12.0744	12.1336	12.1143
Dm_00000716-RA	8.52649	8.58726	8.4798	8.65643	8.69171	8.74897	7.72721	7.79477	7.86842	9.30275	9.42868	9.33643	7.18292	7.32863	7.26656	8.03961	7.79966	7.72725	8.30624	8.31433	8.26806
Dm_00000717-RA	7.10209	7.07181	7.19618	8.98661	8.90737	8.93859	7.97352	8.02935	7.86168	8.58328	8.59342	8.63607	9.77566	9.35948	10.0088	7.84737	7.91985	7.77918	8.4333	8.48821	8.38707
Dm_00000718-RA	11.8064	11.8464	11.881	14.3941	14.3872	14.4519	13.1974	13.2632	13.2678	13.8972	13.9257	13.9637	11.7812	11.792	11.5114	10.978	10.8666	10.963	13.4429	13.4042	13.346
Dm_00000719-RA	12.1914	12.1918	12.2009	10.8127	10.8231	10.7897	10.4334	10.4926	10.5358	10.9607	11.0342	11.019	11.6311	11.7027	11.5996	11.1848	11.2661	11.2061	11.2877	11.2862	11.3246
Dm_00000720-RA	10.7801	10.792	10.7459	12.1277	12.0929	12.1351	10.7206	10.7168	10.8044	11.4572	11.4531	11.4882	11.3836	11.3295	11.6256	10.7875	10.8278	10.7442	11.1238	11.1892	11.1284
Dm_00000721-RA	9.70328	10.016	9.78688	9.3315	9.33049	9.32212	9.04009	9.0885	9.1323	9.12535	9.12897	9.16154	8.38901	8.79502	8.00946	11.0378	10.992	10.9452	9.50993	9.36581	9.43485
Dm_00000722-RA	8.9826	8.95931	9.1441	9.11578	9.04818	9.26702	5.61513	5.70689	5.49455	10.5664	10.6083	10.5988	9.91367	9.70218	9.64562	11.0205	11.0105	11.0385	10.6275	10.5661	10.5165
Dm_00000723-RA	9.49374	9.43196	9.49008	10.7827	10.739	10.7854	6.49495	6.77394	6.6767	11.1873	11.183	11.2159	10.3986	10.518	10.2155	9.71653	9.59913	9.74403	10.1527	10.0029	10.1246
Dm_00000724-RA	7.67193	7.38834	7.43654	2.78848	4.24123	4.04561	6.45586	6.84666	6.57184	4.7596	4.80288	4.87915	6.00103	5.97694	5.5597	4.90556	4.43415	4.41952	4.42815	4.82307	4.59122
Dm_00000725-RA	8.76359	9.02454	8.90597	8.41273	8.43348	8.37007	7.67968	7.77934	7.81669	8.18641	8.03772	7.98166	6.90387	7.68497	8.0745	10.3301	10.3216	10.2589	8.51813	8.27867	8.40068
Dm_00000726-RA	9.31035	9.22414	9.18481	10.5888	10.658	10.6234	12.6397	12.6525	12.6415	11.6222	11.6352	11.631	11.4758	11.7089	11.5291	9.92823	9.94516	9.84166	12.2262	12.208	12.2672
Dm_00000727-RA	7.56595	7.51475	7.6509	6.43533	6.24454	6.26115	10.1214	10.1498	10.1522	6.85216	6.89116	6.57148	7.00224	8.15659	7.85777	4.67359	5.30711	5.07622	8.16772	8.09218	8.2499
Dm_00000728-RA	11.5345	11.4203	11.4799	12.8629	12.7971	12.8527	11.5269	11.5024	11.5097	12.5174	12.5566	12.536	13.0878	12.7034	12.9065	11.9449	11.914	11.8754	12.3272	12.3199	12.3416
Dm_00000729-RA	8.00268	8.29388	8.28067	9.75787	9.47383	9.61911	10.2527	10.2591	10.3256	9.47286	9.47311	9.46276	4.62642	5.65876	5.89718	5.32925	4.66961	5.10731	9.26719	9.18109	9.16743
Dm_00000730-RA	10.0505	9.95728	10.0383	9.35827	9.47806	9.39817	11.1344	11.0687	11.1229	9.25151	9.33849	9.23571	10.7492	10.4025	10.6527	10.0121	9.88197	9.95255	9.79088	9.84752	9.8847
Dm_00000731-RA	10.7174	10.6335	10.6711	10.6268	10.5957	10.65	10.4443	10.377	10.4663	10.3109	10.19	10.2742	10.4803	10.5268	10.2542	10.9046	10.9694	10.9977	10.3425	10.2599	10.307
Dm_00000732-RA	12.9757	13.1015	13.0209	11.383	11.4111	11.3293	7.77896	7.74133	7.83102	10.4472	10.4796	10.472	9.4663	9.58273	9.36754	10.4353	10.5413	10.53	9.95993	9.96557	9.93282
Dm_00000733-RA	6.22693	6.10846	6.27143	5.02136	5.18135	5.46623	6.57145	6.82987	6.74889	6.33428	6.14621	6.02846	7.77838	7.84097	7.32934	7.13433	7.2249	7.04286	8.16256	8.28392	7.99847
Dm_00000734-RA	7.89763	7.66514	7.5468	7.49628	7.38402	7.53388	7.66677	7.78414	7.43804	6.89011	6.83377	6.94574	7.81189	7.67708	8.24495	8.77329	8.26005	8.53829	7.54612	7.51082	7.44125
Dm_00000735-RA	10.9302	10.7221	10.8259	10.5782	10.5706	10.6064	10.5774	10.53	10.6227	9.79537	9.85491	9.88166	10.431	10.3125	10.6623	9.1321	9.14884	9.11113	9.78358	9.80547	9.76482
Dm_00000736-RA	10.9267	11.0484	10.9482	9.89009	9.73248	9.98824	10.8266	10.8381	10.9034	9.89251	9.89008	9.78135	10.3903	10.2805	10.5697	11.5015	11.4287	11.4206	10.3957	10.3536	10.4397
Dm_00000737-RA	8.66823	8.83207	8.84119	10.597	10.5591	10.7342	9.61255	9.64563	9.58272	10.4779	10.5227	10.4533	8.90008	9.27021	9.13731	10.2035	10.1351	10.2134	10.1702	10.0353	10.091
Dm_00000738-RA	13.6259	13.5014	13.6253	13.0436	13.0712	13.062	10.8709	10.9053	10.8651	13.7084	13.7017	13.737	14.6812	14.4941	14.7104	14.3808	14.3331	14.3603	13.6243	13.6655	13.604
Dm_00000739-RA	11.159	11.0926	11.1588	11.4981	11.4342	11.5049	10.3715	10.3392	10.366	11.4146	11.4489	11.3979	10.4128	10.3112	10.7072	8.45021	8.43227	8.42718	11.0094	10.9807	11.0264
Dm_00000740-RA	9.28664	9.37066	9.23527	11.5152	11.5188	11.4768	9.50958	9.54304	9.5211	11.3242	11.3255	11.3342	10.0187	9.57197	9.97886	7.28955	7.1125	7.18138	10.357	10.3815	10.3591
Dm_00000741-RA	10.8607	10.7841	10.7857	11.1371	11.1348	11.0953	9.78049	9.84078	9.75183	10.8523	10.8411	10.8517	11.1328	10.997	10.8117	10.1893	10.2331	10.1958	10.6451	10.7558	10.6858
Dm_00000742-RA	9.84894	9.72585	9.84788	9.60539	9.55778	9.64199	10.0862	10.1056	10.0942	9.66181	9.58685	9.53123	9.49833	9.56051	9.46634	10.2988	10.3439	10.2491	9.68419	9.67876	9.71485
Dm_00000743-RA	5.15932	4.88599	4.79784	2.0322	3.11243	2.13552	6.01259	6.06683	6.19149	5.83907	6.02286	5.91693	3.02956	2.48075	1.90249	1.55509	2.48247	1.82349	2.32298	1.45082	1.67091
Dm_00000744-RA	9.44401	9.51345	9.5535	9.0797	9.30938	9.0997	9.69398	9.85986	9.71934	8.58373	8.61103	8.41901	8.40561	8.74574	8.70053	10.6852	10.829	10.8229	9.17499	9.25146	9.09095
Dm_00000745-RA	9.70596	9.69576	9.75919	10.519	10.6287	10.5859	9.54135	9.50048	9.54016	11.7905	11.8219	11.791	11.0938	10.8876	10.9649	10.9174	10.9546	10.842	10.2376	10.3567	10.2125
Dm_00000746-RA	8.01802	7.91951	8.08047	6.81545	6.66923	6.77348	7.8662	7.7431	7.86093	5.29933	5.10794	5.10907	4.69549	5.00438	5.52958	4.01775	4.05142	4.23917	4.18155	4.6653	4.70725
Dm_00000747-RA	10.3251	10.4936	10.3428	9.35068	9.30773	9.20288	11.4262	11.3643	11.457	8.93243	9.01443	8.9468	9.69295	9.85825	9.99728	10.004	10.1578	10.1507	9.21012	9.02751	8.97396
Dm_00000748-RA	13.4397	13.3037	13.4021	14.4192	14.405	14.3794	13.3059	13.2947	13.2832	13.9412	13.9475	14.0036	15.0852	14.5902	14.7847	14.8301	14.8298	14.8374	14.1358	14.1585	14.1154
Dm_00000749-RA	10.3791	10.4269	10.4907	9.68067	9.79636	9.70355	10.1559	10.1557	10.2719	9.82065	9.89132	9.90945	9.77484	9.99687	9.7049	11.5057	11.4998	11.5494	9.88516	9.79754	9.82795
Dm_00000750-RA	8.14034	7.99758	8.18219	7.97831	7.86149	8.08057	8.62774	8.64699	8.58934	7.79958	7.52331	7.81791	7.99969	7.95057	8.4545	8.05472	8.17153	8.06578	7.44878	7.76818	7.72675
Dm_00000751-RA	9.76158	9.62984	9.73866	10.4204	10.4709	10.5586	9.35305	9.40789	9.39381	10.2402	10.2112	10.2251	10.5137	10.4382	10.6268	11.2222	11.1677	11.2136	10.2818	10.3197	10.1055
Dm_00000752-RA	9.24108	9.22544	9.19181	9.85993	9.91886	9.85975	9.5491	9.58928	9.47198	10.2788	10.3508	10.2837	10.443	9.84479	9.71492	6.12291	6.29176	5.85634	8.66462	8.88851	8.82839
Dm_00000753-RA	11.013	11.0368	10.8615	10.5199	10.5675	10.4996	10.1801	10.211	10.0968	10.566	10.6846	10.6111	9.75656	9.13851	9.24484	11.123	11.1876	11.1416	10.5506	10.6452	10.5366
Dm_00000754-RA	12.8343	12.7293	12.8313	11.7595	11.7165	11.7387	12.3443	12.3408	12.3205	12.7396	12.7176	12.7078	12.6268	12.7098	12.173	11.041	11.0267	11.0401	11.32	11.3264	11.304
Dm_00000755-RA	9.27929	9.54532	9.42274	6.83759	7.04383	6.98672	5.47256	5.64376	5.31404	7.85406	7.76947	7.80273	8.2847	8.54592	7.53739	5.96579	6.03627	6.12022	6.14356	6.17105	6.29903
Dm_00000756-RA	12.0183	11.8987	12.001	12.6163	12.5991	12.6002	10.4545	10.4224	10.3845	12.1617	12.2249	12.2263	13.8758	13.1629	13.172	11.9533	11.983	11.9666	11.8819	11.8941	11.8965
Dm_00000757-RA	11.7227	11.5879	11.6006	11.9344	11.9893	11.9353	11.513	11.5228	11.5078	11.9625	11.9726	11.9677	12.161	11.8867	12.006	10.7613	10.6133	10.6474	11.6737	11.7065	11.6932
Dm_00000758-RA	10.7664	10.8733	10.9435	9.46047	9.39562	9.49863	8.93323	8.85868	8.95902	9.14266	9.33822	9.28737	8.83408	8.52471	8.6445	8.32385	8.15136	8.48627	8.95695	9.06288	8.91457
Dm_00000759-RA	10.2971	10.1473	10.3141	11.5951	11.628	11.6658	10.8335	10.87	10.7966	11.1438	11.0583	11.1493	11.3286	10.8584	11.1239	10.5843	10.4456	10.5658	10.781	10.7015	10.7551
Dm_00000760-RA	1.56178	1.74162	2.03226	5.1901	5.284	5.19634	4.94499	4.75698	4.58165	4.77766	4.58507	4.5649	2.56369	1.72011	1.87604	2.18236	1.73193	2.09539	3.92385	3.17896	3.16661
Dm_00000761-RA	11.4685	11.2902	11.3584	12.8962	12.8552	12.8539	11.6859	11.6526	11.566	12.4838	12.4883	12.5234	13.3796	12.8916	13.178	10.8822	10.8976	10.8771	12.2365	12.2538	12.2316
Dm_00000762-RA	9.04189	9.13171	9.02586	9.815	9.86089	9.78389	8.9621	8.82633	8.9378	9.51856	9.62214	9.55582	7.73046	7.81664	7.93711	8.9337	8.94931	8.77461	9.14	9.09886	9.14771
Dm_00000763-RA	6.77597	6.51493	6.83998	1.16708	1.22119	0.121743	1.72557	2.29546	2.25864	0.535137	0.312927	0.986412	0.659329	0.454668	0.572356	1.06738	0.746359	0.517831	0.490239	0.249996	0.664535
Dm_00000764-RA	11.0072	11.0554	11.1421	2.45053	1.48865	1.29449	1.40449	0.602675	1.13082	1.62677	2.0772	1.14167	1.42405	1.8167	2.01143	3.56338	3.29952	3.87611	3.72019	3.03381	2.16886
Dm_00000765-RA	7.72247	7.31042	7.4897	10.5933	10.6209	10.649	7.57851	7.82789	7.61513	10.1267	10.1678	10.0583	8.07474	7.94016	8.19518	6.80225	7.13627	7.01456	8.77011	8.54338	8.58784
Dm_00000766-RA	11.0614	11.1261	11.0594	12.8023	12.8054	12.7702	11.5755	11.5173	11.5009	12.4783	12.4572	12.4174	11.7674	11.5216	11.5214	10.7201	10.729	10.7248	11.8027	11.8082	11.8069
Dm_00000767-RA	9.14788	9.31898	9.17313	8.78692	8.64958	8.7827	8.7609	8.87146	8.77406	8.55644	8.58502	8.21892	7.67961	7.38735	7.61601	10.4027	10.3223	10.3938	8.60143	8.69069	8.53465
Dm_00000768-RA	8.54392	8.72753	8.53845	8.64002	8.79856	8.80801	8.75074	8.66421	8.65884	8.31065	8.28117	8.30644	8.34396	8.68474	8.69666	9.82231	9.7102	9.66575	8.31343	8.29174	8.29499
Dm_00000769-RA	11.203	11.0174	11.1726	10.7181	10.753	10.7335	11.359	11.3719	11.3785	10.3483	10.4338	10.4747	11.0475	10.9511	11.0043	10.7923	10.783	10.7907	10.7988	10.7851	10.7701
Dm_00000770-RA	15.6003	15.5493	15.5636	14.7994	14.7809	14.8418	14.1643	14.2166	14.2048	15.2142	15.1975	15.1928	14.9553	14.8924	14.91	14.2251	14.2255	14.258	15.0573	15.0277	15.0441
Dm_00000771-RA	11.2575	11.1844	11.2597	11.1641	11.1577	11.1674	11.2149	11.261	11.3086	10.3428	10.3496	10.3735	8.40262	8.24218	7.92124	10.6935	10.559	10.6736	9.04184	9.16596	9.08821
Dm_00000772-RA	2.85177	2.06573	2.79858	4.65428	4.04635	4.48518	5.42339	5.50103	5.55508	3.63249	4.32143	3.71613	1.55617	1.95671	1.81887	1.46008	2.05495	1.39018	3.2353	2.83972	2.94642
Dm_00000773-RA	8.67272	8.60506	8.58046	9.17987	9.14706	9.19846	13.0118	13.0602	12.9941	9.14268	9.09841	9.16509	8.53945	8.54909	8.34395	9.48923	9.36849	9.56455	8.95638	9.05751	8.90065
Dm_00000774-RA	8.49299	8.44349	8.36701	3.23071	3.92336	2.7942	5.11334	5.34094	5.35337	4.71894	3.55215	4.31646	6.1908	6.63093	6.06342	7.08346	7.35141	7.04895	5.02056	5.1718	5.11819
Dm_00000775-RA	6.89332	6.99445	7.05254	3.62264	3.71225	3.33984	4.20225	4.36907	4.22186	4.34723	4.80664	4.0301	4.19571	5.506	4.62355	6.1548	6.18232	6.20049	4.62735	4.64744	4.38646
Dm_00000776-RA	-2.01283	-1.9973	-2.02634	-2.00747	-2.00277	-2.05853	-2.05222	-2.06368	-2.05129	-2.02027	-1.92017	-2.05062	-1.88623	-2.02816	-1.89522	-2.01596	-1.99815	-2.02199	-2.0247	-2.0472	-2.007
Dm_00000777-RA	11.1166	11.0796	11.0371	7.03652	7.17589	7.1028	9.93222	9.98417	10.0168	8.17281	8.33291	8.12119	10.8017	11.0316	10.8054	11.4476	11.4253	11.4863	9.87712	9.84342	9.81114
Dm_00000778-RA	7.29196	7.81578	7.36815	5.745	5.58024	5.24112	7.24088	7.25987	7.31373	5.65679	5.72806	5.46093	4.49456	5.35602	4.84364	6.43701	6.37307	6.50997	5.43237	5.57954	5.48773
Dm_00000779-RA	9.75699	9.77168	9.70132	9.06284	9.26309	9.17671	8.45486	8.50211	8.38159	9.40173	9.43883	9.30106	9.1543	9.23952	9.11273	11.0352	11.0127	11.0545	9.67416	9.61065	9.54607
Dm_00000780-RA	12.4188	12.3594	12.4193	11.531	11.563	11.5031	9.11463	9.06831	9.07324	12.4623	12.4998	12.4537	9.70324	9.61041	9.7421	10.6697	10.6149	10.6724	10.8298	10.8556	10.7566
Dm_00000781-RA	5.04428	5.76603	5.31647	2.16186	2.23264	1.3619	6.50753	6.70245	6.85371	3.74901	3.9847	4.14265	4.62032	6.37949	5.65521	5.99073	6.19912	6.1404	5.9794	5.89903	5.63097
Dm_00000782-RA	7.44157	7.70391	7.4436	4.74301	4.90868	5.0243	5.88784	5.54113	6.03642	5.91546	5.42388	5.96721	4.87152	5.50322	3.88264	5.74116	5.45415	5.66709	4.24055	4.44573	4.36643
Dm_00000783-RA	8.97078	8.95346	8.9039	9.16	9.33453	9.26292	9.24707	9.23168	9.28598	9.36769	9.37626	9.35434	9.13047	9.21336	8.91237	9.61373	9.60516	9.65438	9.06136	9.27693	9.0933
Dm_00000784-RA	9.93925	10.0543	9.85462	9.57443	9.78272	9.57289	9.42541	9.26537	9.27496	9.6982	9.72299	9.70664	8.84228	9.04041	8.62254	9.79577	9.67501	9.72909	9.52686	9.5172	9.51127
Dm_00000785-RA	9.69032	9.60908	9.73417	10.7094	10.7327	10.8117	10.3416	10.4241	10.3338	8.24498	8.24718	8.46102	6.35876	6.20124	6.47017	4.27622	4.48061	4.44648	7.04674	6.97021	6.90386
Dm_00000786-RA	6.39918	6.79948	6.63812	5.92139	6.02406	6.08278	6.89075	6.8087	6.93991	5.15318	5.02521	5.24425	5.29508	3.29967	3.65388	4.42097	4.24985	4.43587	5.42236	5.0253	5.39636
Dm_00000787-RA	9.07226	9.50448	9.35496	7.351	7.12216	6.99429	8.29746	8.19529	8.35476	7.95976	7.93842	7.86419	6.19608	7.15293	7.3936	9.36634	9.37573	9.33391	9.5388	9.56355	9.54804
Dm_00000788-RA	8.62187	8.64589	8.60179	8.51932	8.41535	8.49585	10.307	10.2529	10.3393	8.86901	9.03141	8.93814	9.0391	8.59598	8.84311	8.41404	8.56657	8.44334	8.62155	8.79693	8.62919
Dm_00000789-RA	13.0004	13.3448	13.1293	12.0787	11.9385	11.9726	14.1804	14.1536	14.1978	11.9778	11.9846	11.9098	12.0062	12.3057	12.1863	13.8906	13.9066	13.8808	12.4637	12.4722	12.4559
Dm_00000790-RA	11.0692	10.9711	10.9281	10.2145	10.307	10.267	9.81075	9.77319	9.77879	10.0093	10.0568	9.96429	10.3268	10.1584	10.5627	11.7583	11.727	11.7492	10.5248	10.5587	10.4236
Dm_00000791-RA	13.5626	13.7705	13.6574	12.5193	12.4959	12.5423	13.2244	13.2118	13.3097	12.7064	12.7126	12.6644	12.4923	12.8136	12.6514	14.7582	14.7737	14.7859	13.327	13.271	13.28
Dm_00000792-RA	9.73169	9.46567	9.54754	11.3557	11.424	11.4244	10.4751	10.5696	10.5482	11.2458	11.2238	11.2296	10.425	10.3061	10.4873	9.80218	9.66693	9.75542	10.6423	10.6847	10.638
Dm_00000793-RA	7.90718	7.84245	8.05672	9.92665	9.75979	9.86841	9.75169	9.75886	9.63984	9.60531	9.48182	9.55102	9.51418	9.99075	9.97805	7.23474	7.0986	6.84591	9.16357	9.2928	9.36809
Dm_00000794-RA	8.48185	8.79874	8.48358	7.73783	7.69194	7.51123	8.22213	8.17501	8.15967	7.87934	7.62042	7.83365	7.09914	7.85498	8.16199	9.43061	9.65085	9.54241	8.31991	8.32368	8.10527
Dm_00000795-RA	9.50628	9.66882	9.53774	9.76558	9.8854	9.65629	9.09029	8.97056	9.18358	9.59846	9.53838	9.66607	9.24082	9.65199	9.60134	10.7933	10.7598	10.7925	9.81666	9.82368	9.81053
Dm_00000796-RA	7.84376	7.79002	7.7794	8.93387	9.20942	9.00247	8.36408	8.38855	8.28858	8.18951	8.31483	8.35501	8.58643	8.4975	8.30905	8.08558	8.07981	8.0596	8.32591	8.10532	8.2172
Dm_00000797-RA	12.0335	11.8457	12.0121	12.0132	12.0735	12.0757	12.5904	12.6062	12.5804	11.7582	11.7133	11.7168	12.8793	12.937	13.0154	12.4269	12.4211	12.4297	11.8764	11.9492	11.9606
Dm_00000798-RA	7.96752	8.20992	8.10073	9.62972	9.7624	9.56127	9.78631	9.68519	9.73838	9.62986	9.52544	9.50807	8.93677	8.69279	8.6685	8.49931	8.7075	8.59381	9.07324	9.10124	9.15528
Dm_00000799-RA	6.66379	6.83119	6.61042	7.8473	8.11536	8.08122	8.0363	8.0278	7.98908	7.73973	7.98757	7.8681	7.57801	8.10061	8.18283	7.45277	7.58759	7.41585	7.42314	7.61256	7.53904
Dm_00000800-RA	4.3257	4.49139	4.00306	1.39517	2.18981	1.63052	5.93917	5.50283	5.86737	2.21029	2.6048	3.01128	3.02419	1.83384	1.29435	2.70615	2.78367	3.07946	1.88282	0.936556	1.40043
Dm_00000801-RA	7.58262	7.81586	7.54031	8.49415	8.74771	8.44574	8.03151	7.92949	8.04966	8.3248	8.18185	8.04338	6.75933	7.38564	7.47781	9.05698	9.09788	9.15223	7.95076	7.7827	7.93504
Dm_00000802-RA	10.0188	10.1224	10.1583	9.18292	9.34342	9.32048	10.03	10.0313	10.0219	9.40968	9.40562	9.38573	8.30683	8.73051	8.63553	8.3342	8.38258	8.18221	8.49422	8.40666	8.38674
Dm_00000803-RA	12.0059	12.3933	12.1721	12.4368	12.4495	12.4378	12.2243	12.2019	12.2568	12.1815	12.1202	12.1382	10.512	11.3715	11.1827	14.0355	14.0089	14.0209	12.8654	12.8052	12.8457
Dm_00000804-RA	9.15911	9.34529	9.26321	12.3224	12.3769	12.4275	8.57419	8.58324	8.76194	12.502	12.5291	12.4863	11.1035	11.1522	10.8955	12.5861	12.6619	12.6523	11.8966	11.8065	11.8843
Dm_00000805-RA	-2.14499	-2.13384	-2.15469	-2.14114	-2.13777	-2.17779	-2.17326	-2.18149	-2.1726	-2.15033	-2.16556	-2.17212	-2.14119	-2.15599	-2.14765	-2.06015	-2.13445	-2.06447	-2.15351	-2.16966	-2.1408
Dm_00000806-RA	9.53323	9.36874	9.50098	7.5531	7.70436	7.37617	10.7511	10.6658	10.6624	8.67313	8.65329	8.59998	9.85281	9.43217	9.61567	8.06978	8.01277	8.02751	9.174	9.2798	9.28477
Dm_00000807-RA	10.0561	10.0694	10.0364	4.62969	4.57475	3.83126	10.5001	10.5013	10.5523	5.6155	5.69531	5.56726	2.16182	2.90219	2.01395	2.30797	2.31425	2.66038	2.60905	2.52338	2.71858
Dm_00000808-RA	9.66786	9.81503	9.75101	10.0393	10.0907	10.002	9.72358	9.78502	9.72749	9.69967	9.59486	9.55925	9.50726	9.48459	9.58508	10.7467	10.6556	10.7214	9.80976	9.77301	9.81642
Dm_00000809-RA	10.6374	10.7514	10.6198	11.861	11.7793	11.7521	10.1084	9.88338	9.95233	11.4093	11.4119	11.3553	10.6419	10.9027	10.725	12.1487	12.1632	12.1797	11.3748	11.3901	11.4623
Dm_00000810-RA	8.65615	8.81293	8.89012	12.9667	13.0205	12.9894	10.5383	10.5187	10.5882	12.3194	12.3508	12.4121	9.33048	9.2778	9.03916	9.32246	9.47273	9.37467	11.7386	11.6692	11.6836
Dm_00000811-RA	11.9154	12.0378	11.956	11.2965	11.2875	11.3495	11.8567	11.8362	11.9143	11.2789	11.3362	11.3673	11.1694	11.2973	11.3232	12.0431	12.0425	12.029	11.4211	11.3833	11.3742
Dm_00000812-RA	11.6914	12.0888	11.8802	11.012	11.0079	11.0156	12.1072	12.2036	12.2118	10.9071	10.7599	10.896	9.81801	10.915	10.5965	13.7334	13.7584	13.7419	11.6611	11.643	11.6617
Dm_00000813-RA	10.4278	10.4934	10.432	10.4992	10.4494	10.3734	10.8904	10.913	10.962	10.4627	10.4556	10.3273	9.34291	9.6303	9.19684	11.9741	12.006	11.9609	10.7596	10.7238	10.7671
Dm_00000814-RA	8.35679	8.59453	8.53272	0.419009	0.462309	-0.122827	-0.0491526	-0.184269	-0.0384282	0.295307	0.0720344	-0.030832	0.418345	0.214889	0.332322	0.337898	0.503716	0.278056	0.250501	0.00815428	0.423472
Dm_00000815-RA	11.3522	11.5198	11.3767	11.9917	12.0326	12.0106	10.9441	11.0049	11.0542	11.8421	11.8062	11.7586	10.1733	10.5582	10.1958	12.2719	12.2844	12.2853	11.6011	11.6145	11.5521
Dm_00000816-RA	12.6856	12.7957	12.7075	13.3274	13.3896	13.3211	13.1333	13.1603	13.1404	14.8628	14.831	14.8203	10.3549	10.9676	11.6306	11.1857	11.1356	11.1748	15.0346	15.0123	15.0145
Dm_00000817-RA	5.14895	4.80881	5.11588	6.86549	6.57123	6.55444	6.9265	6.63659	6.83566	7.37817	7.26617	7.17847	9.60731	9.60184	9.47844	9.32935	9.33113	9.35775	8.23082	8.26289	8.00932
Dm_00000818-RA	8.13063	7.85866	7.79661	8.37787	8.3649	8.17378	8.18611	8.27532	8.0693	8.3847	8.49684	8.30471	7.78951	8.43582	8.39404	7.59397	7.58932	7.81818	8.58698	8.65801	8.56032
Dm_00000819-RA	11.9269	11.8933	11.9403	10.4947	10.5284	10.5359	10.4945	10.6021	10.5742	10.2077	10.0969	10.1747	8.68326	8.61724	8.37218	6.67774	6.52064	6.58714	9.5837	9.48722	9.55047
Dm_00000820-RA	12.4625	12.622	12.6172	12.557	12.6135	12.5806	13.0636	13.1069	13.0513	12.6939	12.6941	12.6384	9.94738	10.546	10.4051	13.7865	13.7823	13.7717	12.25	12.1586	12.1951
Dm_00000821-RA	10.1238	10.0786	10.1449	10.2679	10.1151	10.185	9.81943	9.7875	9.77033	10.2818	10.2979	10.3583	11.0073	10.773	10.9172	10.293	10.3084	10.3178	9.8948	9.94935	9.92796
Dm_00000822-RA	10.8762	10.7904	10.8485	7.83811	7.84971	8.03783	11.0573	11.0468	11.0025	7.95544	7.79567	7.76724	9.56531	8.87995	8.75313	8.88755	8.82829	8.66763	8.00458	7.90043	8.0203
Dm_00000823-RA	10.8088	10.8386	10.8771	10.6436	10.7221	10.6758	10.4758	10.5609	10.563	10.5228	10.568	10.6144	9.99969	10.3668	10.4285	10.699	10.7247	10.7638	10.6716	10.5379	10.6512
Dm_00000824-RA	8.35674	8.68074	8.39731	9.38529	9.47786	9.37881	8.48883	8.55217	8.55693	9.10579	9.11724	9.28004	7.0102	7.1617	6.90484	6.78473	6.65514	6.58202	8.49416	8.5906	8.57292
Dm_00000825-RA	8.50878	8.53964	8.58364	4.18454	4.46674	4.09659	6.39995	6.54963	6.69296	4.26232	4.31603	4.78341	3.73237	4.30744	3.79114	3.43045	3.62869	3.67998	3.92093	3.83462	3.86891
Dm_00000826-RA	9.96573	9.77504	9.78365	11.1799	11.2166	11.2266	10.2408	10.2558	10.2133	11.0866	11.0874	11.1291	10.8588	10.7007	10.8817	9.21496	9.29093	9.27611	10.6742	10.7616	10.705
Dm_00000827-RA	10.5482	10.3986	10.4325	11.0594	11.0176	11.0093	11.0743	11.0361	11.0209	11.0265	11.1103	11.1181	12.0939	11.8132	12.0228	10.446	10.463	10.4882	11.1636	11.1559	11.1227
Dm_00000828-RA	7.53341	7.26217	7.47493	7.7855	7.59229	7.58162	7.80074	7.82048	7.83481	7.66269	7.85816	7.61229	7.49299	7.23576	6.90695	7.59805	7.77291	7.75609	7.63564	7.6966	7.66815
Dm_00000829-RA	7.66143	7.75046	7.66204	7.16972	7.33093	7.16083	8.15956	8.00521	8.25068	7.48066	7.20984	7.30202	7.39243	7.38379	7.29605	7.66577	7.843	7.81123	7.69299	7.43505	7.69636
Dm_00000830-RA	8.23427	8.11241	8.19387	7.91698	7.89936	7.98542	8.567	8.54504	8.70686	8.09613	7.94005	7.9578	7.7885	7.8832	8.03055	8.23646	8.11739	8.00904	8.18738	8.24986	8.11735
Dm_00000831-RA	9.1567	8.94766	9.14097	9.46442	9.44019	9.48787	9.90164	9.87103	9.8276	9.30687	9.32948	9.36934	10.8849	10.5097	10.9315	8.7283	9.0327	8.77309	9.59805	9.62163	9.51978
Dm_00000832-RA	5.41406	5.08617	5.3015	7.28981	7.41181	7.33773	8.89023	8.94912	8.97998	8.51315	8.53614	8.30307	8.41112	9.45611	9.14946	9.458	9.61093	9.61308	10.9252	10.8393	10.963
Dm_00000833-RA	12.2777	12.7205	12.4979	12.1287	12.1365	12.1451	11.9812	12.0385	12.0928	12.1056	12.0515	12.024	11.3789	11.7654	11.5421	13.0012	13.1254	13.0443	12.3723	12.3198	12.3022
Dm_00000834-RA	15.2383	15.293	15.2021	16.6014	16.744	16.7121	15.2079	15.3055	15.1498	15.9446	15.9802	15.9527	12.5813	12.8406	12.6278	13.624	13.7031	13.6577	15.1952	15.1619	15.131
Dm_00000835-RA	10.8715	10.9384	10.8851	11.1639	11.14	11.1822	10.7287	10.694	10.6748	11.1638	11.201	11.126	11.7342	11.5457	11.6627	11.9009	11.9228	11.8525	11.3203	11.3454	11.3145
Dm_00000836-RA	10.9925	10.859	10.9153	10.7139	10.7093	10.7274	10.611	10.6405	10.6595	10.3985	10.4374	10.4702	11.1988	11.2163	11.4453	12.0044	11.9911	12.0251	10.6949	10.7554	10.7671
Dm_00000837-RA	12.1714	11.9658	12.062	11.9053	11.9633	11.9399	11.9685	12.0201	11.9572	11.8664	11.8342	11.9526	12.5805	12.1591	12.4908	12.0479	11.9562	12.0118	11.9127	11.8846	11.9068
Dm_00000838-RA	10.1264	10.1025	10.1691	9.87967	9.78307	9.77259	9.28901	9.28274	9.32304	9.7142	9.7321	9.70905	9.74622	9.65605	9.58871	10.142	10.243	10.177	9.77534	9.71709	9.71003
Dm_00000839-RA	9.75256	9.53208	9.81229	9.99575	9.94255	9.96431	10.4127	10.3341	10.3918	9.73051	9.77119	9.76479	9.74278	9.72862	9.56301	10.1294	10.2097	10.0401	9.79838	9.81844	9.82116
Dm_00000840-RA	8.66497	8.78211	8.84548	8.19998	8.5387	8.3294	9.02884	9.12345	9.0561	8.74228	8.66142	8.64873	8.99899	9.0991	8.65597	8.0016	7.91748	7.95779	9.49662	9.60116	9.54377
Dm_00000841-RA	14.2502	14.222	14.1752	10.4486	10.4378	10.3863	10.4932	10.4916	10.5092	10.4311	10.4166	10.3861	12.2091	12.2245	12.1566	12.7501	12.7099	12.7276	11.9426	11.9718	12.0038
Dm_00000842-RA	4.23956	3.76118	3.55039	11.1988	11.2966	11.3307	8.00144	8.20242	8.18395	12.884	12.8527	12.8883	11.1972	10.1236	11.8704	3.52185	3.58649	3.52446	5.66714	5.38702	5.75011
Dm_00000843-RA	10.5615	10.4604	10.6021	11.0195	10.9861	11.0304	11.0442	11.1336	11.1355	10.7651	10.6979	10.7629	11.2845	10.94	11.0474	10.7435	10.7264	10.8397	10.5933	10.6045	10.664
Dm_00000844-RA	9.13834	9.36544	9.1258	9.321	9.4192	9.34747	7.97941	7.81183	7.83359	9.33217	9.18912	9.16045	9.66604	9.11645	9.2903	11.0751	11.1134	11.065	9.35146	9.1786	9.32297
Dm_00000845-RA	9.41175	9.49292	9.35746	10.1904	9.97081	10.1478	8.98408	8.92138	9.02091	9.6048	9.73236	9.76027	9.77541	9.88207	9.8016	9.33005	9.2639	9.27381	9.46299	9.42309	9.4557
Dm_00000846-RA	10.6	10.2721	10.423	9.72058	9.71647	9.77316	11.3208	11.3507	11.3369	10.1174	9.99871	10.1404	10.442	10.2819	10.2802	9.20956	9.18855	9.12196	9.68683	9.80164	9.86638
Dm_00000847-RA	10.9484	10.8015	10.9213	11.8756	11.8012	11.8378	11.7855	11.7444	11.7719	11.9487	11.941	11.9767	12.2898	12.0663	12.1458	10.1201	10.1309	10.1339	11.5851	11.5939	11.5752
Dm_00000848-RA	3.62567	3.35176	3.62536	2.53455	3.26402	3.00393	4.3231	4.28232	4.51429	2.54138	2.38614	2.38434	3.42501	1.13564	1.62433	1.25053	1.41303	1.19409	1.83153	1.78103	1.72901
Dm_00000849-RA	4.74025	4.2464	4.83098	4.852	5.55105	5.2576	5.64068	5.55254	5.55304	5.13637	5.40392	5.10464	7.37213	6.51967	6.97713	4.32939	4.43311	4.48674	5.16089	4.71672	5.1927
Dm_00000850-RA	4.82248	5.08764	4.94114	5.1539	5.14783	4.86936	5.36968	5.14059	5.45258	5.41977	5.4213	5.40447	7.28677	6.55174	6.88687	5.54669	5.18918	5.38273	5.45499	5.27226	5.48131
Dm_00000851-RA	7.03146	6.74459	6.79972	7.5563	7.4057	7.54041	7.31769	7.21221	7.35094	7.57339	7.60704	7.40072	8.89893	8.34607	8.75282	7.74554	7.64214	7.94642	7.2767	7.21264	7.20606
Dm_00000852-RA	9.77184	9.82366	9.76519	10.0551	10.0518	10.0953	9.92093	9.8364	9.86869	9.74227	9.74024	9.71052	10.1574	9.99229	10.322	10.2909	10.3875	10.2885	9.79551	9.89222	9.91141
Dm_00000853-RA	8.86241	8.39678	8.6783	10.4748	10.4929	10.4693	8.56972	8.82332	8.59164	10.9511	11.035	10.9356	7.41102	7.80557	8.10324	8.72105	8.75321	8.8964	9.72393	9.77126	9.69541
Dm_00000854-RA	9.27848	9.37128	9.27559	6.30397	6.11693	6.24695	5.9886	5.92904	5.90413	5.46596	5.32832	5.56512	2.72613	5.10339	4.4559	7.49592	7.55465	7.66752	5.9132	5.9001	5.6914
Dm_00000855-RA	11.2921	11.1944	11.2251	11.301	11.2106	11.258	10.809	10.8092	10.8841	11.028	11.0575	11.0894	11.1149	11.3441	11.3012	12.0014	12.1225	12.0323	11.3028	11.2027	11.2438
Dm_00000856-RA	11.1181	11.0756	11.0986	11.7264	11.7797	11.77	10.8536	10.9335	10.9071	11.8608	11.8672	11.8614	11.171	11.123	10.9611	10.1895	10.1676	10.22	11.017	11.0281	11.0769
Dm_00000857-RA	6.90626	6.74528	7.0406	9.45996	9.26883	9.28272	9.52904	9.62804	9.58836	8.82415	8.75366	8.5978	8.85308	8.76341	8.93262	7.2144	7.12032	6.89015	8.57285	8.72951	8.52336
Dm_00000858-RA	6.42962	6.4867	6.12415	6.89325	6.86552	6.81088	7.22992	7.11141	7.15039	7.11908	7.20858	7.12578	6.96958	7.12569	7.30098	6.54878	6.56456	6.32055	6.6956	6.97857	6.80456
Dm_00000859-RA	11.8082	11.8725	11.9483	11.29	11.3078	11.2875	11.5862	11.6275	11.6032	11.3155	11.2867	11.2499	10.9533	10.8827	10.7439	11.0548	11.0499	11.0427	11.0911	11.0771	11.0347
Dm_00000860-RA	7.47515	7.37266	7.55506	6.85708	7.22022	6.76248	8.1667	8.21868	7.91117	6.46345	6.49096	6.63707	7.2044	7.64754	7.36058	4.43956	4.03485	4.31034	6.69143	6.29765	6.85142
Dm_00000861-RA	10.5611	10.4098	10.3503	9.18342	9.1883	9.22175	10.5823	10.5156	10.5442	8.73999	9.03682	8.98788	9.67411	9.60413	9.26957	6.86047	6.80491	6.92673	8.80857	8.93204	8.95505
Dm_00000862-RA	11.0801	11.4168	11.235	12.0714	12.1006	12.1114	10.5865	10.5795	10.6668	11.9234	11.8347	11.7782	10.1415	10.1907	10.0875	12.1458	12.2336	12.1847	11.9203	11.8533	11.8951
Dm_00000863-RA	11.1851	11.4778	11.2698	11.8187	11.8018	11.7021	12.1022	12.0964	12.1416	11.5936	11.5912	11.4833	10.2207	10.7495	10.4552	13.4298	13.5299	13.4982	11.8646	11.8722	11.934
Dm_00000864-RA	12.9938	13.0169	13.0303	11.2714	11.2182	11.2143	11.2548	11.2338	11.2313	11.387	11.3736	11.4628	12.7067	12.6237	12.5761	12.3229	12.3206	12.3256	11.9766	11.9702	11.9231
Dm_00000865-RA	13.2283	13.0637	13.1325	12.6056	12.652	12.6652	12.7683	12.8174	12.7745	13.2981	13.312	13.3444	13.8597	13.3366	13.7428	12.7299	12.7276	12.7288	13.1762	13.2106	13.211
Dm_00000866-RA	-2.28096	-2.27532	-2.28587	-2.27902	-2.27731	-2.29755	-2.29526	-2.29941	-2.29492	-2.28366	-2.29136	-2.29468	-2.27904	-2.28652	-2.28231	-2.2821	-2.27563	-2.24026	-2.28527	-2.29344	-2.27884
Dm_00000867-RA	10.3978	10.3002	10.4716	12.0089	12.0365	12.0017	10.5731	10.5609	10.6929	11.4912	11.4957	11.4739	11.48	11.4734	11.1935	10.3034	10.4204	10.3397	11.7556	11.7272	11.7289
Dm_00000868-RA	9.7167	9.85266	9.81567	8.54953	8.60132	8.42002	4.47903	4.61858	4.22566	7.82331	8.06933	7.81866	6.83771	6.24008	6.50731	6.30207	6.34462	6.52199	7.05259	7.05944	6.86723
Dm_00000869-RA	10.5816	10.6935	10.6926	11.4388	11.5154	11.3916	9.12108	9.0884	9.02338	12.1624	12.2504	12.1557	10.7018	10.7572	10.7339	10.1051	10.1814	10.1727	11.5155	11.5676	11.4452
Dm_00000870-RA	7.92435	8.02718	8.08253	7.95749	8.14357	8.01893	8.16633	8.02649	8.18809	8.72049	8.61797	8.62224	7.61029	7.56765	7.2207	7.90218	8.02497	7.89112	8.91633	8.88492	8.94964
Dm_00000871-RA	5.64296	5.12017	5.53644	5.72539	5.47444	5.67445	5.57301	5.54439	5.77022	5.75486	6.06831	6.10901	6.61757	6.80605	7.08844	5.00194	4.83045	5.0159	6.23743	6.35812	6.20381
Dm_00000872-RA	6.44706	5.92022	6.44819	10.0161	10.1515	10.0609	8.72173	8.84619	8.83935	10.7285	10.7233	10.7407	10.0905	10.3281	10.5958	8.48733	8.12801	8.29687	11.1709	11.3091	11.2633
Dm_00000873-RA	11.8106	11.9119	11.9269	11.9133	11.901	11.8986	10.8133	10.8266	10.8862	11.9592	11.9667	11.9003	11.2208	11.5932	11.5989	11.8549	11.8752	11.9258	11.9439	11.8842	11.9008
Dm_00000874-RA	10.2202	10.0874	10.2815	12.2147	12.2866	12.1669	10.7185	10.8932	10.7258	11.3709	11.4924	11.3576	12.1608	12.3562	12.1118	11.4265	11.369	11.3663	12.0723	12.0514	11.9062
Dm_00000876-RA	8.23793	7.94187	8.14695	6.75944	7.36746	7.14389	8.03752	8.23696	7.98982	7.36107	7.25494	7.35176	8.5648	8.44865	8.29774	9.06496	8.92553	9.14534	8.10732	8.01611	8.07174
Dm_00000877-RA	10.8972	10.8736	10.7883	10.9384	10.8398	10.9592	11.0197	10.9854	10.9758	10.9019	10.8016	10.8883	11.5941	11.3341	11.5001	10.3571	10.4256	10.325	10.8039	10.8397	10.8772
Dm_00000878-RA	8.10847	8.20521	8.1197	10.2614	10.1095	10.1561	9.9426	10.0187	9.97514	10.6555	10.6483	10.6863	9.80681	9.83344	9.59936	11.0665	11.0791	11.1253	10.2703	10.3576	10.3249
Dm_00000879-RA	13.4642	13.4116	13.4205	12.6088	12.6229	12.6362	12.204	12.2356	12.263	12.9782	13.0282	13.0416	14.2267	13.5486	13.7444	13.7852	13.7686	13.8054	13.4602	13.458	13.4726
Dm_00000880-RA	5.80027	6.04704	5.42143	3.97921	2.76264	2.86578	7.0558	6.92789	7.11196	3.83096	4.03298	4.44818	4.73563	4.43191	4.61314	3.69926	4.04676	3.89378	5.70388	5.31342	5.60763
Dm_00000881-RA	9.12417	9.1432	9.12928	8.80681	8.84945	8.80561	9.19973	9.1607	9.10133	8.88013	9.03435	8.98746	9.46365	9.13232	9.08802	8.54494	8.67282	8.73442	8.90559	8.81612	8.80921
Dm_00000882-RA	9.5746	9.89738	9.72326	5.77297	5.65115	5.66891	9.09577	9.15465	9.04738	6.03037	6.18846	6.20285	4.94704	6.33367	6.01637	5.64953	5.02483	5.37375	6.13005	5.87864	5.91796
Dm_00000883-RA	11.1726	11.0197	11.1973	12.8692	12.9022	12.8778	11.5921	11.6613	11.6148	12.0574	12.0571	12.0847	12.3214	11.9957	11.9995	11.2152	11.2276	11.2991	11.6664	11.6603	11.6599
Dm_00000884-RA	11.4591	11.4892	11.406	11.7214	11.6722	11.6403	11.6649	11.5776	11.6426	11.6472	11.6119	11.5035	11.505	11.4997	11.4714	12.8832	12.8998	12.9055	11.7209	11.682	11.7807
Dm_00000885-RA	12.6613	12.7277	12.6945	11.8799	11.8626	11.8746	12.4884	12.5082	12.4598	11.8654	11.883	11.8329	10.9087	11.2894	10.9273	13.7015	13.701	13.6948	12.2871	12.2332	12.2078
Dm_00000886-RA	11.993	11.9976	11.883	12.0777	12.1829	12.0224	11.4269	11.4103	11.3625	11.8479	11.9653	11.8895	10.5542	10.7934	10.3938	10.9145	10.8833	10.8964	11.6117	11.6855	11.6224
Dm_00000887-RA	5.35278	5.30237	5.3584	7.52005	7.41579	7.38174	5.35934	5.88291	5.57194	6.83592	6.79	6.99115	8.36692	8.51588	8.914	6.77617	6.96909	6.78295	7.01722	7.00919	6.83668
Dm_00000888-RA	9.14435	8.73206	8.98405	10.4378	10.4003	10.3934	9.52603	9.54392	9.55697	10.1474	10.0193	10.112	10.2893	10.4507	10.5489	10.0541	10.1402	10.0667	10.1037	10.1644	10.1065
Dm_00000889-RA	10.7492	10.7372	10.7758	11.8317	11.8168	11.8897	11.0239	11.0643	10.9598	11.1801	11.1672	11.2499	10.4403	10.482	10.5552	12.2753	12.2404	12.2819	11.5481	11.4999	11.5084
Dm_00000890-RA	10.3028	10.6863	10.3197	9.17367	9.29124	9.37815	10.1412	10.078	10.1749	9.32004	9.19594	8.99199	8.51799	9.64655	8.97749	11.3031	11.5154	11.3791	10.0665	9.97698	9.9417
Dm_00000891-RA	8.58636	9.26922	9.04637	8.73518	8.62628	8.71191	8.32251	8.27198	8.34437	8.14475	8.33384	8.1053	6.44824	7.65293	7.24994	10.5705	10.685	10.6027	8.9715	9.02988	8.85315
Dm_00000892-RA	10.774	10.5976	10.831	12.0212	12.0785	12.0386	11.6902	11.604	11.6031	11.9026	11.8735	11.8881	12.7772	12.213	12.7485	9.81172	9.87488	9.83673	11.2568	11.2265	11.2146
Dm_00000893-RA	9.8414	9.90095	9.92092	9.71177	9.5598	9.6569	9.68796	9.68657	9.6017	9.30076	9.18258	9.30682	9.35114	9.42649	9.24461	8.791	8.5495	8.74342	9.68077	9.64125	9.75789
Dm_00000894-RA	6.5186	6.5292	6.73975	7.85387	7.6091	7.57979	3.5583	2.87505	3.57805	7.0933	7.06148	7.30244	5.39807	6.39734	6.167	6.59082	6.60293	6.67418	6.85254	6.68607	6.21244
Dm_00000895-RA	8.04691	8.04298	8.03337	6.69039	6.88911	6.94896	7.59162	7.68172	7.66988	7.06093	7.08926	7.19853	7.59293	7.22311	6.87479	8.11403	8.32527	8.06798	7.16691	7.23136	7.43586
Dm_00000896-RA	13.1679	13.1665	13.0967	13.2605	13.2377	13.2896	12.3034	12.3407	12.3066	13.0179	13.0327	12.9738	12.5401	12.4615	12.5191	12.7942	12.746	12.8265	12.6582	12.6143	12.6408
Dm_00000897-RA	10.716	10.5908	10.8134	11.145	11.198	11.1345	10.761	10.7069	10.6601	11.3523	11.3164	11.4401	12.8807	12.5961	12.8939	10.8246	10.8796	10.896	11.4629	11.512	11.4424
Dm_00000898-RA	10.5622	10.5459	10.5094	12.576	12.6775	12.635	11.2763	11.3057	11.2709	12.4071	12.3533	12.3747	11.4531	11.0999	11.1952	11.026	11.1394	11.0367	11.7373	11.7984	11.7618
Dm_00000899-RA	6.0694	6.28367	6.11757	3.35007	3.74625	3.17269	7.4917	7.68366	7.49377	7.18085	7.19179	7.10538	2.50013	2.3908	3.00516	5.63433	6.1508	6.37874	4.59747	4.11482	4.03219
Dm_00000900-RA	12.3503	12.181	12.272	11.9458	11.9938	12.0014	10.8782	10.9524	10.8731	13.2436	13.2722	13.2983	12.6132	12.4511	12.045	9.92548	9.86516	9.92733	12.3782	12.3419	12.3023
Dm_00000901-RA	9.39596	9.46785	9.41098	8.91046	8.828	8.81084	9.12226	8.98534	9.07652	8.6306	8.83827	8.78194	9.42898	9.42446	9.62239	9.16714	9.1292	9.04633	8.9439	8.98901	9.14867
Dm_00000902-RA	9.13294	9.29114	9.12742	8.35443	8.21583	8.41099	8.66926	8.77598	8.87095	8.23018	8.20411	7.93179	7.38893	7.35848	7.62933	9.31317	9.22242	9.28485	8.39645	8.384	8.46975
Dm_00000903-RA	10.1516	9.99771	10.0294	11.2386	11.254	11.2447	10.9597	10.9561	10.915	10.7315	10.7093	10.7372	10.8076	10.2142	10.5854	10.8623	10.943	10.9558	10.5492	10.5695	10.541
Dm_00000904-RA	8.0735	8.41586	8.29607	8.07302	8.03706	8.13054	8.16814	8.22325	8.24137	7.95861	7.79784	7.81249	6.81513	7.92602	7.15147	10.029	10.2273	10.096	8.29266	8.17332	7.97838
Dm_00000905-RA	9.95793	9.88318	10.0324	7.15802	7.21098	7.04415	7.38367	7.61852	7.40539	8.69094	8.85629	8.64	7.29954	8.01097	7.05371	5.90205	5.53711	5.55197	7.77307	7.97948	7.84466
Dm_00000906-RA	10.2913	10.3889	10.3768	10.8868	10.8374	10.8484	10.6069	10.6167	10.662	10.8426	10.944	10.8887	10.6902	10.9003	10.77	11.8789	11.8842	11.8593	10.7979	10.8031	10.8229
Dm_00000907-RA	12.8841	13.0366	12.8761	12.4586	12.4573	12.4217	12.4842	12.4657	12.4944	12.0782	12.1434	12.0549	11.097	11.3098	11.1531	12.8035	12.8616	12.814	12.0957	12.0724	12.1039
Dm_00000908-RA	12.1779	12.4027	12.2674	10.053	10.0041	9.97287	10.3124	10.2772	10.213	10.0636	10.1236	10.0125	10.4243	9.50583	8.95722	10.7406	10.7991	10.8572	9.78174	9.82524	9.92518
Dm_00000909-RA	11.506	11.8237	11.6086	10.7637	10.7191	10.806	11.6354	11.649	11.698	10.8617	10.8216	10.7867	10.2096	10.8767	10.6817	12.2994	12.4179	12.3053	11.3576	11.265	11.4083
Dm_00000910-RA	7.52252	7.26519	7.27681	7.41748	7.43245	7.31895	8.30495	8.28065	8.36084	7.21049	6.95522	7.06325	6.43602	6.61592	6.43856	7.12949	7.27491	7.11717	7.20054	6.85884	6.83723
Dm_00000911-RA	5.76854	5.36765	6.01846	7.40407	7.12615	7.40862	6.78414	6.90058	6.80553	7.22931	7.08018	7.25753	8.52395	7.73726	8.31191	6.18626	6.30919	6.07265	6.99814	6.78584	6.92256
Dm_00000912-RA	7.12699	6.72703	6.91395	7.96856	8.0462	8.08147	7.74277	7.64829	7.71571	7.76192	7.91156	7.67599	8.38595	8.0075	8.26121	7.08008	7.28839	7.42508	7.68079	7.70792	7.75393
Dm_00000913-RA	10.8581	10.7237	10.8174	10.7465	10.7533	10.7896	11.3806	11.3672	11.3962	11.0379	11.0046	11.1148	11.0121	11.0871	11.2716	11.5676	11.5267	11.5265	11.2273	11.2509	11.2626
Dm_00000914-RA	2.65715	2.56143	2.33663	1.07595	1.10686	1.78646	2.80697	2.2664	2.608	0.99081	2.13797	1.3425	2.73092	2.67468	1.38857	2.31923	3.41387	1.86735	1.31745	1.37633	1.47157
Dm_00000915-RA	1.43404	1.64844	1.59681	1.05243	1.10854	0.755485	10.0754	10.1315	9.99834	1.32821	2.30962	1.94309	1.05157	1.21395	0.941487	1.76029	1.16267	1.97433	0.838303	0.53985	1.05819
Dm_00000916-RA	9.64486	9.52084	9.53605	9.70633	9.6759	9.64783	9.80799	9.9395	9.87339	9.47882	9.5254	9.30261	9.48347	9.6446	9.38065	7.6939	7.68692	7.64947	8.56713	8.5945	8.65774
Dm_00000917-RA	6.58528	5.53765	6.43196	9.97763	9.87793	10.029	8.09585	8.18255	7.90606	9.47129	9.46797	9.46544	9.9779	9.52219	9.95473	6.24641	6.72293	6.23644	9.0371	9.13399	9.10044
Dm_00000918-RA	9.53327	9.48926	9.55068	12.4391	12.3969	12.4412	10.9919	10.9983	11.033	11.8978	11.9149	11.9884	11.1365	10.7121	11.0194	9.93319	10.1071	9.95939	11.4168	11.473	11.4868
Dm_00000919-RA	9.48007	9.5358	9.53036	9.02045	9.12327	8.98682	9.1047	8.96473	9.20687	9.3	9.3119	9.26569	9.62696	9.8654	10.0201	9.69211	9.71761	9.74384	9.15196	9.12308	9.26965
Dm_00000920-RA	7.39505	7.53676	7.60065	6.92172	7.1236	7.12637	9.41371	9.49683	9.36917	7.70435	7.69425	7.63451	7.75208	8.29607	7.98897	6.69375	7.08721	6.53854	7.78579	7.64993	7.46494
Dm_00000921-RA	6.04627	5.6796	5.44252	8.06154	8.26219	8.09677	7.22325	7.21372	6.64687	8.05767	7.90291	8.05601	9.76891	9.40278	9.75669	5.42673	5.70409	5.63656	7.84429	7.98859	7.81076
Dm_00000922-RA	-0.987369	-1.2133	-1.27534	-1.23504	-1.22499	-1.11599	-1.09772	-1.31801	-1.31124	-0.75909	-1.30537	-1.31086	-1.23519	-0.622221	-1.25439	-1.25317	-1.21512	-1.26604	-1.27184	-0.899119	-1.23402
Dm_00000923-RA	9.84255	9.6753	9.82768	10.743	10.8083	10.8099	10.5894	10.5842	10.4018	10.6943	10.6706	10.6755	11.3146	11.0558	11.2765	9.78635	9.75237	9.8102	10.4759	10.4739	10.4261
Dm_00000924-RA	12.4297	12.4795	12.3896	11.7882	11.8636	11.7483	12.5829	12.6613	12.5864	11.9574	12.008	11.882	11.052	11.6206	11.538	13.8447	13.8851	13.868	12.4189	12.4016	12.4745
Dm_00000925-RA	12.3012	12.4452	12.3585	8.5544	8.65448	8.45575	11.2836	11.2704	11.2942	9.71634	9.78649	9.82363	9.81328	10.647	10.4541	13.9521	13.9745	13.9457	10.6703	10.6813	10.7475
Dm_00000926-RA	7.54436	7.42533	7.58829	6.90231	6.83896	6.70179	8.27191	8.41072	8.31681	6.68807	6.88573	6.64739	6.76595	6.29611	5.95683	7.07434	6.83097	6.94859	6.73082	6.94619	6.72449
Dm_00000927-RA	3.10322	3.03786	3.05385	0.916381	0.946512	0.577943	2.84773	2.6106	3.17382	0.833025	1.03265	1.43053	1.3258	1.67989	2.02408	1.81755	2.25032	1.50231	1.17762	1.24837	0.919463
Dm_00000928-RA	10.3572	10.7687	10.4977	10.0078	9.90088	10.0168	10.0117	10.0574	10.1374	10.0947	10.0736	9.99403	8.94003	9.62389	9.61182	11.5175	11.5359	11.5069	9.85644	9.8454	9.85624
Dm_00000929-RA	9.68383	9.81772	9.5707	11.3521	11.3911	11.3245	9.85139	9.89308	9.89991	11.4301	11.5229	11.4574	9.20409	9.7027	9.30573	10.5963	10.6193	10.6308	11.1981	11.2583	11.1677
Dm_00000930-RA	8.16247	8.43389	8.39151	7.82633	7.60715	7.85715	8.33891	8.18767	8.36934	7.69929	7.81728	7.91153	8.25397	8.6655	8.64593	8.74074	8.59545	8.58411	8.12138	7.95902	7.92126
Dm_00000931-RA	9.302	9.16589	9.23573	5.07561	5.28889	4.65642	10.407	10.3862	10.3565	6.31845	6.28157	6.34337	6.70716	6.91125	6.67423	5.23482	5.33809	5.45122	6.38385	6.19171	6.31597
Dm_00000932-RA	8.83962	8.53067	8.6359	11.8613	11.8362	11.8431	11.4171	11.4512	11.4086	12.6328	12.5921	12.6313	13.234	13.3456	13.0895	9.59032	9.40051	9.59336	12.2215	12.2039	12.224
Dm_00000933-RA	8.46327	8.34278	8.391	9.20983	9.26942	9.27185	10.2172	10.3229	10.2447	9.59977	9.56135	9.68599	10.2825	10.1116	10.3286	8.84416	8.85839	8.7504	9.61213	9.4895	9.51308
Dm_00000934-RA	10.2436	10.3216	10.1923	9.51399	9.56668	9.51261	9.56708	9.4906	9.5689	9.77451	9.64628	9.63067	8.86653	9.29741	9.04977	11.2574	11.2399	11.2033	9.73621	9.6123	9.60176
Dm_00000935-RA	8.88948	9.30277	8.81646	8.70153	8.61938	8.51975	9.1542	9.13598	9.12727	8.2831	8.45447	8.4601	7.55088	8.62531	8.21332	10.5426	10.5237	10.6328	8.86777	8.84295	8.94012
Dm_00000936-RA	9.00645	8.57549	8.95991	8.39124	8.53615	8.66159	8.82029	8.88151	8.87929	8.65296	8.81437	8.68471	9.28014	9.60959	9.79812	9.34443	9.28997	9.31173	8.87112	9.01939	8.98402
Dm_00000937-RA	8.71617	8.74749	8.81126	10.3019	10.4174	10.3926	9.1044	9.19192	9.2276	10.1748	10.1643	10.1453	8.73756	9.07562	9.09272	8.62961	8.51068	8.64438	9.54714	9.48151	9.49018
Dm_00000938-RA	7.21504	7.36787	7.37162	7.13086	7.44972	7.18695	11.5562	11.6295	11.597	11.0401	11.087	11.0273	9.61015	10.6713	9.13122	6.35491	5.82962	6.41027	7.49503	7.44693	7.04009
Dm_00000939-RA	11.1921	11.285	11.345	9.48281	9.53431	9.49526	10.2711	10.3185	10.3418	10.7615	10.7415	10.6031	8.55533	10.0581	9.07135	6.93557	6.889	6.89036	8.39793	8.22375	8.28419
Dm_00000940-RA	10.8202	10.8975	10.8359	12.4083	12.4174	12.4247	13.1968	13.1569	13.1393	12.609	12.5772	12.6386	13.0853	12.8924	13.002	11.1593	11.1603	11.1491	12.2501	12.2785	12.2773
Dm_00000941-RA	1.78719	2.0079	1.22423	1.47068	1.53017	1.10261	4.88338	5.10861	4.95637	4.2675	3.44604	3.88718	1.46978	2.36059	2.76933	1.36131	1.99596	1.65399	7.56356	7.52154	7.51418
Dm_00000942-RA	7.65785	7.54362	7.2147	1.54245	1.60671	1.1134	8.95431	9.02047	8.9523	2.30305	2.14782	0.91757	1.54147	1.9046	1.4164	1.42441	1.66907	2.00788	2.45523	1.82648	2.77571
Dm_00000943-RA	4.10575	4.32745	3.28168	2.25418	3.08141	3.47618	7.50732	7.46975	7.72763	7.77708	7.69508	7.5971	1.92323	1.91913	1.78915	2.11777	2.40215	2.01999	5.59263	5.54234	5.31254
Dm_00000944-RA	10.1756	10.0993	10.2903	9.96227	9.95306	9.91547	10.2439	10.2688	10.3036	9.92784	9.97529	9.85527	10.7338	10.6045	10.6181	10.1495	10.2232	10.1224	9.65391	9.68003	9.79625
Dm_00000945-RA	-2.2823	-2.27938	-2.28484	-2.28129	-2.28041	-2.29088	-2.2897	-2.26905	-2.28952	-2.28369	-2.28768	-2.2894	-2.2813	-2.28518	-2.28299	-2.28288	-2.27954	-2.28402	-2.28453	-2.28875	-2.2812
Dm_00000946-RA	7.76137	7.6199	7.61999	7.61152	7.71867	7.6962	4.25085	3.68215	4.0649	7.1083	6.86458	6.91434	5.22708	5.97244	6.59189	3.11153	3.04463	3.15889	5.68716	6.00996	6.02622
Dm_00000947-RA	10.1145	10.0342	10.2089	11.182	11.2044	11.1959	10.048	10.0835	10.0619	10.8294	10.8069	10.8498	11.4314	11.2757	11.3192	10.8653	10.8524	10.8263	10.8472	10.816	10.7656
Dm_00000948-RA	11.7307	11.6462	11.7305	11.7856	11.7803	11.8412	11.9527	11.9382	11.9747	11.5488	11.4961	11.5324	11.8023	11.656	11.7836	11.5432	11.5562	11.5152	11.1801	11.2208	11.1111
Dm_00000949-RA	2.40233	3.75993	3.70594	1.90974	2.54364	2.25697	4.61066	4.91824	4.87291	3.13673	3.91963	3.12417	1.53191	2.39296	1.80146	3.44108	3.95099	3.33859	2.44406	2.57075	1.91543
Dm_00000950-RA	9.17773	9.23219	9.24082	12.3906	12.5055	12.4196	11.061	11.2025	11.0611	11.8506	11.8892	11.7999	9.37897	9.8143	9.76403	9.14724	9.29198	9.15571	11.1083	11.1096	11.1212
Dm_00000951-RA	11.4777	11.2437	11.4262	12.5773	12.5774	12.6277	11.4246	11.4628	11.413	12.7085	12.6748	12.6909	13.6489	13.4005	13.568	13.1595	13.1241	13.0987	12.934	12.9201	12.878
Dm_00000952-RA	11.2259	11.131	11.2542	10.9982	11.0439	11.029	11.176	11.164	11.1716	10.9716	11.0296	11.001	10.403	10.3468	10.3222	9.28198	9.28158	9.28771	10.6583	10.7356	10.6873
Dm_00000953-RA	9.61443	9.47559	9.53791	9.43803	9.4875	9.4847	11.0998	11.0883	11.0384	9.41821	9.48588	9.42716	9.87553	9.53749	9.76127	9.3267	9.25099	9.313	9.74231	9.74578	9.66367
Dm_00000954-RA	6.00237	6.08167	5.83337	1.43802	1.4945	0.780131	6.13803	6.41463	6.2807	3.42321	2.90427	3.67249	3.08463	1.54725	2.03095	1.71844	2.30471	1.63429	1.22475	1.27327	1.44381
Dm_00000955-RA	10.6608	10.7178	10.6111	10.108	10.0374	10.0621	10.472	10.5241	10.5334	9.8711	9.78476	9.81835	9.93091	9.58759	9.74514	10.3636	10.351	10.4107	10.0782	9.949	9.98781
Dm_00000956-RA	10.5449	10.5802	10.401	8.82172	8.89225	8.96049	8.60653	8.58656	8.67637	9.46644	9.56781	9.46536	9.52499	9.81786	9.63154	9.39744	9.37171	9.22992	9.99403	9.94419	9.94548
Dm_00000957-RA	9.54405	9.4431	9.50501	10.261	10.1551	10.1788	9.67983	9.70875	9.74278	9.8404	9.86549	9.90346	9.57829	9.69927	9.7968	10.0431	10.0175	9.97411	9.79081	9.80158	9.6863
Dm_00000958-RA	6.04232	6.09581	5.51462	6.73912	7.13072	7.06727	6.18756	6.10476	6.24578	6.55234	6.69344	6.60599	7.18538	6.5138	6.66884	6.45759	6.17122	5.98722	6.64955	6.63498	6.60188
Dm_00000959-RA	8.02286	7.83949	8.03727	7.44531	7.60891	7.58611	8.11936	8.18528	8.1208	7.11565	7.20676	7.06854	8.40752	8.13458	7.81562	8.49495	8.24957	8.22796	7.35672	7.45723	7.47858
Dm_00000960-RA	10.141	10.0672	10.1799	9.89963	9.85505	9.82528	10.3	10.3208	10.3657	9.88801	9.77434	9.82577	10.4869	10.147	10.3617	10.379	10.3909	10.4197	10.2161	10.1706	10.2112
Dm_00000961-RA	10.3746	10.1691	10.2722	9.51112	9.75713	9.65314	11.0722	11.0439	10.9846	10.6614	10.6826	10.6548	11.3011	11.3143	11.0547	9.47305	9.28015	9.36697	11.3036	11.3417	11.3015
Dm_00000962-RA	7.50495	7.36263	7.248	4.42502	4.69113	4.67676	10.0726	10.0406	10.0623	6.19072	5.93996	5.85107	7.42696	7.78882	7.81319	10.4729	10.6231	10.5285	7.38677	7.5154	7.48449
Dm_00000963-RA	10.6672	10.6583	10.7145	10.3033	10.3729	10.3498	10.6846	10.7064	10.6991	10.3421	10.3893	10.4268	9.76493	10.1003	10.0464	12.2135	12.1774	12.2011	10.728	10.6829	10.6839
Dm_00000964-RA	11.3134	11.1282	11.2034	12.2713	12.239	12.2335	12.6133	12.5702	12.5123	12.0467	11.9513	12.0327	14.6195	14.1688	14.5012	11.6855	11.6303	11.7266	11.9607	12.0446	12.0099
Dm_00000965-RA	10.1829	10.0094	10.1363	10.1561	10.2247	10.1373	10.8655	10.8663	10.9087	10.4339	10.4585	10.3577	11.3353	11.1341	11.1503	9.40552	9.59046	9.43614	10.8564	10.9334	10.8438
Dm_00000966-RA	10.1063	10.1465	10.0872	1.89562	2.30214	1.34333	12.6637	12.674	12.701	1.69455	1.35129	1.19984	1.89451	1.56832	1.75378	2.99841	3.14623	3.20263	1.62382	1.25681	1.90305
Dm_00000967-RA	9.73581	9.92337	9.86063	9.5611	9.51438	9.40916	8.55694	8.45147	8.56365	9.81615	9.71337	9.60411	8.49769	9.04267	9.19356	10.6013	10.5388	10.5846	9.4499	9.43614	9.4439
Dm_00000968-RA	12.0164	11.9591	12.0025	12.2414	12.2389	12.2159	11.9906	11.98	11.9995	12.5051	12.5291	12.5446	10.7175	10.9814	10.9253	11.2955	11.3661	11.3338	12.2025	12.1283	12.1942
Dm_00000969-RA	2.54033	2.81883	2.2948	3.84357	3.51912	3.25957	4.01116	3.14775	2.92792	12.3217	12.3357	12.2919	2.37091	2.85103	3.65497	9.5675	9.56543	9.62865	8.82216	8.89043	8.90025
Dm_00000970-RA	10.4662	10.2715	10.3788	10.4847	10.5364	10.411	10.932	10.8614	10.9067	10.166	10.0473	10.157	11.3526	10.9648	11.3361	10.4389	10.3109	10.3395	10.2214	10.2658	10.2276
Dm_00000971-RA	12.7476	12.8573	12.7269	12.2927	12.2567	12.2649	12.7041	12.6344	12.693	12.123	12.1343	12.0623	11.6803	12.0452	12.1738	13.7808	13.8535	13.8081	12.552	12.551	12.5373
Dm_00000972-RA	7.13987	6.86357	6.81149	10.3208	10.391	10.3695	11.9871	12.0424	11.9682	10.5949	10.7248	10.7469	9.90788	10.3483	10.5291	9.89464	9.80728	9.89211	10.7044	10.834	10.7738
Dm_00000973-RA	1.71231	1.93632	1.51139	2.68932	2.99879	2.70195	1.40892	1.87313	2.2834	4.70085	5.26168	5.21106	4.66308	5.47472	4.53879	8.8583	8.78744	8.92183	4.42784	4.17127	4.184
Dm_00000974-RA	2.4179	1.66008	1.61054	1.52087	1.58569	1.08667	10.1229	10.0648	10.233	1.70646	1.90896	1.21759	2.51025	2.76279	2.35291	6.17992	5.98829	6.12821	1.27649	1.80587	1.52751
Dm_00000975-RA	7.69747	7.93338	7.73422	7.53426	7.67577	7.69665	12.2137	12.2302	12.2173	9.83392	9.80927	9.82884	6.46475	6.91765	6.36372	8.27814	8.06712	8.02749	8.72783	8.79703	8.70437
Dm_00000976-RA	8.99904	9.05752	9.09841	9.15972	9.38608	9.24315	9.60406	9.65907	9.53083	8.83135	8.92093	8.95346	9.76248	9.49744	9.9147	8.99442	9.03751	8.97229	8.94218	9.06882	8.90246
Dm_00000977-RA	8.79631	8.5625	8.75237	10.6864	10.7388	10.7331	9.23167	9.19649	9.28015	10.4317	10.4775	10.4228	8.73346	8.94233	8.48472	8.16134	8.41307	8.33256	9.88149	9.8711	9.93279
Dm_00000978-RA	2.89342	3.56294	2.63502	3.66253	3.45456	3.31024	3.44759	3.6772	3.69483	6.38432	6.15006	5.69897	8.89568	9.29437	9.30398	12.5983	12.7616	12.7092	9.47633	9.35758	9.48268
Dm_00000979-RA	11.0053	10.8844	10.9224	11.4415	11.5202	11.4939	10.7224	10.7413	10.7274	11.0697	11.0591	11.0535	11.0567	10.5743	10.7352	11.158	11.088	11.1508	11.004	11.001	10.9884
Dm_00000980-RA	11.2813	11.2327	11.3695	13.3497	13.3966	13.3962	12.2631	12.3705	12.29	12.8045	12.7937	12.7988	11.3974	11.3928	11.2748	11.244	11.2155	11.2343	12.3679	12.3233	12.269
Dm_00000981-RA	11.3145	11.7836	11.6238	10.1704	10.1457	10.1572	10.7191	10.8335	10.8909	10.4755	10.3022	10.1961	9.59498	10.7667	10.5457	13.197	13.2254	13.201	11.1121	10.9572	10.9618
Dm_00000982-RA	10.954	10.9962	11.0876	10.6178	10.6931	10.5467	9.9745	10.1199	9.91686	10.4899	10.4882	10.4332	9.33894	9.36571	9.20761	11.3729	11.3606	11.3617	10.7211	10.6147	10.5712
Dm_00000983-RA	6.58591	6.66746	6.82118	5.76104	5.47207	5.67244	3.79659	4.02993	3.38131	3.90586	4.13593	3.94859	3.83721	3.75034	3.97957	4.59893	4.34185	4.70238	3.50768	4.6173	4.34761
Dm_00000984-RA	3.53255	3.4528	3.95319	3.71443	3.69887	3.54518	2.47925	2.04661	2.61002	2.28518	2.50866	2.72725	2.45301	3.86443	3.47157	2.34197	2.98815	2.02574	2.42758	2.27985	3.52806
Dm_00000985-RA	5.9014	5.38284	5.78723	6.27199	6.17565	6.47206	5.17225	5.10658	5.1161	5.28642	5.19174	5.13054	6.92479	6.5107	6.96416	4.93411	4.47498	5.08823	5.36914	5.42361	5.36628
Dm_00000986-RA	7.41144	7.56796	7.7492	7.91774	8.05819	7.9456	8.06829	8.04541	8.0372	5.99005	6.16858	5.92729	7.84229	7.53915	8.01567	7.95628	7.63028	7.94593	7.44544	7.43947	7.51442
Dm_00000987-RA	10.3927	10.88	10.5487	10.3757	10.4657	10.3826	10.4232	10.4351	10.4807	10.4101	10.3959	10.3062	8.88074	9.50879	9.12737	12.2583	12.284	12.2353	10.6868	10.6027	10.6938
Dm_00000988-RA	1.82165	0.684772	0.399961	0.589596	1.16709	0.463817	7.47402	7.44913	7.42024	1.36765	0.236107	0.569942	0.588913	0.860591	0.50065	0.506358	0.676993	0.445202	0.41711	0.171677	0.594188
Dm_00000989-RA	10.3721	10.4099	10.2953	9.5792	9.74838	9.63836	10.3729	10.3962	10.4467	9.6677	9.734	9.7955	9.63343	9.79442	9.5729	10.5676	10.5808	10.5185	9.79424	9.7963	9.78864
Dm_00000990-RA	11.9245	11.9048	11.9642	10.4403	10.4522	10.4743	10.8979	10.8896	10.8821	10.3639	10.3431	10.4001	10.8163	11.0649	10.9613	11.806	11.8203	11.8139	10.7904	10.8246	10.7502
Dm_00000991-RA	9.21268	9.09174	9.25692	8.25556	8.51381	8.43108	9.60054	9.86031	9.62858	10.1677	10.1901	10.1418	11.1188	10.9857	10.8583	8.31128	8.302	8.25923	10.302	10.2937	10.2092
Dm_00000992-RA	9.41894	9.33676	9.28915	10.3656	10.3868	10.3419	10.1513	10.1708	10.2119	9.99312	9.90078	9.98707	9.27264	9.58827	9.41419	11.109	11.1796	11.1426	9.86958	9.82389	9.76823
Dm_00000993-RA	8.19364	8.33694	8.22623	9.21751	9.18184	9.26009	9.95837	9.90212	9.94107	9.05555	9.09963	9.19683	8.97528	8.60431	8.70461	8.59469	8.60965	8.40374	9.14733	9.09275	9.04941
Dm_00000994-RA	11.6194	11.7446	11.5696	11.2471	11.2236	11.2057	13.3963	13.3638	13.3653	11.5456	11.6156	11.5405	12.7543	12.8307	12.6514	12.7539	12.68	12.7594	11.7404	11.7845	11.754
Dm_00000995-RA	10.6841	10.828	10.8503	9.93377	10.0119	9.94396	12.2304	12.1857	12.2818	10.4346	10.4782	10.3987	10.7059	10.4211	10.4428	11.8706	11.9588	11.8533	10.5293	10.5265	10.6295
Dm_00000996-RA	-1.01328	-0.974939	-1.04663	-0.700642	-0.988451	-0.699386	-0.850185	-0.884941	-1.07189	-1.03164	-0.448459	-1.0714	-1.00023	-1.05111	-0.477146	-0.722267	-0.977043	-1.03588	-0.755379	-0.834059	-0.998875
Dm_00000997-RA	-1.50318	-1.47656	-1.52634	-1.494	-1.48595	-1.57141	-1.37484	-1.57325	-1.37233	-1.30803	-1.55229	-1.56796	-1.49413	-1.11364	-1.50953	-1.30064	-1.47802	-1.51888	-1.31562	-1.56209	-1.49318
Dm_00000998-RA	8.8187	8.7994	8.77738	9.19731	9.1996	9.24889	9.05773	9.09799	9.10602	9.3432	9.17443	9.34533	8.92663	8.98558	8.95741	10.0558	10.0457	10.1075	9.20668	9.18989	9.15027
Dm_00000999-RA	8.90232	8.76165	8.91431	5.95377	5.96373	5.74286	10.1877	10.0962	10.1505	6.47378	6.31512	6.63641	5.64073	5.83838	6.07981	6.77188	7.03575	6.97523	5.89297	6.40358	6.34672
Dm_00001000-RA	8.79277	8.69631	8.84235	11.4055	11.4495	11.4558	6.40886	6.52949	6.39674	10.7685	10.7629	10.7366	8.13703	8.18959	8.01445	3.92918	4.07683	3.9013	9.68221	9.49179	9.50817
Dm_00001001-RA	7.19167	7.09488	7.11429	8.62702	8.53901	8.54105	7.78623	7.7974	7.8735	8.48992	8.39713	8.35901	5.26414	5.98831	5.37606	6.07928	6.45909	6.38903	7.48134	7.49724	7.66057
Dm_00001002-RA	10.3893	10.3703	10.3572	10.3127	10.4529	10.2352	10.4894	10.444	10.4412	9.99671	10.1177	10.0718	9.97576	10.0858	9.87174	10.5038	10.5481	10.5809	10.2724	10.219	10.2022
Dm_00001003-RA	11.8769	11.7013	11.8815	11.556	11.5599	11.5942	10.421	10.4128	10.4079	11.2134	11.206	11.2611	11.6585	11.6753	11.4877	11.4391	11.4518	11.4769	11.554	11.4694	11.4776
Dm_00001004-RA	11.1528	11.3408	11.263	11.2906	11.2391	11.2475	12.0485	12.0625	12.0987	11.1463	11.1588	11.1385	10.4509	10.8545	10.5683	12.216	12.2731	12.2477	11.1794	11.2117	11.1393
Dm_00001005-RA	10.2206	10.228	10.2777	10.0566	10.029	10.0066	9.73675	9.75461	9.63201	9.97506	10.0775	10.1241	11.2232	10.7884	10.9547	9.95178	10.047	10.0046	10.016	10.005	10.0264
Dm_00001006-RA	10.5258	10.6161	10.5903	11.1177	11.1872	11.1367	10.5791	10.6121	10.6042	10.7234	10.7205	10.7041	9.72145	10.3507	10.239	11.6247	11.6436	11.6496	10.631	10.6535	10.6006
Dm_00001007-RA	10.6665	10.4708	10.6339	12.8394	12.8436	12.8689	11.9677	11.9628	11.9608	12.694	12.7168	12.7123	11.8885	11.7789	11.9398	10.0297	10.0181	9.9975	12.0641	12.1036	12.1395
Dm_00001008-RA	11.7853	11.6622	11.7718	5.95598	5.93413	5.88301	3.74908	3.79519	3.95789	4.81788	4.67723	4.63139	5.95435	5.02043	5.28307	4.80115	5.19667	5.02827	4.21076	4.41496	4.05006
Dm_00001009-RA	9.12633	9.3271	9.05662	8.44477	8.32889	8.46011	8.26898	8.17583	8.2378	8.8453	8.60964	8.60379	9.0093	8.74117	8.86196	9.04323	9.01648	9.04346	8.30392	8.45824	8.5329
Dm_00001010-RA	9.95846	9.90856	9.78033	10.1835	10.2406	10.332	10.2515	10.2624	10.2766	10.6086	10.6299	10.6282	10.6767	10.4235	10.5524	9.41651	9.53344	9.46357	10.4465	10.4053	10.3962
Dm_00001011-RA	6.28855	6.03435	6.43635	6.49545	6.90318	6.5763	6.54536	6.69664	6.54684	6.78339	6.56702	6.37076	7.75553	7.56439	7.81636	6.00272	5.90952	5.78866	6.35586	6.414	6.06749
Dm_00001012-RA	11.3605	11.2848	11.398	7.67207	7.59655	7.54233	9.6643	9.76857	9.73843	8.02183	8.36762	8.1563	7.76386	7.49965	7.50799	7.17497	7.18011	7.14844	7.07417	6.88174	7.19375
Dm_00001013-RA	13.0284	12.9302	12.9826	12.0906	12.0928	12.0852	12.1906	12.1865	12.2331	12.6461	12.6695	12.7125	13.6085	13.3585	13.4956	12.7465	12.7331	12.7532	12.9015	12.9504	12.9113
Dm_00001014-RA	8.85795	9.42288	8.83218	8.93212	8.82927	8.77523	9.39177	9.37038	9.47021	9.40341	9.25777	8.76064	7.88253	8.42603	8.53874	10.5554	10.9113	10.6529	9.16057	9.12874	9.093
Dm_00001015-RA	9.52371	9.90677	9.68206	8.95476	8.71447	8.85668	8.63699	8.60598	8.69428	9.23327	9.22666	9.12021	8.19271	8.61222	8.43622	11.8031	11.8871	11.852	9.84565	9.79425	9.76094
Dm_00001016-RA	11.0668	11.2831	11.1981	11.1626	11.1319	11.1939	11.1237	11.1658	11.1714	11.0841	11.0235	10.9709	10.5338	10.8632	10.7492	11.7248	11.7746	11.7601	11.2418	11.2363	11.2766
Dm_00001017-RA	11.1264	11.2297	11.2064	9.61198	9.55026	9.53739	12.3013	12.225	12.2614	10.3454	10.3846	10.3493	11.0477	10.6494	10.9224	10.0199	10.0199	9.92832	10.2246	10.3134	10.2839
Dm_00001018-RA	8.996	9.15971	9.00567	9.3194	9.31445	9.09107	8.85339	8.57795	8.73147	9.13983	9.10564	9.18677	7.73908	7.82235	8.25907	9.75169	9.90333	9.82637	8.89009	8.95072	8.89935
Dm_00001019-RA	10.8279	10.9707	11.0017	10.0002	9.99617	10.0358	10.2051	10.2481	10.2597	9.95481	9.94462	10.0927	9.43644	9.91194	9.59388	12.0598	12.0656	12.0389	10.3873	10.3523	10.4189
Dm_00001020-RA	11.6061	11.5594	11.6171	12.1275	12.1315	12.1703	11.8148	11.8117	11.8097	12.0306	11.9801	12.0826	12.9651	12.5079	12.7779	11.3026	11.2739	11.2714	11.8805	11.8945	11.8789
Dm_00001021-RA	11.3293	11.2941	11.3513	11.5374	11.5933	11.5844	11.8428	11.8472	11.8482	12.1253	12.1603	12.1489	13.3695	13.5108	13.8565	14.0598	14.0578	14.0653	12.908	12.8731	12.886
Dm_00001022-RA	9.96597	9.99476	9.92464	9.11695	9.08897	9.1525	9.70386	9.69554	9.6428	9.42819	9.48172	9.38175	9.73492	10.0102	10.1394	10.8153	10.6733	10.7023	9.91015	9.85697	9.77998
Dm_00001023-RA	9.63766	9.61562	9.60553	10.4651	10.3813	10.3255	10.3522	10.2967	10.3619	10.2207	10.1867	10.1709	10.4536	10.4203	10.6111	10.8777	10.9481	10.9529	10.2703	10.3073	10.346
Dm_00001024-RA	8.1581	8.25978	8.22666	2.85231	3.513	1.71503	5.09333	5.30864	5.08713	5.12577	5.38543	5.35115	5.82102	5.89974	6.36868	6.98708	6.89461	6.86312	6.18491	6.16192	5.86572
Dm_00001025-RA	11.7383	11.5416	11.6774	12.855	12.8811	12.9522	10.8561	10.976	10.9197	12.9462	12.9292	12.9593	14.1907	13.641	13.7875	11.0304	10.8972	10.9271	12.7059	12.6734	12.6667
Dm_00001026-RA	11.2375	11.3516	11.1803	12.3309	12.2928	12.2678	12.0166	12.0257	12.029	12.1045	12.1089	12.0958	9.98413	10.7159	10.6789	10.7254	10.7686	10.7369	11.9698	11.9741	12.0371
Dm_00001027-RA	3.47302	3.26062	4.05382	7.14615	7.08515	7.22239	3.65325	4.32789	3.87469	8.50499	8.63632	8.41716	6.12746	7.45395	6.88532	3.09517	3.60827	3.55201	7.84581	7.87135	7.92509
Dm_00001028-RA	12.2566	12.3208	11.8832	8.73168	9.0993	8.90592	11.8181	11.941	11.6276	11.6078	11.8088	11.6104	11.9128	10.3335	10.0443	7.70843	7.98711	7.96898	11.4422	11.6998	11.5352
Dm_00001029-RA	8.75814	8.69548	8.78903	9.53644	9.63121	9.583	8.86948	8.87947	8.88942	11.6529	11.6609	11.644	11.7422	11.4164	11.6505	9.67321	9.58308	9.66999	12.3116	12.2714	12.3049
Dm_00001030-RA	11.0972	11.153	11.1814	10.6456	10.6487	10.6796	10.1542	10.3847	10.3348	10.404	10.4424	10.2191	10.105	10.4545	10.2442	11.5039	11.4539	11.3791	10.779	10.8266	10.7802
Dm_00001031-RA	9.76695	9.75585	9.84953	10.5057	10.487	10.5149	10.933	10.9789	10.956	10.715	10.6583	10.7429	10.5835	10.3981	10.3944	10.096	10.0643	10.1175	10.3265	10.3062	10.2014
Dm_00001032-RA	8.54318	8.64026	8.62413	13.403	13.4087	13.4259	11.3705	11.3812	11.365	12.8025	12.7968	12.8168	10.6387	10.5149	10.5237	10.0886	9.86109	10.0884	12.2624	12.1899	12.1587
Dm_00001033-RA	7.03932	7.02421	7.16052	9.46479	9.65191	9.64784	8.20718	8.42189	8.39041	10.6796	10.6865	10.6043	10.4218	10.3927	10.1955	10.9105	10.9029	10.9687	10.2777	10.3535	10.4131
Dm_00001034-RA	12.4208	12.4914	12.4135	13.8606	13.8641	13.8341	12.3009	12.274	12.242	13.2152	13.2624	13.2102	10.0685	10.4356	10.7914	11.2385	11.3118	11.1795	12.5471	12.6185	12.6107
Dm_00001035-RA	12.3846	12.3655	12.365	12.4724	12.4525	12.4155	11.86	11.8309	11.9331	11.9545	11.9665	11.9569	11.9391	11.813	11.9373	12.9032	12.9183	12.9276	12.2722	12.3093	12.2819
Dm_00001036-RA	9.81174	9.86814	9.89672	9.24187	9.11634	9.12805	9.64725	9.55068	9.60326	8.73239	8.76713	8.65948	7.90272	7.93427	7.66795	8.79926	8.7898	8.70703	7.90766	8.08187	8.12956
Dm_00001037-RA	11.4704	11.3414	11.39	11.6756	11.5843	11.6335	9.39553	9.43405	9.48111	10.9619	10.9265	10.9243	10.2171	10.1979	9.91045	9.39494	9.39406	9.3592	10.106	10.1308	10.0849
Dm_00001038-RA	9.58854	9.47865	9.49412	9.84285	9.97071	9.89172	9.91095	9.85478	9.88902	9.51545	9.56844	9.54889	9.57994	9.46342	9.55447	10.0076	10.0753	10.1047	9.58996	9.59942	9.66831
Dm_00001039-RA	3.53727	4.32603	3.38942	1.10217	1.60542	0.858489	6.65062	6.85703	6.84204	1.72878	1.92626	1.77503	1.1014	0.867797	1.0015	1.00792	1.20243	0.939355	2.77734	1.60036	1.55185
Dm_00001040-RA	9.39604	9.18575	9.233	8.63586	8.65381	8.6652	9.18206	9.17726	9.23609	9.11296	9.0274	9.11506	9.06043	9.22827	8.94572	9.46488	9.37724	9.41698	9.01174	9.04064	9.13115
Dm_00001041-RA	5.84954	5.89957	6.00332	3.87707	3.22065	3.36138	12.195	12.2217	12.2131	4.55509	3.4746	4.26736	4.2009	4.24731	3.2875	4.28783	4.97687	4.31123	3.51728	3.95898	4.48253
Dm_00001042-RA	10.5826	10.3467	10.4371	10.7873	10.7398	10.7858	10.343	10.4305	10.3802	10.4512	10.5482	10.4835	10.2616	10.3764	10.3641	10.1627	10.0669	10.0938	10.6155	10.6308	10.6136
Dm_00001043-RA	12.1986	12.1495	12.182	12.3665	12.4144	12.4321	13.025	13.04	12.9951	13.041	13.0126	13.0339	12.2163	12.0428	12.2287	11.0622	10.9831	10.962	12.8507	12.8292	12.9067
Dm_00001044-RA	8.20019	8.6157	8.15028	6.87783	6.90042	7.10536	9.14614	9.26288	9.19709	7.53174	7.39968	7.31992	7.06319	7.6487	7.62715	8.94541	8.80768	8.89094	7.33129	7.27984	7.32987
Dm_00001045-RA	11.3269	11.3636	11.3846	10.5785	10.6607	10.6043	10.7138	10.7598	10.7738	10.527	10.4518	10.4816	10.7457	10.8486	10.8694	11.5124	11.5835	11.558	10.7572	10.7835	10.7552
Dm_00001046-RA	9.59762	9.47476	9.5267	10.8429	10.9257	10.9644	13.4864	13.4918	13.4854	11.8014	11.7809	11.8983	13.4096	13.0549	12.9509	9.17011	9.13709	9.1127	11.6987	11.6803	11.6955
Dm_00001047-RA	13.0972	13.0083	13.0369	12.865	12.8765	12.8374	12.5403	12.4824	12.4839	12.8047	12.7614	12.7877	13.3566	12.8754	13.0834	13.1094	13.1534	13.1201	12.8687	12.8579	12.9235
Dm_00001048-RA	11.9773	11.9049	11.9169	13.0008	12.9951	12.9638	12.9209	12.8691	12.8918	12.7743	12.8058	12.8169	12.4174	12.467	12.2717	12.3069	12.3256	12.3313	13.5038	13.4513	13.5111
Dm_00001049-RA	11.1409	11.0717	11.2371	8.4569	8.77307	8.42588	12.4379	12.6458	12.4672	10.5634	10.5933	10.5386	10.9089	10.801	10.3919	9.03762	8.91103	9.06021	10.3656	10.3961	10.2758
Dm_00001050-RA	10.6477	10.5186	10.6364	10.7305	10.6945	10.6598	10.8596	10.8238	10.9341	10.2114	10.243	10.2379	10.3146	10.2093	10.4706	9.2026	9.33746	9.28301	10.3998	10.4033	10.4483
Dm_00001051-RA	7.37364	7.0827	7.20246	6.50209	6.92531	6.78254	8.28078	8.35233	8.23508	6.35117	6.24683	6.33538	5.60384	6.57849	6.14396	2.80281	3.3341	2.6918	6.37672	6.55722	6.23799
Dm_00001052-RA	9.36539	9.62547	9.40099	9.60763	9.74599	9.70241	10.19	10.1962	10.1036	9.38762	9.26111	9.31415	10.0607	9.91676	10.231	10.3625	10.2895	10.415	9.32572	9.38255	9.26395
Dm_00001053-RA	11.1075	11.1426	11.0938	9.81632	9.9855	9.90958	11.0297	11.1051	11.0549	10.6207	10.6565	10.6711	10.2743	10.4344	10.0985	9.73236	9.62599	9.72202	10.3533	10.345	10.3892
Dm_00001054-RA	3.14241	2.91243	3.18233	2.26259	1.82891	2.35917	1.52018	1.39018	1.87708	1.64227	1.64356	1.5384	2.04078	3.42088	3.78478	2.15513	1.54269	1.62397	0.929739	0.763874	1.0572
Dm_00001055-RA	7.66006	7.38141	7.50249	6.97064	6.90326	6.86429	5.94665	5.91938	5.77763	6.12823	5.9637	6.33468	6.70936	6.31489	6.99761	5.63692	5.19674	5.62962	5.06996	5.50356	5.45787
Dm_00001056-RA	8.54969	8.63699	8.31188	12.3641	12.3411	12.3274	10.3131	10.3292	10.4014	11.9441	11.9119	11.9094	9.26754	9.25676	9.30347	8.43153	8.48085	8.30466	11.1982	11.324	11.2292
Dm_00001057-RA	12.5155	12.5615	12.6108	11.5229	11.537	11.4497	12.3111	12.2625	12.3393	11.6403	11.6044	11.5559	11.7227	11.9396	11.9625	12.5356	12.5261	12.5148	11.7181	11.6772	11.715
Dm_00001058-RA	10.6718	10.597	10.654	10.7298	10.7454	10.7594	11.1637	11.2126	11.1787	10.6681	10.6612	10.6817	10.7696	10.9029	10.926	12.0577	12.0961	12.0425	11.2903	11.302	11.267
Dm_00001059-RA	4.93268	4.35219	4.63682	7.72713	7.74329	7.89772	8.07727	7.97291	7.89077	5.507	5.22103	4.8926	6.18076	6.87869	7.33925	4.32621	4.22579	4.35005	8.23715	8.3479	8.18467
Dm_00001060-RA	8.11352	8.25078	8.11199	8.79373	8.74974	8.70571	8.16082	8.15391	8.19251	8.74865	8.85254	8.65502	8.204	8.90464	8.9294	9.44144	9.38769	9.37168	8.87347	8.81469	8.99916
Dm_00001061-RA	6.69819	6.83438	6.5622	3.71995	4.28213	4.03489	4.95106	4.88424	5.29639	5.65379	5.57074	5.51505	10.4696	11.5351	11.2945	13.933	13.9424	13.9208	11.3281	11.2837	11.3666
Dm_00001062-RA	11.4679	11.5132	11.4692	11.6494	11.7281	11.6982	11.8	11.7988	11.8215	11.7269	11.5942	11.6101	10.4975	10.8977	10.9094	12.9877	12.8969	12.9784	11.8667	11.7915	11.7407
Dm_00001063-RA	10.4337	10.3637	10.4633	10.3801	10.2801	10.3442	10.0035	10.0912	9.98234	10.4652	10.3483	10.4621	10.2082	10.1817	10.2571	10.5231	10.6325	10.6929	10.4271	10.3972	10.2962
Dm_00001064-RA	9.0211	8.91825	9.02736	4.54879	4.39076	4.10654	7.50153	7.50421	7.49275	3.71859	3.6594	3.28828	7.12695	7.12045	7.26626	3.42974	3.06096	4.45427	7.06795	7.28061	7.36388
Dm_00001065-RA	5.00834	4.92084	5.18964	4.64087	4.58683	4.39165	5.56025	5.52806	5.8448	6.82306	6.84183	6.49669	3.18901	3.72222	5.0281	4.06172	4.32057	4.86495	5.7579	5.94919	6.16651
Dm_00001066-RA	9.63098	9.70081	9.64913	10.7572	10.7332	10.779	8.45943	8.36247	8.51875	10.8707	10.8416	10.8554	10.3302	9.73756	9.84755	8.07794	8.11733	8.03528	10.9401	10.9284	10.8504
Dm_00001067-RA	-0.721593	-0.670664	-0.407787	-0.704033	0.259641	-0.338655	-0.786155	-0.367081	-0.784857	-0.380608	-0.770814	-0.78393	0.419406	-0.15643	-0.732635	-0.731735	-0.278124	-0.741208	-0.745435	-0.779084	-0.319647
Dm_00001068-RA	11.0856	10.8809	11.0707	11.9824	11.9958	12.0018	11.0547	11.141	11.0601	11.6063	11.5749	11.5881	12.5556	12.4038	12.3264	12.0742	12.0554	12.0095	11.4644	11.4854	11.4213
Dm_00001069-RA	10.6803	10.7729	10.808	10.033	10.0277	9.97862	10.3326	10.2152	10.2667	9.94183	10.0718	9.99621	8.99204	9.65956	9.84741	11.2004	11.1982	11.1396	9.97125	9.88656	9.94234
Dm_00001070-RA	11.8391	11.8062	11.803	13.0993	13.0758	13.0449	11.5105	11.4784	11.4356	12.5284	12.6335	12.5707	12.0429	12.0017	12.106	12.4506	12.44	12.4469	12.2395	12.2676	12.2502
Dm_00001071-RA	9.93449	9.97437	10.0215	6.88651	6.9273	6.76206	10.3373	10.4254	10.2837	9.2741	9.41292	9.36015	10.4773	10.3621	10.3614	7.52656	7.55901	7.43154	11.1793	11.167	11.0847
Dm_00001072-RA	5.48981	5.52416	5.93432	1.48662	2.28001	1.37945	7.92452	7.78976	7.75197	2.89549	2.32712	2.87178	1.87661	1.87726	1.3675	1.37508	1.60613	1.6641	2.42891	2.93948	2.4949
Dm_00001073-RA	9.76149	9.51136	9.6342	9.58448	9.69776	9.56138	9.94711	9.99284	9.94783	9.82924	9.84906	9.9059	9.55943	9.67648	9.41437	9.95344	9.91076	10.0206	9.70176	9.64406	9.70009
Dm_00001074-RA	3.62612	3.1865	3.89313	1.95135	2.29864	2.54821	5.0295	5.09162	5.21559	2.65862	2.4714	2.18084	1.19196	0.989328	1.10498	1.11055	1.71638	1.05112	1.99471	1.14584	1.61665
Dm_00001075-RA	-2.28198	-2.27843	-2.28508	-2.28076	-2.27968	-2.29245	-2.291	-2.29363	-2.26301	-2.28369	-2.28854	-2.29064	-2.28077	-2.28549	-2.28283	-2.2827	-2.27862	-2.28408	-2.2847	-2.28985	-2.28065
Dm_00001076-RA	8.56419	8.40001	8.56879	4.36385	4.71083	4.39785	9.23768	9.29389	9.28115	4.09188	4.5185	4.49319	4.68188	5.29897	5.87079	5.22233	4.95601	5.50503	4.2383	4.07727	4.54224
Dm_00001077-RA	7.93315	7.73229	7.87352	8.50598	8.58875	8.66918	8.61093	8.66448	8.50142	8.53386	8.43562	8.43528	10.5792	10.1749	10.7823	8.61752	8.68588	8.59337	8.37287	8.55709	8.54934
Dm_00001078-RA	9.55317	9.76363	9.59773	9.71994	9.6953	9.67449	9.79377	9.75567	9.85789	9.49824	9.62503	9.56295	9.61599	10.0177	10.1789	11.804	11.815	11.8002	10.0338	9.91859	9.91417
Dm_00001079-RA	9.52182	9.41569	9.5207	9.70601	9.69312	9.62588	8.27242	8.2689	8.36057	10.4888	10.5369	10.535	10.8815	10.8051	10.7604	9.84421	9.81228	9.96007	10.0459	9.98315	9.95277
Dm_00001080-RA	10.2516	10.1697	10.1426	10.0241	10.0609	10.0003	10.3748	10.4328	10.4131	9.89591	9.88934	9.90969	10.3078	10.134	10.182	9.99749	10.0725	9.99645	9.87641	9.85024	9.83802
Dm_00001081-RA	8.75373	8.78496	8.6061	8.88763	8.90334	8.92385	9.38825	9.49661	9.34552	8.82447	8.7448	8.8085	9.47712	9.51881	9.48507	8.27208	8.14832	8.2786	9.01821	9.07707	9.02989
Dm_00001082-RA	12.9151	12.9586	12.8997	17.0039	17.0414	17.0373	14.8978	15.0198	14.945	16.6886	16.6895	16.6984	12.6842	13.1553	12.7363	12.1267	12.0949	12.1381	15.6405	15.6088	15.6206
Dm_00001083-RA	7.68168	7.72012	7.54757	8.2724	7.99221	8.1573	7.08418	7.14514	7.28245	8.88189	8.6968	8.56893	6.38969	7.37669	7.31692	9.23896	9.25105	9.39221	8.64897	8.49435	8.53226
Dm_00001084-RA	6.63976	6.48117	6.67966	4.83607	4.65021	4.0718	5.3468	5.49537	5.49615	7.46572	7.53014	7.27008	5.72854	5.04812	5.66333	4.29186	4.05626	3.99287	7.76329	7.8337	7.61692
Dm_00001085-RA	12.8713	12.877	12.9224	11.0397	11.0595	11.0063	10.9789	11.0353	11.0159	10.1647	10.284	10.1346	8.24348	8.07528	7.8803	10.3912	10.2891	10.2578	10.5312	10.5356	10.5129
Dm_00001086-RA	13.1246	13.0376	13.0651	14.1346	14.1391	14.1596	11.2369	11.1524	11.1592	14.1764	14.1546	14.2206	14.9571	14.5325	14.654	12.986	13.0056	12.9685	14.1324	14.1198	14.1357
Dm_00001087-RA	10.2313	10.2926	10.267	9.06206	9.16142	9.14472	9.40215	9.4771	9.43937	9.72936	9.63664	9.58066	8.41821	8.88405	8.81554	9.56246	9.61922	9.49796	9.33393	9.13257	9.09533
Dm_00001088-RA	12.1819	12.4966	12.4082	10.0118	9.99644	9.94322	5.17757	5.80065	5.5663	10.5941	10.603	10.5121	8.97673	9.7304	8.98361	12.0121	12.1706	12.0682	10.2023	10.0276	10.0383
Dm_00001089-RA	7.86993	8.16692	7.67321	8.0159	7.97636	7.93392	6.99795	6.84534	6.71171	7.50568	7.70289	7.70201	6.79055	6.57325	6.60252	6.56301	6.7368	6.27544	7.40352	7.35438	7.15681
Dm_00001090-RA	9.76347	9.7477	9.80061	9.55101	9.46734	9.39819	8.42269	8.45647	8.54877	9.71742	9.82729	9.85968	9.66806	9.70838	9.59723	9.99392	9.88918	9.83508	9.6524	9.66883	9.72868
Dm_00001091-RA	10.1541	10.0344	10.2025	10.765	10.8519	10.7546	10.2421	10.3982	10.2171	11.1597	11.2377	11.1417	9.1184	9.08781	8.88884	9.54429	9.52064	9.54091	10.3875	10.4835	10.3013
Dm_00001092-RA	10.7784	10.7607	10.6471	9.62561	9.62705	9.58086	9.05022	9.15344	9.18084	9.46259	9.35078	9.29125	9.93573	9.7798	9.7598	10.2306	10.2202	10.3263	9.75146	9.70861	9.70299
Dm_00001093-RA	9.85597	9.90673	9.77763	9.57702	9.45209	9.45513	8.91884	8.86509	8.91106	8.99094	9.14383	8.96221	9.93685	9.81035	9.74521	10.0303	10.1399	10.1742	9.44382	9.54222	9.48649
Dm_00001094-RA	8.45754	8.69221	8.42931	7.55974	7.7091	7.77983	7.87595	7.73088	7.90158	7.16831	7.3132	7.38633	6.55615	6.62629	6.66442	7.94664	7.95899	8.09653	7.75073	7.61819	7.90872
Dm_00001095-RA	10.6876	10.6776	10.6333	9.64554	9.76375	9.72924	10.1959	10.0712	10.281	10.0701	10.1454	10.0327	9.81625	10.1214	10.1144	9.83344	9.87265	9.81261	10.0383	10.0411	10.1095
Dm_00001096-RA	12.0058	11.865	11.9691	15.091	15.0877	15.1151	13.3851	13.3738	13.379	15.0613	15.0597	15.1294	14.1902	13.8231	13.9387	12.2366	12.2216	12.2379	14.4549	14.4699	14.4759
Dm_00001097-RA	9.78746	9.72719	9.73546	9.33372	9.41334	9.3866	9.3604	9.44823	9.40948	9.55376	9.64469	9.73779	10.3267	10.0208	9.71046	10.0003	10.0025	9.90446	9.45789	9.47717	9.48789
Dm_00001098-RA	13.0543	13.039	13.0442	11.8884	11.9131	11.923	12.5072	12.4763	12.5349	11.8768	11.8854	11.8809	12.2856	12.3946	12.4994	12.6303	12.6225	12.6424	12.3231	12.3251	12.3719
Dm_00001099-RA	8.01247	7.75722	7.92795	8.45996	8.32152	8.43714	8.5045	8.35983	8.45752	8.31379	8.24199	8.31558	9.5267	9.1009	9.38312	7.52287	7.3876	7.30647	8.29734	8.06703	8.21642
Dm_00001100-RA	13.1697	13.1349	13.1419	13.7447	13.7656	13.7504	12.2446	12.3373	12.2509	14.4898	14.5257	14.5086	13.7642	13.4991	13.1521	10.6412	10.6762	10.6987	13.6293	13.6395	13.6219
Dm_00001101-RA	11.1532	11.2508	11.1343	11.4978	11.4896	11.5341	10.829	10.7614	10.8641	11.2103	11.2359	11.1859	11.1444	11.0554	10.8758	11.5601	11.6063	11.5526	11.0635	11.004	11.0139
Dm_00001102-RA	7.93733	7.94121	8.24096	8.73129	8.66371	8.79136	7.51369	7.44352	7.45527	8.99884	9.08666	9.10281	10.7694	10.9037	10.4886	10.8823	10.8445	10.8124	8.92859	8.97267	8.90504
Dm_00001103-RA	10.9111	10.8998	10.9757	11.493	11.4978	11.4429	10.673	10.5691	10.653	11.1627	11.1514	11.0941	11.5756	11.6307	11.6968	12.2621	12.3368	12.2599	11.0953	11.0748	11.0405
Dm_00001104-RA	10.9679	10.9953	11.0067	11.4788	11.5187	11.4909	11.2034	11.2116	11.2334	11.186	11.2217	11.2563	11.9178	11.9146	12.0541	11.369	11.4022	11.3108	11.3227	11.2724	11.2084
Dm_00001105-RA	10.6451	10.7431	10.7298	10.7102	10.6898	10.6847	11.226	11.2361	11.2201	10.8587	10.8251	10.8298	11.6409	11.3779	11.3858	11.0264	11.01	11.0143	10.6236	10.6456	10.6423
Dm_00001106-RA	5.43274	5.41125	5.48396	5.55049	5.65388	5.76007	5.90226	5.94279	5.67497	5.64936	5.9832	5.89187	8.78057	8.02343	7.85579	5.28226	5.28592	5.10767	5.74874	5.59352	6.06139
Dm_00001107-RA	9.79526	9.59014	9.72167	9.93968	9.98667	10.0165	9.38465	9.35078	9.43472	9.81586	9.87889	9.95345	9.68792	9.27936	9.39746	10.6893	10.6043	10.6041	9.83401	9.7596	9.80039
Dm_00001108-RA	-2.14546	-2.13815	-2.15181	-2.14294	-2.14073	-2.16695	-2.16398	-2.16937	-2.16354	-2.14896	-2.15893	-2.16323	-2.14297	-2.15267	-2.1472	-2.14693	-2.13855	-2.14976	-2.15104	-2.04751	-2.14271
Dm_00001109-RA	10.4514	10.1856	10.3841	9.30279	9.20538	9.17296	8.17728	8.17882	8.15252	8.6461	8.86244	8.76155	10.8747	10.4004	10.3782	6.9026	6.95853	7.31632	9.66268	9.61587	9.65679
Dm_00001110-RA	11.5434	11.431	11.6289	11.4302	11.4049	11.4254	11.6738	11.6367	11.673	11.3261	11.2561	11.3253	11.9971	11.7829	12.0078	10.6371	10.559	10.578	11.2922	11.1954	11.2153
Dm_00001111-RA	10.3884	10.3168	10.4746	10.1308	10.1334	10.0887	10.3231	10.3911	10.3642	9.79131	9.72836	9.77573	10.5584	10.457	10.5982	10.9911	10.9424	10.9624	10.2583	10.3017	10.3104
Dm_00001112-RA	11.5505	11.7005	11.5466	11.5638	11.5788	11.5322	11.3777	11.3272	11.3723	11.8304	11.7911	11.7654	10.2448	10.7282	10.5011	11.0786	11.0138	11.0666	11.6625	11.6019	11.6342
Dm_00001113-RA	12.2573	12.1665	12.1849	10.9619	11.0357	11.0294	9.71637	9.90557	9.82212	11.5824	11.6129	11.5695	11.1212	11.0149	11.0283	11.3336	11.32	11.3653	12.0807	12.0752	12.0212
Dm_00001114-RA	9.91068	9.93838	9.93542	9.94152	9.92395	9.96183	9.94949	10.0188	10.0552	9.71249	9.80033	9.82701	10.0446	9.9845	10.0103	10.7847	10.6867	10.7592	9.88231	9.74569	9.85275
Dm_00001115-RA	9.80311	9.86005	9.8108	8.14601	8.33061	8.00738	8.1387	8.17416	8.25164	9.15455	9.27293	9.21598	9.20016	9.5969	9.36284	7.93357	7.85998	7.99534	8.93418	9.09064	9.04702
Dm_00001116-RA	13.6385	14.0695	13.8658	12.4433	12.457	12.4575	13.3108	13.3391	13.3644	12.6746	12.5835	12.4891	12.0548	12.9498	12.5998	14.8491	14.9774	14.8946	13.1426	13.1342	13.1231
Dm_00001117-RA	12.8749	12.8262	12.7991	13.7571	13.8611	13.7519	12.1921	12.2732	12.2263	13.4564	13.491	13.4397	10.3697	10.4574	10.2493	11.4745	11.4564	11.4848	12.4369	12.5099	12.4113
Dm_00001118-RA	10.4071	10.3396	10.4419	11.0468	10.9966	10.9685	10.6648	10.5724	10.6283	10.6578	10.6701	10.7416	10.9722	10.6133	11.1164	10.7365	10.6964	10.7179	10.5371	10.5612	10.5355
Dm_00001119-RA	11.4612	11.617	11.616	11.3054	11.3137	11.3609	10.4556	10.5079	10.464	12.5623	12.5806	12.504	8.60217	10.4598	9.68883	7.5687	7.50236	7.78841	11.1302	11.162	11.1485
Dm_00001120-RA	8.29381	8.20105	8.36242	8.61672	8.58497	8.59981	9.02657	9.07688	9.09263	8.25126	8.12581	8.15901	8.81079	8.24361	8.16666	8.87935	8.63667	8.80884	8.22399	8.18392	8.19373
Dm_00001121-RA	6.67444	6.50038	6.76023	3.26994	2.97691	2.58456	7.29444	7.63986	7.62577	3.18628	3.04124	3.08077	2.10986	2.71384	2.92713	3.54197	2.25184	2.41966	3.10172	2.67093	2.11823
Dm_00001122-RA	12.6034	13.0233	12.8376	7.11803	7.54496	7.23023	14.3915	14.5543	14.5192	10.367	10.2509	10.1458	3.24554	3.82473	3.2334	3.88801	4.37142	3.75995	4.93843	4.56287	5.02125
Dm_00001123-RA	-2.01141	-2.00156	-2.01998	-2.00801	-2.00503	-2.0404	-1.88249	-2.04367	-1.95885	-2.01613	-2.02959	-2.03539	-2.00806	-2.02114	-2.01376	-2.0134	-2.0021	-2.01722	-2.01894	-2.03321	-2.00771
Dm_00001124-RA	4.30266	4.28577	4.1989	2.61872	1.92018	1.82633	5.2195	5.13717	5.0701	0.942566	1.89749	0.993007	1.06633	0.863462	0.979436	0.985016	1.15441	0.925485	1.30447	0.665688	1.86604
Dm_00001125-RA	10.2709	10.4654	10.4626	7.83711	7.7628	7.78879	11.3516	11.3927	11.3938	9.41084	9.27773	9.3583	6.60194	7.29148	6.9425	8.41939	8.56732	8.6746	8.71013	8.58662	8.66962
Dm_00001126-RA	10.9725	10.9238	10.9296	10.2428	10.2128	10.2789	10.8113	10.8095	10.7675	10.2582	10.273	10.2696	10.5625	10.1647	10.4563	10.784	10.7445	10.7471	10.4001	10.3047	10.4569
Dm_00001127-RA	12.604	12.801	12.7126	9.99192	9.95457	10.0279	13.1771	13.2067	13.1754	10.2028	10.193	10.2304	10.5654	10.8186	10.7466	13.6202	13.6333	13.6249	11.2095	11.2359	11.1844
Dm_00001128-RA	11.7973	11.8362	11.7767	12.1989	12.1588	12.2137	11.789	11.7713	11.8631	12.5712	12.4842	12.5669	12.7529	12.5947	12.7204	11.5903	11.5772	11.6486	13.2017	13.1813	13.2016
Dm_00001129-RA	8.01046	8.04742	7.90727	6.91845	7.13514	6.94349	9.1026	9.1582	9.06284	7.28189	7.14741	6.9972	6.51055	6.9725	7.0516	7.35073	7.41064	7.51796	7.58291	7.66695	7.56841
Dm_00001130-RA	9.91932	9.88859	9.85256	9.62126	9.70668	9.72175	11.1399	11.2102	11.1395	9.94135	10.0351	10.0138	9.29922	9.48679	9.83013	10.8811	10.88	10.8305	10.1028	10.0984	10.0663
Dm_00001131-RA	5.72532	5.94176	5.54206	2.87308	2.46555	3.02407	5.81873	6.0414	5.94821	2.65924	3.60395	4.30465	4.41854	3.28459	3.08211	2.26496	2.79958	1.88663	2.58489	2.00693	2.88106
Dm_00001132-RA	10.5324	10.3645	10.48	3.30472	3.70958	3.64624	10.362	10.3761	10.3694	4.99633	4.89416	4.89111	3.61275	3.32348	3.28512	2.54818	2.30429	2.19389	2.96495	2.1736	2.93552
Dm_00001133-RA	7.28014	7.19821	7.05461	9.38171	9.43552	9.45987	11.067	11.1611	11.0523	8.97484	9.0066	9.05834	4.32781	4.53112	5.28863	2.60157	3.35291	2.49065	9.41205	9.36057	9.26132
Dm_00001134-RA	10.5613	10.4643	10.514	9.78309	9.75973	9.71985	10.1335	10.0973	10.0943	9.62467	9.65384	9.68539	9.22282	9.39131	9.3228	10.3508	10.4108	10.3477	9.72269	9.60226	9.63284
Dm_00001135-RA	4.99261	5.20935	4.80827	5.45852	5.09617	5.19204	4.48056	3.8904	4.24344	6.09457	6.26538	5.86531	4.12381	5.53392	5.72708	4.8236	3.83379	4.8026	5.34358	4.69833	5.38799
Dm_00001136-RA	10.1277	10.2982	10.2141	10.2096	10.2291	10.234	9.87729	9.96781	9.95854	9.74709	9.82479	9.78512	9.61907	9.75156	9.68774	11.2903	11.229	11.2669	9.74358	9.60902	9.65453
Dm_00001137-RA	8.8484	9.28593	8.9832	7.28314	7.16372	7.00578	6.61972	6.71357	6.87674	6.87327	6.81893	6.90802	5.48346	5.69098	6.00728	7.7864	7.70483	7.71358	6.49208	6.59591	6.37198
Dm_00001138-RA	10.8827	10.8913	10.8002	10.4977	10.5399	10.4927	9.86539	9.85003	9.82485	10.5658	10.4684	10.4987	11.15	10.9057	11.0449	10.7903	10.773	10.833	10.6355	10.6518	10.7013
Dm_00001139-RA	10.7824	10.827	10.7785	13.208	13.2373	13.2249	11.9055	11.951	11.9414	13.045	13.0269	13.0237	10.2988	10.5979	10.2379	11.2174	11.2639	11.2329	12.2199	12.2198	12.182
Dm_00001140-RA	12.7328	12.6687	12.7176	12.6445	12.6693	12.6227	12.9909	13.0242	12.9771	12.773	12.8469	12.785	11.1928	11.404	11.4291	10.3143	10.3155	10.254	12.1647	12.1523	12.1978
Dm_00001141-RA	9.59529	9.54622	9.50164	8.98661	8.99192	9.00754	9.42481	9.50693	9.52575	9.13128	9.09442	9.01714	9.43347	9.33598	9.40398	10.5515	10.5475	10.606	9.21424	9.17455	9.218
Dm_00001142-RA	7.01088	6.97057	6.71264	7.98937	7.83865	8.0455	8.4463	8.29158	8.40248	7.62949	7.47594	7.50015	9.28553	8.88824	9.41953	7.29347	7.24881	7.04128	7.87886	7.72649	7.85542
Dm_00001143-RA	9.34293	9.35675	9.29998	7.90847	8.04301	7.90343	7.67284	7.87925	7.38942	9.3986	9.43589	9.33924	10.2863	9.90094	9.39616	9.81352	9.59923	9.48715	10.6206	10.7551	10.5508
Dm_00001144-RA	6.29079	6.75504	6.26151	4.91502	4.9534	4.78386	4.63909	4.928	4.55166	5.67834	5.65585	5.29605	3.87019	3.77965	4.3413	3.45757	3.79078	3.80545	4.81598	4.84413	3.99376
Dm_00001145-RA	9.43865	9.18889	9.45164	9.59039	9.61941	9.58889	9.08362	8.99551	9.09327	9.48285	9.5438	9.55179	8.88282	8.81325	8.74518	9.61293	9.60368	9.56849	9.49848	9.48421	9.54426
Dm_00001146-RA	11.2189	11.0794	11.1915	10.7926	10.8171	10.8438	11.6953	11.7468	11.7358	11.0176	11.0555	11.0133	11.9453	11.7315	11.9153	11.0729	11.0005	11.1074	10.8655	10.8472	10.9003
Dm_00001147-RA	8.3529	8.40552	8.51908	9.23977	9.25362	9.34622	9.7066	9.75619	9.70498	8.8092	8.77626	8.74295	6.79947	6.47249	5.82774	3.63607	3.55899	3.74287	7.9139	7.89649	8.02157
Dm_00001148-RA	8.94069	9.40846	9.23819	7.66314	7.34916	7.59038	9.66496	9.62426	9.65687	7.52073	7.4302	7.38263	5.7097	6.14379	5.5065	7.51326	7.63856	7.428	8.01016	7.70178	7.62523
Dm_00001149-RA	9.18146	9.17535	9.19802	9.55788	9.55705	9.49987	8.98128	9.11791	9.10434	9.22007	9.25419	9.2657	8.90221	8.7349	9.28633	9.50235	9.43308	9.43208	9.17624	9.17049	9.13627
Dm_00001150-RA	10.2005	10.1652	10.253	9.47911	9.45626	9.43032	9.59379	9.5819	9.68625	9.3549	9.1842	9.15471	8.96715	9.15943	9.51919	10.3519	10.3771	10.3366	9.44699	9.32316	9.3416
Dm_00001151-RA	10.4978	10.3454	10.3993	10.5938	10.6419	10.5723	10.5114	10.5794	10.5091	9.55415	9.63687	9.51094	10.6226	10.5912	10.5179	11.1589	11.1117	11.1677	10.7089	10.7721	10.735
Dm_00001152-RA	7.85813	7.99335	7.99008	2.78382	2.62036	2.75273	8.47556	8.47648	8.55716	4.1311	3.90743	3.96454	1.93077	3.24455	3.83422	2.84131	2.69904	2.28917	3.55704	3.29961	3.37012
Dm_00001153-RA	11.4436	11.4351	11.3893	12.2348	12.2468	12.2099	10.8855	10.8495	10.8698	12.0187	12.0038	11.9573	11.7988	11.6259	11.6094	12.2934	12.3041	12.3422	11.9988	12.0901	12.0255
Dm_00001154-RA	9.22223	9.34639	9.37474	10.1341	10.0984	10.115	11.0527	11.1071	11.1237	10.3725	10.254	10.3906	9.62821	9.93423	9.80084	11.4042	11.4664	11.4363	10.0944	10.2123	10.1222
Dm_00001155-RA	10.9193	10.8488	10.9707	10.0993	10.0717	10.0218	10.0577	10.0516	10.0344	9.94988	9.98987	9.98613	10.4643	10.5433	10.4665	11.1179	11.2185	11.1933	10.4005	10.4452	10.3772
Dm_00001156-RA	11.8322	11.6867	11.6896	10.2891	10.2174	10.1918	9.84567	9.81552	9.91053	10.2791	10.3513	10.388	12.1044	12.0849	12.109	11.4465	11.3833	11.4523	11.0138	11.0256	11.0085
Dm_00001157-RA	11.5776	11.4653	11.5533	12.0138	12.1077	12.0125	10.6654	10.8461	10.7548	11.6206	11.676	11.6135	10.0402	9.92361	9.77038	8.38473	8.11897	8.42298	10.7183	10.8345	10.7481
Dm_00001158-RA	11.2778	11.1133	11.2524	11.6806	11.7231	11.736	10.9515	11.0703	11.0606	11.3163	11.3183	11.3143	11.3813	11.1867	11.4622	11.4087	11.5098	11.4252	11.2599	11.2095	11.1468
Dm_00001159-RA	10.1594	10.207	10.0918	10.9332	10.9404	10.9455	9.78375	9.84745	9.81005	10.7476	10.7436	10.728	11.4113	10.9106	11.0029	10.3355	10.357	10.4107	10.1185	10.0642	10.1831
Dm_00001160-RA	9.79971	9.90637	9.79148	8.55095	8.41431	8.48306	8.72628	8.77802	8.91889	9.04415	9.00099	8.98713	10.2962	10.0893	10.1246	9.33012	9.27972	9.39647	9.41112	9.4237	9.50042
Dm_00001161-RA	9.61852	9.83365	9.74023	10.6871	10.6478	10.6495	9.52927	9.60867	9.57042	10.4891	10.5758	10.4669	9.44338	9.75085	9.61212	11.2653	11.3602	11.3023	10.2876	10.2968	10.2336
Dm_00001162-RA	10.3768	10.4004	10.3968	9.74929	9.72508	9.79705	10.091	10.1216	10.2021	9.83273	9.8421	9.98345	9.96099	9.69693	9.9556	9.88052	9.77458	9.77988	9.81524	9.67742	9.71619
Dm_00001163-RA	11.1431	10.8387	11.1308	11.3031	11.299	11.3288	11.4203	11.4131	11.36	11.4381	11.4654	11.5044	13.1424	12.5204	12.7497	10.1442	10.124	10.1389	11.4697	11.5296	11.5007
Dm_00001164-RA	8.60397	8.92943	8.83439	7.87524	7.73959	7.5642	8.95744	9.24298	9.08059	8.2495	8.25015	8.14265	6.10883	6.96057	6.31779	8.61978	8.65176	8.70208	7.87782	7.86415	7.83546
Dm_00001165-RA	11.5549	11.6734	11.491	12.8354	12.9008	12.8811	10.8169	10.8343	10.8155	12.1371	12.1689	12.0832	11.4202	11.1711	10.9957	10.8009	10.8942	10.9195	12.4482	12.4342	12.5188
Dm_00001166-RA	8.77514	8.79175	8.8321	8.0288	8.10031	7.99665	8.95222	8.94448	9.00041	8.81757	8.76515	8.80112	9.1298	8.97598	9.01711	8.6259	8.49542	8.45862	8.74856	8.74277	8.79634
Dm_00001167-RA	8.30926	8.54822	8.45027	6.2751	6.10495	6.06478	7.57277	7.61163	7.518	9.38833	9.44548	9.31621	8.87438	8.58944	8.10435	8.49011	8.26351	8.3346	10.5595	10.5437	10.5535
Dm_00001168-RA	7.37177	7.2775	7.30521	7.18344	6.87424	7.38974	7.19004	7.01658	7.06978	8.46194	8.38825	8.35798	10.0578	9.24421	9.39802	5.58543	5.83889	5.51763	8.48233	8.44669	8.61613
Dm_00001169-RA	10.5385	10.7549	10.5901	10.0243	10.1141	10.1136	9.68131	9.69358	9.71597	10.0707	10.1232	9.92458	10.4635	10.7812	10.6521	10.7388	10.8392	10.7823	10.5315	10.4511	10.5515
Dm_00001170-RA	5.12629	4.36845	5.20754	5.2392	5.29021	5.4728	5.80681	5.65964	5.5762	5.40712	5.22852	5.39348	6.82845	5.94299	5.92408	5.10634	4.62624	4.56224	5.3124	5.35719	5.10015
Dm_00001171-RA	6.96638	7.09163	7.08055	6.9556	7.07858	7.06699	7.81425	7.75407	7.61522	6.89154	6.77389	6.98944	7.92838	7.85868	8.04841	7.01643	7.08872	6.75673	7.07575	7.14862	6.73062
Dm_00001172-RA	6.74082	6.97343	6.43691	6.04016	6.05614	6.31842	7.04025	6.98139	7.01314	5.72751	6.08064	6.2754	5.98039	5.30124	4.24385	6.83555	6.8645	6.87264	5.89195	5.90341	6.13387
Dm_00001173-RA	6.24229	6.85902	6.53969	9.35615	9.21446	9.27295	8.13066	8.02383	8.17895	8.88089	8.93509	8.95514	8.19151	8.17367	8.45468	6.63243	6.26075	6.54408	8.34762	8.50173	8.54691
Dm_00001174-RA	7.79655	7.94923	8.03396	10.3731	10.4311	10.355	9.37357	9.3234	9.4292	10.0526	9.99836	9.98898	7.88714	7.98033	7.96314	7.80249	7.79067	7.8354	9.38104	9.26915	9.4463
Dm_00001175-RA	9.96133	9.77618	9.92011	11.7873	11.8599	11.8483	10.0703	10.0226	9.96955	11.3625	11.3446	11.4003	10.8288	10.5772	10.671	9.75563	9.68747	9.75243	10.7413	10.7734	10.7322
Dm_00001176-RA	8.81417	9.03515	8.74683	10.4249	10.2954	10.3293	8.74303	8.60635	8.76051	9.76584	9.92537	9.89008	8.66447	8.12645	8.00014	9.1683	9.13043	9.17119	9.08839	9.25484	9.18786
Dm_00001177-RA	12.0936	12.0155	12.0013	11.0927	10.9841	10.9962	11.1045	11.0767	11.1192	10.8577	10.8772	10.8733	11.4861	11.5143	11.5223	11.7218	11.7055	11.7445	11.2299	11.2615	11.1452
Dm_00001178-RA	5.47322	5.50797	5.51975	6.95858	7.03439	6.80805	6.96658	6.80312	6.88231	6.66886	6.81042	6.7748	7.11451	7.18001	7.08839	6.44541	6.50384	6.53638	6.49104	6.39193	6.60909
Dm_00001179-RA	11.5396	11.5666	11.448	10.0071	9.99936	10.0293	10.7944	10.7693	10.8455	9.64796	9.62586	9.60596	9.96227	10.2087	10.2407	11.9413	11.9432	11.902	10.2987	10.2612	10.2997
Dm_00001180-RA	4.30748	3.85432	4.39478	6.78053	6.88677	6.83677	6.55078	6.68326	6.61013	7.44276	7.29519	7.4438	5.60407	7.95233	7.43865	4.54953	4.99954	5.32288	6.73558	6.78544	6.68531
Dm_00001181-RA	1.60766	1.99124	1.49179	1.88806	1.40853	2.00485	1.87145	2.10983	2.25761	1.94446	1.72054	1.62786	2.24314	2.01345	1.57542	1.58035	1.44102	1.74289	1.26088	1.66221	1.65909
Dm_00001182-RA	5.3717	5.71773	5.5323	5.35838	4.97206	5.221	6.86857	7.1086	7.15511	6.72537	6.80924	6.88946	9.23151	9.652	9.13605	4.6196	5.19705	4.48866	6.78961	6.59722	6.7899
Dm_00001183-RA	3.14484	2.30443	2.84101	1.93507	2.80116	1.76856	3.00503	2.39684	3.01955	2.23493	2.51629	2.38839	1.63121	1.10075	2.07845	2.28871	3.46844	1.78079	1.47308	2.19914	2.1902
Dm_00001184-RA	7.22651	7.30088	7.16049	5.87262	5.56713	5.69179	7.08761	6.76542	7.04086	6.66494	6.59888	6.34607	6.87483	6.0894	6.13514	6.40312	6.76431	6.54859	6.40536	6.12935	6.277
Dm_00001186-RA	-2.14537	-2.13736	-2.15234	-2.14261	-2.14018	-2.16894	-2.16569	-2.10902	-2.16521	-2.14921	-2.16015	-2.16487	-2.14264	-2.15328	-2.14728	-2.14699	-2.1378	-2.1501	-2.08891	-2.1631	-2.14236
Dm_00001187-RA	8.44533	8.56108	8.63223	7.97112	8.04097	8.05897	8.27819	8.29975	8.15986	8.06697	8.18447	7.9075	9.10442	9.01305	8.61735	8.92853	9.16697	9.11653	8.52186	8.31129	8.46349
Dm_00001188-RA	12.2659	12.274	12.1914	11.4863	11.4009	11.3834	11.799	11.6673	11.8041	11.4493	11.4696	11.5074	12.0661	11.8962	11.7683	12.9457	13.0198	12.9839	11.8403	11.8415	11.8795
Dm_00001189-RA	10.4942	10.7079	10.6307	6.86398	6.92131	6.85866	9.68085	9.7056	9.74133	8.99183	9.10864	9.01291	7.89561	8.22601	8.32398	10.8105	10.8807	10.864	8.15856	8.00845	8.13807
Dm_00001190-RA	9.0957	8.85405	9.12393	10.6815	10.6954	10.6708	9.93187	9.95836	10.0091	10.517	10.5394	10.4862	10.7352	10.655	10.5931	8.87519	8.96942	8.78039	10.3012	10.3598	10.2383
Dm_00001191-RA	8.18526	8.63732	8.54383	7.45044	7.34201	7.53611	8.80536	8.83368	9.04381	7.50834	7.50438	7.33379	6.18874	6.54455	6.81341	9.7281	9.8285	9.76236	8.25107	7.99741	8.05105
Dm_00001192-RA	11.3144	11.3975	11.3629	8.0673	8.01285	8.24084	11.5257	11.5069	11.5977	9.52749	9.5893	9.4908	9.85141	10.3013	10.1958	10.7586	10.8329	10.8876	9.6029	9.69999	9.53847
Dm_00001193-RA	15.4593	15.4529	15.4403	14.6529	14.6489	14.6667	14.1723	14.1845	14.1994	14.3799	14.399	14.4072	14.7986	14.9056	14.9852	16.0543	16.0656	16.0717	15.1682	15.173	15.151
Dm_00001194-RA	11.0302	11.018	10.9834	12.7068	12.8537	12.7366	10.9768	11.0798	10.9812	12.4629	12.5702	12.4359	10.7037	10.7694	10.2003	10.9973	11.0491	11.1092	11.8209	11.882	11.8499
Dm_00001195-RA	12.5672	12.4979	12.5536	12.2748	12.3187	12.283	12.9943	13.0455	13.0014	12.3324	12.3727	12.3995	13.3322	12.9289	13.2221	11.8978	11.9004	11.8992	12.4008	12.41	12.3703
Dm_00001196-RA	10.3461	10.2184	10.3908	9.59739	9.63204	9.75269	9.55388	9.50196	9.46582	9.87097	9.89967	9.90396	10.0625	9.93259	9.94531	9.5705	9.56327	9.42858	9.46303	9.5066	9.39123
Dm_00001197-RA	-0.973278	-0.933367	-1.008	-0.959517	-0.947434	-1.03761	-0.212214	-0.675065	-0.458806	-0.992397	-1.02376	-0.454634	-0.959699	-1.0118	-0.982792	-0.981328	-0.935558	-0.996811	-0.279801	-0.788273	-0.958286
Dm_00001198-RA	5.38528	5.51931	5.29831	1.86705	1.93066	1.14046	6.53747	6.54385	6.75222	3.91568	4.33361	3.88158	1.86609	2.78452	2.80512	5.00134	4.44147	4.46504	4.57793	4.66426	3.62535
Dm_00001199-RA	9.40343	9.34028	9.43584	11.4933	11.4911	11.5127	10.5602	10.4819	10.5778	11.208	11.2121	11.2219	9.97698	9.72254	10.0019	9.9453	9.96635	10.0413	10.6614	10.625	10.6711
Dm_00001200-RA	9.48942	9.66045	9.64537	6.36035	6.46817	6.58804	9.59974	9.613	9.55178	6.42204	6.51625	6.45567	7.3278	7.6268	7.17886	8.38777	8.38191	8.40058	7.43602	7.53689	7.60658
Dm_00001201-RA	10.0837	10.0492	10.1498	10.6331	10.6881	10.6419	10.3561	10.3563	10.2731	10.6622	10.6425	10.6349	10.077	10.0496	10.3763	10.2538	10.1762	10.2071	10.4109	10.4409	10.4122
Dm_00001202-RA	8.50213	8.49874	8.56378	8.67191	8.733	8.77581	8.26445	8.35779	8.33479	9.94282	10.0149	10.005	9.73149	9.70966	9.85034	6.74815	6.71395	6.98543	10.1941	10.2444	10.0875
Dm_00001203-RA	9.22509	9.15982	9.19125	8.77465	9.01057	8.94811	11.5585	11.6336	11.5516	8.7334	8.89543	8.67067	7.75086	8.45459	8.40453	9.68541	9.48	9.61856	8.94569	8.84609	8.81275
Dm_00001204-RA	10.2363	10.0445	10.2105	10.62	10.7285	10.6649	9.83975	10.108	9.89864	10.7252	10.8211	10.686	11.395	11.2765	11.3415	10.8126	10.7545	10.7764	10.7105	10.7437	10.6237
Dm_00001205-RA	10.4114	10.6265	10.4816	9.90001	9.98577	9.94582	10.5514	10.5591	10.5878	9.97548	10.0289	9.90239	9.47418	9.44308	9.61846	11.0324	11.0176	10.9783	9.88205	9.97196	9.8967
Dm_00001206-RA	10.3781	10.4142	10.3796	10.4631	10.4096	10.4697	10.0673	10.0256	10.0626	9.64911	9.675	9.68326	9.50505	9.36186	9.35992	9.67259	9.76661	9.67691	9.87198	9.91876	9.89023
Dm_00001207-RA	10.2681	10.1588	10.143	10.8392	10.7673	10.7894	10.7713	10.7351	10.7324	10.3431	10.4254	10.4011	10.3555	10.4049	10.5488	10.4693	10.5893	10.5589	10.2679	10.3157	10.257
Dm_00001208-RA	10.1954	10.2392	10.159	12.874	12.8545	12.8751	11.4363	11.3915	11.4641	12.4081	12.3428	12.4536	10.7821	10.834	10.9105	10.6253	10.5897	10.6306	11.8783	11.8415	11.7829
Dm_00001209-RA	9.33853	9.30807	9.29387	9.12669	8.89189	9.08606	8.28215	8.34805	8.45974	9.61999	9.43106	9.461	10.161	9.82996	10.0582	8.13367	8.01421	8.13243	9.36655	9.2384	9.22347
Dm_00001210-RA	12.0704	11.9475	12.0549	12.2772	12.2532	12.2419	11.7953	11.6885	11.7767	11.6663	11.6888	11.721	12.2218	12.364	12.4051	11.3189	11.2445	11.3297	11.9811	12.0169	12.017
Dm_00001211-RA	14.084	14.0531	14.1065	14.3074	14.3201	14.3339	13.7759	13.7393	13.8018	14.4215	14.4297	14.4512	14.15	14.1036	14.0444	14.6031	14.639	14.6081	14.4677	14.4592	14.4506
Dm_00001212-RA	11.7737	12.0143	11.9166	11.9583	12.0505	12.0286	10.8484	10.8797	10.9166	11.6422	11.6349	11.571	10.2142	10.6208	10.579	12.2911	12.4162	12.3782	11.345	11.2956	11.3254
Dm_00001213-RA	7.33204	7.04639	7.12658	6.79631	6.63612	6.82599	8.24424	8.36339	8.19115	7.0346	7.15092	7.18976	7.91092	7.49726	7.67114	7.70051	7.53123	7.49542	7.00282	7.12426	7.20114
Dm_00001214-RA	5.40519	5.00516	5.52868	8.9334	9.03107	9.07471	6.3248	6.45524	6.27438	8.50055	8.51677	8.39378	6.6752	6.14515	6.78945	5.52908	5.73405	6.14219	8.63411	8.52596	8.64563
Dm_00001215-RA	10.5349	10.4178	10.5702	11.3931	11.4356	11.434	10.59	10.6021	10.6176	11.564	11.5684	11.6486	11.4386	11.3213	11.2648	10.4399	10.3681	10.4429	11.4019	11.4517	11.4847
Dm_00001216-RA	10.2029	10.4869	10.5072	9.73783	9.867	9.80085	9.01125	9.19346	8.9123	9.90763	10.0516	9.72907	8.26223	8.7191	8.34769	10.4759	10.6119	10.603	9.84424	9.84375	9.73515
Dm_00001217-RA	11.8769	11.8502	11.9569	16.2344	16.3238	16.3021	14.3314	14.5221	14.4242	15.8362	15.8089	15.7671	11.0022	12.0042	11.5039	11.6254	11.588	11.6301	14.6818	14.6669	14.6162
Dm_00001218-RA	11.7906	11.7904	11.7499	10.4449	10.3638	10.222	10.7958	10.7715	10.8699	10.9052	10.9528	10.9297	11.4921	11.9907	12.0785	12.0258	12.0604	12.098	11.3507	11.3902	11.4149
Dm_00001219-RA	11.5955	11.5024	11.5716	13.7822	13.7861	13.7864	12.6723	12.7009	12.7302	13.1715	13.1806	13.1717	12.6231	12.4668	12.564	12.622	12.5861	12.5869	12.9984	12.9696	12.9346
Dm_00001220-RA	7.84424	7.90062	7.80638	9.81503	9.74487	9.75085	9.39743	9.36635	9.48476	9.4567	9.39715	9.40386	8.06662	8.54028	8.41549	8.60214	8.74282	8.53396	8.69483	8.7063	8.89388
Dm_00001221-RA	5.64383	5.54039	5.44296	7.07034	7.1774	7.06482	8.32269	8.4061	8.47148	6.80675	6.67305	6.59648	4.5162	5.81953	5.62928	5.50271	5.26072	5.17411	6.48375	6.59484	7.18931
Dm_00001222-RA	4.25578	3.98285	4.79183	3.78557	4.09751	3.0857	7.42802	7.486	7.38822	3.41714	3.51362	3.4123	3.38171	2.01788	2.2042	2.4701	1.79624	2.11703	2.5415	2.77471	3.05088
Dm_00001223-RA	10.162	10.3734	10.2554	9.76557	9.72576	9.7405	10.7612	10.7258	10.7842	9.00611	9.00494	8.96367	7.79056	7.97481	7.7724	9.74251	9.60556	9.71973	9.34392	9.20645	9.1356
Dm_00001224-RA	10.1637	10.2288	10.0817	10.4582	10.4718	10.3548	9.36596	9.23679	9.2973	10.2878	10.3552	10.2657	9.36559	9.52638	9.43151	10.3661	10.5942	10.4377	9.91339	9.94674	10.1322
Dm_00001225-RA	13.3517	13.5253	13.4556	12.0685	12.1047	12.1379	12.2737	12.2835	12.3558	12.5817	12.5936	12.557	12.165	12.4104	12.1281	13.7476	13.7804	13.7794	12.7242	12.7034	12.7608
Dm_00001226-RA	8.0582	8.0783	8.20588	8.19666	8.23073	8.21394	8.60118	8.64065	8.73256	8.24664	8.16996	8.25451	9.44255	9.17482	9.41076	8.9194	8.92747	9.01147	8.35696	8.20193	8.33594
Dm_00001227-RA	7.23514	7.32018	6.92266	7.22219	6.70231	6.90116	9.62788	9.60515	9.63574	7.13238	7.14737	6.98172	7.27181	7.4408	8.08829	7.97301	7.80467	7.9614	6.90024	6.95017	7.11075
Dm_00001228-RA	7.73188	7.46175	7.7556	9.86709	9.88424	9.84478	9.69511	9.65366	9.81255	9.16348	9.08201	9.08814	9.43722	9.40366	9.90068	8.72702	8.55668	8.70596	8.75671	8.93086	8.97746
Dm_00001229-RA	12.5235	12.5058	12.536	10.5004	10.5134	10.5693	11.3425	11.3877	11.3849	10.6087	10.7197	10.7184	11.6086	11.4911	11.3131	12.1645	12.1791	12.1806	11.5081	11.5238	11.4499
Dm_00001230-RA	9.35125	9.1742	9.2107	11.6994	11.7498	11.7676	11.2046	11.2561	11.1207	10.9234	10.9718	10.9515	12.4672	12.2866	12.6315	9.75716	9.78956	9.719	10.7439	10.7362	10.7433
Dm_00001231-RA	11.0667	11.4228	11.1036	11.1975	11.1534	11.1056	11.3146	11.1596	11.3054	10.9201	11.0008	11.015	11.5181	11.9618	11.9687	12.4663	12.5086	12.4674	11.1157	11.2674	11.2038
Dm_00001232-RA	10.9693	10.9968	10.9691	10.5484	10.5636	10.6026	10.4027	10.3735	10.3342	10.6718	10.7281	10.6813	11.4284	11.2033	11.4582	10.3936	10.3589	10.3432	10.7481	10.7383	10.5807
Dm_00001233-RA	5.29772	5.142	5.36529	2.41057	2.9527	2.0615	4.11262	3.84745	3.61352	3.8229	4.08568	3.626	1.75925	3.5886	2.73378	3.3752	2.54437	2.64674	4.77481	4.76237	4.69775
Dm_00001234-RA	5.67866	6.26119	6.21403	6.22327	6.45761	6.31803	6.56958	6.55677	6.63092	12.5848	12.6732	12.5464	10.2306	11.0673	11.4369	10.5175	10.5061	10.4638	15.0252	15.0032	15.0771
Dm_00001235-RA	11.0973	11.1014	10.9772	10.386	10.3843	10.2536	11.0049	10.9651	10.9723	10.5597	10.5605	10.5348	10.976	10.818	10.8951	11.284	11.2407	11.3034	11.6563	11.5991	11.6385
Dm_00001236-RA	10.2425	10.291	10.291	10.4899	10.477	10.43	10.6219	10.6951	10.6972	10.5081	10.4418	10.4684	10.9979	11.3781	11.4672	12.2035	12.2352	12.1821	10.722	10.7903	10.8273
Dm_00001237-RA	7.55561	7.38765	7.41165	6.82264	6.76776	6.64697	7.24071	7.26281	7.32778	6.94059	6.7917	6.92573	7.41128	7.57713	7.39408	6.93356	6.94727	6.65192	7.3554	7.11732	7.44619
Dm_00001238-RA	7.7423	8.13681	7.37659	5.90192	5.8019	5.70457	7.16044	7.04795	7.12362	6.20389	6.34056	6.28589	4.68111	5.72496	5.76182	5.71264	6.23212	5.98706	7.08918	7.3965	7.31447
Dm_00001239-RA	7.59354	7.64342	7.42929	7.73643	7.56205	7.71022	8.55785	8.66879	8.63081	7.63589	7.71873	7.58331	8.27858	8.52113	8.78126	8.82848	8.71852	8.87585	8.27135	8.29969	8.27877
Dm_00001240-RA	9.12663	8.795	8.98547	10.3584	10.3984	10.37	9.62523	9.59421	9.49548	9.78287	9.78535	9.8216	10.3032	9.76658	10.0112	9.95706	9.9323	9.94865	9.73372	9.67092	9.63652
Dm_00001241-RA	10.6427	10.6972	10.6775	9.62147	9.56437	9.506	9.76024	9.67425	9.70934	9.36212	9.4176	9.4354	9.5686	9.57434	9.76066	10.8257	10.8302	10.7891	9.49759	9.51332	9.52848
Dm_00001242-RA	7.56172	7.57705	7.71103	14.4677	14.5413	14.4778	11.5467	11.6899	11.5172	14.3093	14.3406	14.3312	10.9559	11.0317	10.7828	10.501	10.5564	10.6222	13.3144	13.3095	13.2216
Dm_00001243-RA	-0.000601032	0.0418709	0.790457	0.711906	0.0269206	0.142712	0.99292	1.50884	1.53636	-0.0208778	0.226877	0.405079	0.0138565	-0.0421625	0.644549	-0.00915482	0.460762	-0.0255366	0.584962	0.198006	0.015362
Dm_00001244-RA	10.68	10.7386	10.6871	9.68233	9.8217	9.7796	10.9785	11.1029	10.8568	10.2144	10.2746	10.2132	7.61008	7.95802	7.43004	8.34331	8.08072	8.34325	9.51515	9.4964	9.36221
Dm_00001245-RA	11.3838	11.4182	11.4374	11.0874	10.9738	11.0373	11.1643	11.1909	11.188	11.0347	11.0466	11.0219	10.7932	10.8958	10.912	12.2276	12.2897	12.2849	10.8808	10.8623	10.8622
Dm_00001246-RA	10.2385	10.189	10.2089	4.80786	4.53118	4.64128	10.021	10.0117	9.99447	5.02856	4.88628	5.01029	8.14101	7.38197	7.11521	4.24702	4.87098	4.99006	5.37492	5.30842	5.0072
Dm_00001247-RA	7.95975	8.18613	7.94382	10.8515	10.7361	10.7808	9.75975	9.71196	9.73747	10.9218	10.9515	10.7787	7.26162	6.64691	6.45716	7.7083	7.5682	7.69321	10.5116	10.46	10.5454
Dm_00001248-RA	6.94666	7.11848	7.23219	8.29905	8.43937	8.27789	8.1597	8.12439	7.98847	7.71354	7.46242	7.80249	8.18782	8.6821	8.51368	9.31109	9.20719	9.09653	8.28566	8.29329	8.21397
Dm_00001249-RA	11.3594	11.4142	11.3749	14.2759	14.3772	14.2554	12.3018	12.5412	12.2531	13.6646	13.728	13.5991	11.5357	12.0891	11.6181	12.8481	12.7629	12.7854	14.1878	14.0173	13.9569
Dm_00001250-RA	10.6617	10.3784	10.5255	11.0548	11.0147	11.09	10.5415	10.6995	10.6979	10.5741	10.5089	10.581	10.5518	10.6334	10.9319	12.0164	11.9906	12.0567	10.7519	10.7261	10.7815
Dm_00001251-RA	10.4474	10.4899	10.4162	11.9004	12.0085	11.9467	11.7647	11.8102	11.8348	13.2716	13.2392	13.2333	11.9039	12.1019	12.2362	12.6142	12.6063	12.6144	13.0751	13.0677	13.0565
Dm_00001252-RA	12.0899	12.0131	12.08	11.8869	11.931	11.947	11.796	11.8554	11.8202	11.8681	11.8076	11.8841	11.7455	11.4292	11.5632	11.603	11.5868	11.6241	11.7377	11.7153	11.6959
Dm_00001253-RA	10.3908	10.2574	10.34	10.8168	10.7701	10.7777	10.5433	10.5933	10.4279	10.7695	10.7445	10.7885	12.2201	11.9072	12.0707	9.62208	9.52133	9.46224	10.7848	10.7489	10.7698
Dm_00001254-RA	13.1243	12.9909	13.0783	12.5475	12.5543	12.5361	13.3426	13.3168	13.2856	12.7119	12.7091	12.766	14.5858	14.2757	14.5001	12.6529	12.6705	12.7059	12.9319	13.0014	12.9631
Dm_00001255-RA	12.2718	12.3048	12.3017	15.1052	15.1479	15.1267	12.969	13.0355	12.991	15.3312	15.3313	15.3543	13.3552	13.1874	13.2802	12.138	12.1635	12.1291	14.4639	14.4993	14.4427
Dm_00001256-RA	11.1567	11.2506	11.2855	11.0555	10.951	10.9667	9.79247	9.77511	9.8806	10.3055	10.4319	10.4027	10.7763	10.627	10.68	12.1333	12.1545	12.156	10.7664	10.8128	10.8172
Dm_00001257-RA	3.87903	3.6468	3.49071	4.83577	5.11934	4.79491	6.07896	6.02991	5.93072	6.75744	6.54178	6.32421	5.85982	4.78213	5.56274	6.94778	7.15513	6.87497	7.55962	7.47474	7.46163
Dm_00001258-RA	2.11236	2.29792	3.07889	2.82171	2.70229	2.24057	3.23771	3.27719	3.6824	2.79483	3.12169	3.19796	1.87607	1.31975	2.30862	3.91382	3.52443	3.74453	2.99137	2.85366	3.13517
Dm_00001259-RA	3.82053	3.02668	4.08613	5.03627	5.30902	4.48107	4.23741	4.27784	4.41682	3.87888	4.65037	4.35194	4.44763	5.12587	4.27466	4.60742	4.09134	4.43108	3.96608	4.99904	4.12803
Dm_00001260-RA	10.8164	10.8532	10.8487	10.6191	10.5186	10.5547	10.5716	10.5116	10.5076	10.3333	10.3755	10.3547	10.6288	10.065	10.3182	11.5525	11.5506	11.5548	10.5439	10.4876	10.5934
Dm_00001261-RA	9.7793	9.54359	9.59409	7.47709	7.65215	7.50791	12.3382	12.3577	12.2926	8.70513	8.7957	8.78845	8.30547	8.90468	9.02672	8.35407	8.55085	8.48049	8.873	8.85588	8.84187
Dm_00001262-RA	4.82041	4.95995	5.15149	1.62146	1.67526	1.29251	4.16939	4.3626	4.50507	2.0657	2.1681	2.02732	1.20369	1.38028	1.1162	1.5233	1.29294	1.45289	1.73792	2.24274	1.96784
Dm_00001263-RA	9.73355	9.86642	9.73099	9.89343	9.7843	9.91037	9.57145	9.55737	9.63034	9.66289	9.67901	9.58893	10.113	10.2573	10.0258	10.5218	10.614	10.5757	9.92185	9.90151	9.8012
Dm_00001264-RA	5.2255	5.38383	4.87938	3.12552	3.01397	2.66782	5.14923	5.26844	5.01681	3.07216	3.29653	3.30607	1.84014	3.21019	3.65334	5.1256	4.61412	4.92816	3.3925	2.6067	3.45191
Dm_00001265-RA	11.2751	11.0839	11.1572	12.8586	12.8389	12.8536	10.1607	10.1739	10.0959	12.0488	12.0454	12.0411	12.3126	12.0727	12.4307	11.1124	11.1127	11.0489	11.7667	11.755	11.8097
Dm_00001266-RA	9.85234	9.86593	9.81149	11.6297	11.5753	11.5628	10.9364	10.9308	10.9118	10.4351	10.513	10.4869	10.0273	9.98763	10.234	10.0087	9.86828	10.0384	10.1892	10.3926	10.3346
Dm_00001267-RA	14.7127	14.6608	14.7044	16.509	16.5259	16.5269	13.8235	13.8268	13.8351	16.1794	16.1858	16.2098	13.9357	13.8748	13.7104	13.6701	13.6992	13.6848	15.2691	15.2576	15.2645
Dm_00001268-RA	5.87462	5.84514	5.86684	7.19958	7.35944	7.34056	8.69192	8.56636	8.63863	6.98189	6.94619	6.67068	6.71829	6.81276	7.15246	8.38321	8.48471	8.31637	7.08762	6.8142	7.07264
Dm_00001269-RA	-0.905347	-0.856376	-0.945358	-0.888462	-0.873636	-0.989434	0.408318	0.501669	0.230777	-0.928806	-0.966806	-0.695264	-0.888686	-0.947978	-0.91702	-0.915224	-0.859065	-0.934222	-0.942779	-0.974603	-0.886952
Dm_00001270-RA	3.68944	4.34316	3.53856	2.51702	3.45041	2.05527	5.63354	5.86837	5.91429	7.8384	7.70656	7.66683	6.30535	7.15942	5.48942	5.89763	5.70281	5.68265	5.31049	5.18101	5.38396
Dm_00001271-RA	10.8729	10.6972	10.7507	10.5892	10.6624	10.6849	12.1492	12.1516	12.1901	11.1133	11.0905	11.1489	12.3102	12.0002	11.7862	10.4443	10.4104	10.4118	11.0359	11.0233	11.0128
Dm_00001272-RA	8.38896	8.11634	8.50697	9.56762	9.58421	9.526	10.0959	10.0068	10.0626	9.25619	9.2723	9.24502	10.0342	9.60772	9.58233	9.40893	9.40478	9.31193	9.42511	9.35574	9.31411
Dm_00001273-RA	10.4121	10.4509	10.3707	10.3326	10.4725	10.3258	10.4821	10.3836	10.4712	10.5868	10.6247	10.6392	10.1175	10.3068	10.2964	10.8566	10.8414	10.8847	10.179	10.2245	10.2875
Dm_00001274-RA	10.2455	10.2572	10.157	10.8089	10.8192	10.7891	10.7501	10.7093	10.6841	10.4629	10.3898	10.5441	10.8204	10.6283	10.8344	11.2095	11.2288	11.2478	10.392	10.4228	10.3032
Dm_00001275-RA	11.1844	11.1336	11.1266	10.4997	10.5231	10.6222	10.8372	10.8326	10.8742	10.6531	10.5343	10.6591	11.3371	11.0739	11.1475	11.1143	11.1807	11.1466	10.7371	10.755	10.7826
Dm_00001276-RA	9.11247	9.21204	9.22907	9.86547	9.85015	9.92026	9.49496	9.55719	9.55447	9.64238	9.63031	9.62401	9.81864	9.4222	9.71226	9.95231	9.8903	9.95209	9.65527	9.69233	9.66746
Dm_00001277-RA	11.056	11.0287	11.0783	13.0342	13.0637	12.9969	12.0332	11.9391	11.9645	12.8276	12.8594	12.9091	11.4728	11.3909	11.5138	9.80238	9.8064	9.91907	12.608	12.6211	12.606
Dm_00001278-RA	11.0636	10.9609	10.9699	10.7973	10.743	10.7683	11.3472	11.3579	11.3674	10.8767	10.8702	10.9463	11.8923	11.545	11.9314	10.9102	10.9014	10.9005	10.794	10.8146	10.7793
Dm_00001279-RA	9.33037	9.28881	9.33771	6.92261	7.13993	6.9318	9.7346	9.7695	9.67614	7.10204	7.05256	7.2297	7.31366	7.79148	7.31064	6.77411	6.49835	6.83759	7.33731	7.55181	7.36278
Dm_00001280-RA	9.4706	9.5262	9.51368	6.44748	6.48655	6.76787	9.67026	9.73013	9.85159	7.02872	7.03358	7.11402	6.72909	6.91696	6.44698	7.30033	7.27398	7.4434	7.22133	7.18679	7.36058
Dm_00001281-RA	8.89318	8.71888	9.05871	10.2171	10.2055	10.2149	8.29896	8.42017	8.41421	9.57479	9.53679	9.6103	9.29659	9.1532	9.15566	9.34295	9.36194	9.26581	9.25891	9.22666	9.23558
Dm_00001282-RA	8.47984	8.32196	8.40766	6.36992	6.30145	6.24575	8.46549	8.55191	8.70091	7.81541	7.79097	7.98087	8.44437	8.64767	8.88435	8.87259	8.78694	8.77094	8.30412	8.51781	8.3345
Dm_00001283-RA	1.98597	2.21206	1.78441	5.01787	4.44214	5.189	5.40761	5.52148	5.28128	3.59429	4.01778	3.30185	4.50692	4.91156	4.24555	6.91625	6.97058	6.87579	5.87986	5.78665	5.88475
Dm_00001284-RA	10.886	10.778	10.9511	11.3317	11.2896	11.3421	10.6007	10.6244	10.5905	11.1409	11.1831	11.2914	12.3135	12.1206	12.2542	10.1833	10.2032	10.1635	11.2779	11.2056	11.2858
Dm_00001285-RA	12.6351	12.4476	12.6072	15.774	15.7861	15.8198	13.8102	13.7941	13.7406	15.712	15.6788	15.739	14.3483	13.9815	14.2658	11.9614	11.9532	11.9776	14.7181	14.7311	14.7011
Dm_00001286-RA	9.91666	9.94677	9.98069	8.11673	8.19797	7.97618	8.79886	8.77599	8.87274	8.12313	8.14455	7.94996	7.35653	8.02735	7.89065	10.212	10.1777	10.1976	8.53013	8.51041	8.36938
Dm_00001287-RA	10.2194	10.1616	10.2347	10.6361	10.6704	10.7486	10.8232	10.8614	10.891	10.6269	10.5224	10.581	11.2053	10.9575	11.235	10.3108	10.3331	10.3579	10.3905	10.3428	10.2869
Dm_00001288-RA	10.9271	10.9721	10.9059	11.1677	11.0693	11.1176	11.0358	10.9544	11.0628	10.699	10.6874	10.6858	10.7276	11.0372	11.09	12.2944	12.2915	12.2713	11.1262	11.1303	11.1449
Dm_00001289-RA	5.3726	5.89307	5.90454	3.49195	3.06448	3.84018	6.10388	6.06778	6.24729	2.94882	2.87141	3.41761	3.75404	3.85601	3.01432	4.39609	3.50711	4.20693	3.03218	3.40138	3.50067
Dm_00001290-RA	8.59133	8.25185	8.38662	6.72205	6.8483	6.77036	9.5198	9.45782	9.58024	6.25319	6.53124	6.19418	7.30284	7.39481	7.66437	6.54546	6.67372	6.51181	6.57804	6.61212	6.82226
Dm_00001291-RA	11.2606	11.2478	11.2424	9.62602	9.49694	9.51353	10.7878	10.6759	10.7368	9.71712	9.8011	9.7047	8.97151	9.53492	9.35098	10.8936	10.9756	10.9029	9.44043	9.63928	9.62723
Dm_00001292-RA	8.83251	8.69818	8.84122	7.35169	7.54266	7.63327	9.08144	9.10354	9.07891	7.90095	8.12294	8.10453	8.49192	8.47417	8.71823	8.14091	7.87108	7.94492	8.18578	8.24306	8.30089
Dm_00001293-RA	9.57365	9.7729	9.78578	10.1722	10.176	10.14	10.2175	10.1999	10.2458	10.9455	10.9335	10.9323	10.8529	11.1158	11.1312	10.209	10.1754	10.224	11.4004	11.3792	11.3489
Dm_00001294-RA	10.2417	10.4993	10.3569	10.2525	10.2019	10.2629	10.4375	10.5279	10.5205	10.4345	10.3029	10.2711	9.31759	9.68062	9.62294	11.9917	12.0672	12.0991	10.71	10.7498	10.8027
Dm_00001295-RA	12.852	13.0208	12.9418	9.74626	9.87565	9.86518	8.71998	8.82202	8.68895	9.81878	9.77738	9.78609	9.76298	9.95233	9.82452	12.0504	11.9901	12.0396	10.281	10.3349	10.2552
Dm_00001296-RA	10.8188	10.8976	10.9585	10.4979	10.4755	10.5158	10.8538	10.8934	10.9296	10.1257	10.1199	10.2117	9.19362	9.21649	9.27809	11.1018	11.1513	11.0437	10.3972	10.3987	10.4173
Dm_00001297-RA	11.1151	11.0664	11.1758	10.357	10.3887	10.4959	9.77281	9.77371	9.7773	10.5899	10.5877	10.5769	9.29825	9.5141	9.46902	11.3707	11.3294	11.3035	10.5848	10.523	10.4872
Dm_00001298-RA	7.5147	7.70891	7.66829	9.99582	10.2017	10.1213	10.2547	10.2656	10.1966	9.82351	9.78273	9.70153	9.92296	9.58576	9.71543	8.67225	8.63751	8.58451	9.35388	9.4063	9.38695
Dm_00001299-RA	7.71131	7.99237	7.7197	8.25925	8.33662	8.12972	8.35638	8.56582	8.30367	5.94194	6.08643	5.5483	5.51742	5.54394	4.50825	7.68022	7.75282	7.91091	5.25343	5.51976	5.61102
Dm_00001300-RA	9.43873	9.22182	9.35536	8.72766	8.58932	8.64226	9.42825	9.52377	9.35686	8.85841	8.87286	8.85552	9.24415	9.18845	9.26059	9.38574	9.44517	9.4061	9.07965	9.10954	9.11384
Dm_00001301-RA	10.0815	9.89711	10.0196	10.1428	10.0627	10.1379	10.1633	10.1877	10.209	10.2538	10.3472	10.3847	11.6977	11.1442	11.2071	9.95648	10.0219	9.9516	10.1649	10.2131	10.2209
Dm_00001302-RA	8.2808	8.12299	8.18968	9.56453	9.73396	9.62385	9.22911	9.23509	9.1666	9.48049	9.39249	9.51509	11.3295	10.9775	11.3901	8.23616	8.19249	8.10614	9.40933	9.37233	9.31968
Dm_00001303-RA	9.44321	9.18974	9.38393	10.1188	10.1697	10.1807	9.7992	9.93837	9.90775	9.88486	9.97814	9.89405	10.1435	10.1099	9.93867	9.54335	9.52024	9.58519	9.64184	9.6837	9.55958
Dm_00001304-RA	8.27035	7.97023	8.17037	8.6114	8.64935	8.59517	8.39486	8.15961	8.33318	8.49975	8.5568	8.5137	9.22046	9.31567	9.32816	8.063	8.01376	7.76739	8.48957	8.53457	8.6911
Dm_00001305-RA	10.4733	10.4468	10.4839	10.8033	10.8227	10.7988	10.869	10.8381	10.9076	10.8595	10.9021	10.9233	11.8102	11.4381	11.741	10.3325	10.377	10.3084	10.6189	10.5475	10.6288
Dm_00001306-RA	10.6894	10.6266	10.6221	11.3426	11.3151	11.4095	11.2231	11.2231	11.2023	11.3847	11.3564	11.392	12.326	11.8921	12.1379	10.7216	10.729	10.7064	11.1662	11.2574	11.1966
Dm_00001307-RA	9.90187	9.91343	9.9115	9.29988	9.24065	9.112	10.1112	10.0348	10.0604	9.26192	9.22123	9.13285	9.65509	9.52369	9.87209	10.2591	10.2795	10.3657	9.46242	9.47311	9.53734
Dm_00001308-RA	12.0792	12.0509	11.9984	12.2413	12.2887	12.282	12.3754	12.3482	12.3483	12.1728	12.1977	12.1778	13.1212	13.1076	13.088	12.9202	12.9794	12.962	12.3864	12.3885	12.4155
Dm_00001309-RA	10.53	10.32	10.4659	11.6434	11.6162	11.6412	10.8066	10.7578	10.7585	11.4861	11.55	11.5273	11.6801	11.4974	11.6196	10.4198	10.4282	10.4168	10.8621	10.899	10.9637
Dm_00001310-RA	10.3601	10.1871	10.2223	10.2436	10.39	10.3168	9.88109	9.85012	9.85288	10.5231	10.5388	10.4959	11.1294	10.9152	11.0808	9.37292	9.38565	9.36979	10.1433	10.2254	10.0888
Dm_00001311-RA	8.96863	9.02398	8.99891	9.22234	9.44419	9.40293	9.58263	9.6007	9.54803	8.83651	8.81359	8.91521	9.90043	9.6219	9.6992	10.0513	10.1761	10.1107	8.91634	9.05499	8.92899
Dm_00001312-RA	9.62455	9.63759	9.64812	10.0415	10.1749	10.0522	9.40914	9.52597	9.60475	10.0419	10.0899	10.0012	9.29557	9.50008	9.42234	11.7807	11.853	11.776	10.4953	10.4229	10.4665
Dm_00001313-RA	9.27678	9.15369	9.31071	11.8441	11.8492	11.8911	10.2994	10.4146	10.3985	12.1779	12.1629	12.1919	10.3776	10.3779	10.5796	10.4547	10.4185	10.4145	11.5618	11.4959	11.4397
Dm_00001314-RA	9.35602	9.47385	9.42992	5.79525	5.75447	6.1967	9.04124	9.16304	9.15265	7.50111	7.49315	7.49386	8.20889	8.7888	8.78397	6.91538	7.17864	7.12579	9.8404	9.94123	9.88397
Dm_00001315-RA	8.50334	8.49286	8.66926	8.31751	8.63597	8.55815	8.84129	8.68454	8.82336	8.39202	8.49055	8.47508	10.4678	10.34	10.8614	11.9218	11.9435	11.9476	9.78986	9.81973	9.79747
Dm_00001316-RA	11.0129	10.9166	10.9579	11.4379	11.426	11.3979	11.1648	11.115	11.1478	11.2468	11.309	11.277	11.4405	11.3982	11.5549	11.3213	11.2941	11.2934	11.1301	11.1752	11.183
Dm_00001317-RA	-1.50266	-1.47496	-1.31045	-1.49311	-1.48472	-1.57347	-1.36935	-1.57546	-1.57051	-1.51592	-1.33819	-1.57004	-1.49323	-1.52998	-1.50926	-1.29194	-1.26018	-1.51899	-1.30753	-1.35517	-1.49225
Dm_00001318-RA	1.07815	0.481372	0.379506	0.825895	0.854756	0.913033	1.58407	1.45467	1.98677	0.748323	0.624328	0.573267	0.445316	1.34909	0.770814	1.05354	0.883254	0.394639	1.20144	1.54123	0.828827
Dm_00001319-RA	11.2785	11.3386	11.3438	7.00452	7.20341	6.86935	7.10279	7.4075	6.98686	10.7106	10.7377	10.668	8.77334	8.91134	8.39986	6.27667	6.25257	6.26375	11.7246	11.6646	11.5208
Dm_00001320-RA	12.1205	12.0467	12.107	12.7913	12.7929	12.7693	12.377	12.3861	12.408	12.3411	12.3179	12.3062	12.7857	12.7595	12.889	12.9113	12.9203	12.9205	12.3243	12.2823	12.3036
Dm_00001321-RA	6.99268	7.3198	7.09723	5.47384	4.72769	5.21866	7.77184	7.5116	7.76387	6.33686	6.08452	6.19571	5.5558	6.33817	6.49702	8.04677	8.11347	8.17847	7.29007	7.4232	7.23209
Dm_00001322-RA	8.74274	8.65984	8.84646	7.48956	7.26634	7.20734	9.80171	9.73959	9.76443	8.21602	8.39316	8.31919	10.1373	10.1276	10.5152	9.61655	9.67538	9.59595	9.55986	9.59306	9.5412
Dm_00001323-RA	10.4333	10.4124	10.437	12.2265	12.2181	12.2067	11.5722	11.4491	11.5092	12.2266	12.2008	12.2145	10.5661	10.8199	11.0233	9.92586	10.0747	9.98122	11.899	11.8672	11.8288
Dm_00001324-RA	9.21504	9.61657	9.35253	9.69092	9.7848	9.67097	8.12101	8.28208	8.27348	9.54776	9.59866	9.3949	9.47867	9.48883	9.43897	10.7336	10.7236	10.7146	9.43698	9.36923	9.37947
Dm_00001325-RA	10.688	10.5943	10.6872	10.3047	10.34	10.3292	10.7721	10.6175	10.7601	10.4968	10.5452	10.5905	11.281	11.0613	11.1124	10.7967	10.6893	10.7215	10.5668	10.5948	10.633
Dm_00001326-RA	8.3714	8.40213	8.32455	6.99589	6.99315	6.89291	10.1972	10.0692	10.1403	7.2088	7.16251	7.31954	6.1995	7.08861	6.97253	7.49915	7.39784	7.56008	6.65766	6.60526	6.26403
Dm_00001327-RA	6.3131	6.52566	6.22989	7.80483	7.81667	7.65544	6.32471	6.28565	6.29907	8.51436	8.43851	8.54187	6.47648	7.79875	7.00842	4.50235	3.73859	4.29905	6.57102	6.25474	6.61222
Dm_00001328-RA	5.851	5.4568	5.8464	8.59051	8.64455	8.4366	6.86695	6.75989	6.96512	7.60158	7.79605	7.55565	5.32894	4.50483	4.98217	6.54137	6.32653	6.21339	6.84817	7.07397	6.69066
Dm_00001329-RA	12.1053	11.9746	12.1351	12.7815	12.7896	12.8203	12.5118	12.5814	12.5626	12.5453	12.5255	12.5854	13.1043	13.0149	12.7998	13.0849	13.063	13.0684	12.9341	12.9119	12.9511
Dm_00001330-RA	11.0297	11.0388	11.041	10.4998	10.5942	10.5024	8.34935	8.37392	8.43688	9.93905	9.87906	9.87492	8.23577	8.35892	8.37849	10.0681	10.0733	10.1118	9.77631	9.67922	9.67548
Dm_00001331-RA	9.64409	9.66702	9.67999	8.45759	8.46885	8.51543	8.92611	8.89266	8.98268	8.60339	8.48604	8.51169	8.59021	8.80266	8.88397	11.3855	11.3495	11.3798	9.34867	9.35955	9.20588
Dm_00001332-RA	7.72531	8.12722	7.92844	7.1724	7.03021	7.27607	6.01399	6.13166	6.20098	7.54427	7.58803	7.60025	7.94565	8.50015	8.01494	8.98318	8.98143	8.91059	8.13755	8.20436	8.20382
Dm_00001333-RA	9.80482	9.85267	9.77297	7.88993	7.87847	7.8599	5.27318	5.23444	5.43422	8.07861	8.20373	7.91869	9.29384	9.63009	9.6935	10.5897	10.5268	10.489	8.74307	8.75991	8.38365
Dm_00001334-RA	10.5734	10.8172	10.7121	10.6927	10.6762	10.7444	9.17157	9.35605	9.21974	10.8373	10.7478	10.7566	9.29844	9.91944	9.98537	11.5851	11.6021	11.6354	10.6836	10.6009	10.6341
Dm_00001335-RA	8.92949	9.04571	9.12114	6.07927	5.86432	6.25474	8.5311	8.47613	8.55793	7.84826	7.85357	7.92863	8.73059	8.78756	8.68482	8.59233	8.73266	8.63666	7.5059	7.38923	7.39218
Dm_00001336-RA	9.29696	9.29553	9.45625	11.4559	11.4764	11.4182	9.869	9.81666	9.81268	11.0104	11.003	11.0502	9.91209	9.97313	9.74862	10.3796	10.4352	10.4101	10.7707	10.751	10.7328
Dm_00001337-RA	10.9407	10.7516	10.9202	11.6207	11.6341	11.7232	11.3578	11.2837	11.3211	11.5023	11.5861	11.6331	11.9525	11.6353	11.777	11.4418	11.4178	11.4516	11.1679	11.2368	11.2078
Dm_00001338-RA	10.7766	10.8432	10.8704	10.1722	10.4224	10.3631	10.3965	10.5219	10.4588	9.98888	10.031	9.99998	9.13517	9.83865	9.65719	11.9882	11.9776	12.0316	10.5853	10.5615	10.4439
Dm_00001339-RA	10.7827	10.5759	10.7064	10.548	10.5926	10.6504	10.9891	10.987	10.9933	10.375	10.4519	10.5284	11.1686	10.8454	11.2739	9.897	9.95176	9.962	10.8811	10.961	10.9112
Dm_00001340-RA	9.49803	9.29145	9.4182	7.00353	6.86643	6.71846	7.19715	6.93157	7.01548	8.1546	8.3403	8.15777	6.17276	6.31965	5.88668	4.83032	4.47452	4.22686	5.93376	5.96653	5.89067
Dm_00001341-RA	11.8569	11.8325	11.8482	10.9347	10.9029	10.8773	11.3264	11.3489	11.348	11.2568	11.2245	11.2978	11.0139	10.9774	10.9413	11.2502	11.298	11.2136	11.3245	11.3086	11.3776
Dm_00001342-RA	9.50868	9.35179	9.46355	8.51241	8.36133	8.47404	10.2837	10.3885	10.3988	9.26986	9.43587	9.44098	9.60298	10.1284	10.3567	10.9678	11.0803	11.0284	9.35286	9.4558	9.44617
Dm_00001343-RA	3.77215	3.56652	4.14273	2.89424	3.15645	2.09577	4.43808	4.47688	4.24472	2.87427	3.66579	3.62869	3.39317	4.10873	3.37285	4.7593	5.00882	5.12464	2.80277	2.96008	2.90171
Dm_00001344-RA	8.18658	7.96809	7.91911	9.22312	9.41347	9.27164	8.20882	8.53366	8.28717	9.24	9.54753	9.39424	9.35335	8.87549	8.69966	9.48159	9.40527	9.53613	8.9832	8.9969	8.79511
Dm_00001345-RA	10.1649	10.0551	10.1448	9.76786	9.77971	9.81546	10.1483	10.1935	10.0929	10.3175	10.3568	10.4324	12.7831	12.3245	12.7083	10.2123	10.1596	10.2567	10.8799	10.9261	10.8242
Dm_00001346-RA	9.16012	9.33778	9.23704	6.38321	6.39529	6.33793	9.12237	9.12935	9.11616	7.10272	6.98836	7.03055	3.79281	5.93358	4.84923	2.60886	2.67205	2.25885	6.6845	6.82079	6.77633
Dm_00001347-RA	10.1736	10.1069	10.3178	10.5141	10.5007	10.5243	10.0168	10.0718	10.1189	10.4713	10.4155	10.4224	10.4587	10.0765	10.369	10.7025	10.6985	10.6771	9.61166	9.64149	9.57943
Dm_00001348-RA	8.30364	8.4446	8.31338	10.2307	10.1208	10.1248	8.67563	8.77035	8.56653	9.99803	10.0765	9.91827	8.37496	9.1408	8.93347	8.37725	8.66504	8.44724	10.3536	10.308	10.4027
Dm_00001349-RA	8.56885	8.3318	8.5203	8.7778	8.8237	8.7901	9.81457	9.73805	9.7973	8.97725	8.82622	8.91692	9.97163	9.85648	10.0039	8.79522	8.87936	8.62251	9.26958	9.32303	9.33594
Dm_00001350-RA	9.93132	9.79619	9.96596	9.94974	10.0159	9.94387	8.03111	8.22441	8.07831	11.2887	11.2729	11.1705	9.77389	9.81637	9.208	9.14122	8.96747	9.15815	10.8738	10.9913	10.8321
Dm_00001351-RA	10.6821	10.5659	10.6006	10.5111	10.4382	10.5091	10.6482	10.6802	10.5441	10.5973	10.6361	10.5879	11.5713	11.3735	11.4796	10.6845	10.6516	10.6442	10.9108	10.8907	10.8879
Dm_00001352-RA	11.1201	11.2109	11.1781	11.2361	11.4092	11.2466	10.3503	10.5299	10.3428	11.5183	11.6215	11.5671	10.0521	10.2619	9.65441	11.8801	11.8533	11.8655	11.1488	11.1534	11.0198
Dm_00001353-RA	9.89915	9.94907	9.89243	11.4249	11.5375	11.4447	9.61752	9.81466	9.64677	11.7372	11.7657	11.6841	10.9451	10.5551	10.5395	10.7926	10.7862	10.7009	11.3174	11.3242	11.2563
Dm_00001354-RA	9.76904	9.75632	9.72758	10.4898	10.536	10.5474	10.0295	10.054	10.0908	9.91967	9.86925	9.89271	10.339	10.4095	10.4819	10.3168	10.3167	10.3544	10.0302	9.98168	9.86649
Dm_00001355-RA	9.46885	9.6922	9.41859	12.4868	12.5223	12.5035	10.21	10.2681	10.3214	12.3012	12.2612	12.2478	9.61649	9.1301	8.87565	8.1941	8.4234	8.2405	11.5091	11.4821	11.4752
Dm_00001356-RA	14.2659	14.2588	14.3138	11.6553	11.6196	11.5925	9.68378	9.73018	9.6622	11.9691	12.0208	11.9211	11.0035	11.1486	10.4265	10.2834	10.3376	10.2774	10.6045	10.7326	10.623
Dm_00001357-RA	12.0749	12.0183	12.0921	10.369	10.4815	10.4353	9.94132	10.1366	9.98915	10.5728	10.5069	10.4414	10.0332	10.3706	10.2008	8.48124	8.30926	8.4103	10.1142	10.1996	10.0908
Dm_00001358-RA	8.37436	8.33709	8.15213	11.039	11.1111	11.0894	8.03313	7.94741	8.16693	11.1031	11.0423	11.0767	9.91606	9.94033	9.76032	9.25679	9.24587	9.25936	9.82912	9.96449	9.93107
Dm_00001359-RA	5.06124	5.47408	5.26404	3.12971	4.15166	3.22926	1.96077	1.02374	2.17103	3.06888	2.521	2.90285	4.40822	4.32975	4.30239	6.89409	6.90678	6.90171	3.7211	4.10587	4.25459
Dm_00001360-RA	5.90679	5.81464	5.09135	3.77306	3.72956	3.51161	5.01385	4.96518	4.86538	4.35633	4.4364	4.04368	5.32572	5.29444	5.82759	6.07672	6.39251	6.07159	5.16316	4.49511	4.12021
Dm_00001361-RA	11.8886	11.9351	11.8335	11.9198	11.9277	11.8726	11.6023	11.6808	11.6334	11.2232	11.3063	11.3261	10.1549	10.4267	10.1026	10.9339	10.8398	10.9573	11.3542	11.4025	11.3643
Dm_00001362-RA	11.5864	11.8811	11.7761	10.8056	10.9201	10.8172	11.4892	11.5535	11.4973	11.0215	10.945	10.8165	9.98289	10.3787	10.2424	12.7509	12.8274	12.7641	11.4685	11.4133	11.4845
Dm_00001363-RA	6.16293	6.2429	6.10389	6.40274	6.1195	6.0695	8.01948	8.30856	8.18481	7.16873	7.0245	7.04027	5.78692	5.93318	5.9771	8.45311	8.46551	8.46082	6.76719	6.70304	6.89278
Dm_00001364-RA	8.86444	8.97161	8.97973	7.60711	7.58087	7.52337	7.88848	7.91996	8.08931	7.57248	7.70303	7.66052	5.3545	5.77274	6.06216	6.36853	6.48007	6.29079	6.44599	6.17537	6.3761
Dm_00001365-RA	10.3201	10.217	10.3183	10.2125	10.262	10.2072	10.1809	10.087	10.1393	10.8052	10.812	10.8762	11.4716	11.0846	11.3573	10.1262	10.0388	10.0131	10.5009	10.5076	10.4592
Dm_00001366-RA	10.6661	10.5282	10.6352	10.7587	10.8754	10.7962	8.48596	8.5723	8.50792	10.8621	10.9039	10.911	11.504	11.5148	11.5632	10.9535	10.9582	10.9919	10.4901	10.5561	10.4739
Dm_00001367-RA	10.6653	10.5385	10.6216	10.5437	10.4934	10.5975	10.3429	10.3388	10.348	10.5205	10.4625	10.4594	10.1631	9.96805	9.91963	10.7184	10.6649	10.784	10.4376	10.4371	10.3743
Dm_00001368-RA	-1.8807	-1.86598	-1.8935	-1.87563	-1.87117	-1.80907	-1.91801	-1.92886	-1.91713	-1.88775	-1.79292	-1.80158	-1.87569	-1.89522	-1.88421	-1.88367	-1.86679	-1.77446	-1.89195	-1.91326	-1.87517
Dm_00001369-RA	10.1148	10.1681	10.0786	9.75083	9.75914	9.72446	10.9901	10.9027	10.9782	9.40482	9.37553	9.437	10.1414	10.1702	10.2027	10.7391	10.7397	10.7893	9.72969	9.78539	9.62458
Dm_00001370-RA	11.735	11.5574	11.6739	12.0806	12.1093	12.0897	11.4245	11.4735	11.4814	12.3307	12.3172	12.3223	12.1169	12.194	12.0294	11.3042	11.264	11.2867	11.9436	11.9529	11.9326
Dm_00001371-RA	3.48584	3.47755	3.58203	11.4852	11.4414	11.5329	6.789	6.92884	6.85322	13.0008	12.9861	12.9302	8.84274	9.27671	8.54675	9.40863	9.32027	9.38548	12.3018	12.2147	12.2486
Dm_00001372-RA	9.22814	9.26146	9.42848	5.56254	5.35821	5.29363	8.10392	8.13068	8.02102	6.47087	6.53567	6.30218	4.1435	4.28299	3.49102	2.6384	2.41615	2.52864	3.68131	4.51111	3.3831
Dm_00001373-RA	3.64627	3.21781	4.34665	2.4039	3.82357	3.58117	3.14175	3.02097	2.86893	3.96182	3.89831	4.54321	4.70439	4.98226	4.89584	1.99996	2.53391	1.92129	3.95396	3.67233	4.4202
Dm_00001374-RA	9.8583	9.79907	9.74525	10.0252	10.117	10.102	10.1758	10.1725	10.2893	10.4235	10.4642	10.4733	10.6285	10.9025	11.0758	11.3577	11.4061	11.4062	10.3873	10.4072	10.483
Dm_00001375-RA	9.79385	9.84499	9.89348	11.1636	11.2504	11.2276	10.8039	10.8228	10.8412	10.7305	10.7466	10.7405	10.8097	10.7408	10.9574	10.8199	10.7776	10.7428	10.6501	10.5734	10.6814
Dm_00001376-RA	8.39592	8.29498	8.32713	8.08778	7.88794	7.98936	7.76474	7.66394	7.77779	7.68026	7.45362	7.78017	6.25904	6.56897	6.56152	8.01351	7.94998	7.87371	7.54651	7.62859	7.71767
Dm_00001377-RA	11.2229	11.1643	11.2712	10.1982	10.2802	10.2915	10.9168	10.9783	10.9908	10.4939	10.5053	10.5579	10.7742	10.8154	10.5242	9.88546	9.88895	9.85055	10.5543	10.5161	10.4909
Dm_00001378-RA	9.69273	9.70133	9.84084	8.78531	8.93554	9.04928	11.5114	11.5105	11.56	8.81137	8.82745	8.8394	7.7925	7.73782	7.44222	8.2269	8.02999	7.94072	8.7036	8.71755	8.6104
Dm_00001379-RA	8.04298	8.12713	8.0606	8.27316	8.22189	8.30405	7.97485	7.93806	7.98911	8.54658	8.59437	8.6418	9.36575	9.2086	9.39895	8.43714	8.37167	8.24625	8.49301	8.61945	8.45742
Dm_00001380-RA	7.22192	7.24321	7.07855	8.62223	8.6295	8.55414	7.62737	7.78451	7.73671	9.02633	9.12137	9.00374	8.13758	7.60157	7.96934	7.78083	7.51274	7.58554	8.24495	8.16564	8.19133
Dm_00001381-RA	10.601	10.9166	10.7496	9.57818	9.63883	9.6461	10.0714	10.0613	10.0531	10.0289	9.99508	9.75692	8.76874	9.40195	9.17926	11.7466	11.7872	11.7406	10.3857	10.3811	10.5601
Dm_00001382-RA	-1.34997	-1.32242	-1.37394	-1.34047	-1.33213	-1.23874	-1.40882	-1.11432	-1.22037	-1.36317	-1.40079	-1.21863	-1.3406	-1.162	-1.35654	-1.14037	-1.32393	-1.36621	-1.15587	-1.2095	-1.33962
Dm_00001383-RA	-1.62803	-1.60309	-1.64972	-1.61943	-1.61188	-1.69895	-1.69125	-1.70064	-1.68976	-1.63997	-1.29178	-1.6887	-1.61954	-1.65263	-1.63397	-1.63306	-1.60446	-1.64273	-1.06288	-1.6832	-1.42393
Dm_00001384-RA	9.14396	9.39937	9.11245	9.70817	9.76595	9.67569	9.41735	9.36882	9.32252	9.45569	9.53374	9.35007	9.05075	9.67971	9.51837	10.2106	10.1842	10.3053	9.44407	9.54245	9.45021
Dm_00001385-RA	8.3177	8.46088	8.22144	10.4419	10.3799	10.4397	9.22603	9.11743	9.26371	10.5423	10.5255	10.5788	8.6871	8.81749	9.14016	8.89613	9.12576	9.17708	10.0259	10.1232	10.0803
Dm_00001386-RA	4.87576	5.08544	5.61611	7.04884	6.75471	6.92514	6.00022	6.33362	6.25565	5.91133	6.37691	5.97812	6.91611	6.664	6.93888	5.2569	5.4107	4.99131	6.7805	6.89684	6.76681
Dm_00001387-RA	10.3372	10.3648	10.3671	13.7187	13.7446	13.7337	11.3346	11.3924	11.4198	13.4625	13.4585	13.4819	11.435	11.4042	11.4206	12.2904	12.3526	12.2646	12.7051	12.6531	12.6694
Dm_00001388-RA	8.18251	8.2888	8.07858	7.8383	7.57957	7.84202	8.15291	7.89182	8.11077	7.90073	7.97727	7.80337	5.68037	6.9351	6.99529	9.40445	9.45817	9.39611	7.91208	7.90892	7.92427
Dm_00001389-RA	10.229	10.2601	10.2023	6.87632	7.21466	6.59401	9.00053	8.97738	8.99863	7.26529	7.20289	7.05661	4.91838	5.63522	6.58197	4.03762	4.31239	4.59984	8.32311	8.32551	8.29538
Dm_00001390-RA	10.5773	10.5012	10.5754	10.3652	10.4243	10.277	8.76812	8.90056	8.7813	9.90046	9.8813	9.8509	9.38186	9.64237	9.1251	10.3671	10.2661	10.3278	9.58316	9.56676	9.48951
Dm_00001391-RA	11.2531	11.2686	11.375	10.9388	10.9471	10.9665	11.3264	11.2549	11.3253	11.0847	11.0478	11.0356	11.5332	11.5519	11.5043	11.7167	11.6869	11.739	11.0869	10.9934	11.1421
Dm_00001392-RA	9.58776	9.54384	9.48971	9.75361	9.52668	9.43805	9.95058	9.87436	10.1373	11.2483	10.5567	9.98242	10.8851	10.4305	11.5833	10.1874	10.3826	10.2332	10.3272	10.1555	10.5999
Dm_00001393-RA	11.7481	11.6932	11.7245	14.165	14.1739	14.1815	12.8019	12.7287	12.6569	13.5202	13.5272	13.5848	12.5468	12.483	12.5273	11.644	11.6275	11.6328	13.0171	13.033	13.0275
Dm_00001394-RA	7.72822	7.67951	7.82948	8.43088	8.62308	8.55326	7.62115	7.58716	7.56413	8.55951	8.5702	8.6211	8.6637	8.40438	8.42483	8.31002	8.38118	8.54845	8.2194	8.29458	8.32406
Dm_00001395-RA	3.59575	4.37006	3.90863	2.72276	2.54599	2.67892	4.4096	4.31534	4.39285	3.34442	2.84997	3.12884	3.80226	3.20685	4.09153	5.32162	5.10459	5.13918	3.93919	4.00732	3.81213
Dm_00001396-RA	10.8983	10.655	10.7186	11.1506	11.1493	11.1404	11.0038	10.9865	10.9797	10.9646	11.0365	10.9863	11.9539	11.5982	11.834	10.7699	10.7842	10.8275	11.0036	11.1145	11.0141
Dm_00001397-RA	10.8259	10.8196	10.8328	9.97863	10.1394	10.0049	5.05559	5.11981	5.18623	10.2869	10.2661	10.1595	9.71152	9.82591	9.72556	9.21952	9.38713	9.36187	10.0275	10.0867	9.91159
Dm_00001398-RA	5.45526	5.38562	4.99011	7.73426	7.47451	7.72478	5.53749	5.25906	5.38975	7.26582	7.41362	7.39762	7.68828	6.82693	6.94138	4.69078	4.71135	4.79376	6.91736	7.13735	7.10427
Dm_00001399-RA	11.7092	11.6676	11.6886	13.3595	13.3373	13.3754	11.8693	11.8033	11.8159	13.1565	13.128	13.1562	12.8856	12.5311	12.788	11.2289	11.1913	11.2214	12.7207	12.6794	12.6555
Dm_00001400-RA	8.09842	8.3011	7.79012	8.17664	8.12151	8.07378	7.72201	7.31908	7.45835	7.97642	7.9272	7.86656	8.4452	8.95262	8.75497	8.83288	9.00195	8.89597	7.94683	8.15771	8.16737
Dm_00001401-RA	6.67061	6.54131	6.75376	3.87803	3.72189	4.17239	4.42433	4.39751	4.51886	4.01731	4.60906	4.05731	4.64681	6.36678	5.17042	2.10915	2.37583	1.69782	3.02756	3.77684	2.24423
Dm_00001402-RA	9.4752	9.41246	9.32987	7.34183	7.67398	7.47723	9.35786	9.4173	9.462	7.26778	7.23688	7.22502	7.00189	6.29597	7.40521	7.45772	7.21891	7.40232	7.35738	7.64804	7.51259
Dm_00001403-RA	10.0749	9.86736	9.93906	9.76156	9.92188	9.92033	10.192	10.3451	10.3864	10.2526	10.1827	10.1926	10.186	10.3377	10.3156	11.12	11.0911	11.1291	10.4548	10.4922	10.4162
Dm_00001404-RA	8.45758	8.31618	8.39402	8.34979	8.47168	8.25402	8.06041	7.94925	7.92135	8.33875	8.35025	8.27709	8.61158	9.53769	9.77062	9.00893	9.27264	9.18393	8.47883	8.73395	8.62445
Dm_00001405-RA	12.5513	12.5485	12.5897	11.2274	11.1993	11.1675	11.8154	11.7905	11.8172	11.4149	11.4497	11.4168	11.3663	11.5513	11.6911	12.2113	12.1818	12.1853	12.1507	12.1557	12.1383
Dm_00001406-RA	2.81111	2.87014	2.9179	3.86094	3.69547	4.17112	11.4048	11.4636	11.4804	2.86422	2.76793	2.84397	1.79234	2.88196	2.52245	3.42751	4.38522	3.30475	2.58724	3.51474	3.46186
Dm_00001407-RA	11.8915	12.1522	11.9991	11.173	11.2573	11.242	10.8715	10.8618	10.9775	11.498	11.4315	11.3767	10.8298	11.1664	11.1115	13.0291	13.1408	13.0817	11.8015	11.747	11.7599
Dm_00001408-RA	5.66505	5.37308	5.43156	6.03376	5.98716	5.82804	7.86834	7.85075	7.77589	6.41853	6.67037	6.88698	4.65326	5.22034	3.83796	5.3357	5.88365	5.3567	7.3116	7.27173	7.23593
Dm_00001410-RA	5.24618	5.95293	5.97664	3.62832	2.57459	3.05856	7.2965	7.15632	7.27074	2.28347	2.68573	2.65421	6.77912	7.42268	6.81847	1.7476	2.00324	2.49291	1.93673	3.08615	2.7541
Dm_00001411-RA	8.32804	8.20913	8.23926	9.45535	9.38489	9.4676	8.62733	8.54767	8.68905	9.22324	9.3338	9.2609	7.732	7.5279	7.72882	7.89385	7.4058	7.80272	8.7285	8.73782	8.6775
Dm_00001412-RA	0.292368	0.772978	1.09043	1.01748	1.30976	0.966758	0.443579	0.768221	0.44882	0.631326	0.504934	0.876712	0.311065	0.853737	2.39946	0.281279	0.344158	0.259979	0.880628	1.21799	1.02134
Dm_00001413-RA	8.90852	9.08021	8.96281	9.8698	9.75609	9.75308	9.03524	8.90452	9.12218	9.72189	9.56773	9.5487	7.09789	7.86499	7.66958	8.66374	8.83239	8.78448	9.07748	9.02139	9.15392
Dm_00001414-RA	13.0501	13.0369	13.0605	12.5859	12.6038	12.5629	12.4662	12.425	12.4264	12.545	12.5003	12.5337	12.5631	12.4417	12.3978	12.3841	12.3621	12.3762	12.5835	12.5779	12.5882
Dm_00001415-RA	8.70423	8.81735	8.6339	10.8315	10.7895	10.7362	9.71832	9.77379	9.68988	10.3338	10.4204	10.301	8.95774	9.35088	8.92586	9.90042	9.96433	9.82174	11.0168	11.0703	10.9299
Dm_00001416-RA	11.1338	11.0459	11.1395	10.5757	10.6432	10.6196	10.817	10.8495	10.7666	10.7152	10.7303	10.7378	12.0739	11.7428	11.787	12.398	12.3568	12.4131	11.5967	11.654	11.6111
Dm_00001417-RA	13.4312	13.2845	13.3706	13.2034	13.1937	13.1715	12.7319	12.6699	12.5911	13.2965	13.2885	13.2841	14.3997	13.9187	13.9237	12.2195	12.1708	12.1717	13.1287	13.1545	13.1465
Dm_00001418-RA	12.5351	12.5983	12.5609	11.9323	11.9501	11.9183	11.5247	11.5114	11.549	11.9691	12.006	12.0351	11.7488	11.4384	11.2437	11.7902	11.8959	11.8687	11.7826	11.8429	11.8244
Dm_00001419-RA	9.34577	9.62813	9.44099	9.93267	9.7679	9.9238	9.77841	9.76051	9.81963	10.02	10.0368	9.96233	9.42772	9.61307	9.8301	9.65594	9.63441	9.65981	9.76632	9.7564	9.74941
Dm_00001420-RA	9.97216	9.92234	9.98264	11.2129	11.1891	11.2366	13.137	13.1146	13.1422	12.3382	12.308	12.3591	10.9003	10.743	10.8292	11.0848	11.1379	11.1245	11.8864	11.8397	11.9007
Dm_00001421-RA	7.44109	7.65008	7.49962	13.4542	13.4746	13.4364	8.64585	8.63775	8.73981	12.7	12.6907	12.5178	8.4008	9.13306	8.56467	8.54141	8.87977	8.6345	12.5048	12.4646	12.4814
Dm_00001422-RA	12.1365	12.0677	12.1046	11.5998	11.6111	11.6668	10.3725	10.4603	10.4605	11.7275	11.7292	11.7444	12.224	11.9259	12.0957	10.8367	10.7981	10.8585	11.1476	11.102	11.1754
Dm_00001423-RA	9.84589	9.67694	9.77756	9.88492	9.80606	9.94083	9.19077	9.07885	9.24641	9.69012	9.78079	9.60456	9.04071	9.1499	8.92734	10.8588	10.8627	10.841	9.48118	9.35532	9.36644
Dm_00001424-RA	2.80638	2.84712	2.75587	6.96778	6.90787	7.06369	3.26309	2.35869	2.86283	7.98791	7.81777	7.93943	5.62536	6.73643	5.53327	3.12694	4.04804	2.837	5.24881	5.63316	4.88681
Dm_00001425-RA	3.46039	3.77198	3.67507	8.89099	8.89586	8.84623	4.65799	4.7258	5.41593	9.79072	9.70733	9.77928	8.78883	7.94488	7.41175	5.54976	5.27792	5.67412	7.85969	7.91465	7.78213
Dm_00001426-RA	8.72104	8.78818	8.7396	8.43128	8.52958	8.54233	8.40507	8.4286	8.33841	8.2259	8.18493	8.21489	7.73684	7.66203	7.3212	8.09688	8.2753	8.08712	8.26363	8.08185	8.28076
Dm_00001427-RA	2.33126	2.27121	1.81902	7.53911	7.58735	7.72406	3.17226	2.61814	3.8196	7.54706	7.5675	7.34373	6.89943	6.6934	5.63596	4.01603	3.47175	3.32126	5.01752	4.92704	5.0096
Dm_00001428-RA	12.5249	12.4494	12.453	9.77991	9.83575	9.78247	7.19026	7.30762	7.18579	9.13715	9.20794	9.05232	9.6853	9.85118	9.63224	9.42557	9.45657	9.527	9.01261	9.04995	9.0402
Dm_00001429-RA	12.0576	11.8958	12.0193	12.3633	12.3289	12.3346	11.8891	11.906	11.9226	11.8726	11.8768	11.93	11.5251	11.5749	11.8057	12.3736	12.3682	12.3838	11.7334	11.6739	11.6896
Dm_00001430-RA	14.875	14.9448	14.8859	13.7889	13.7851	13.8091	15.5698	15.6145	15.5823	14.1145	14.1267	14.1018	14.2073	14.6868	14.6581	14.0031	14.0185	14.0023	14.2402	14.2311	14.2042
Dm_00001431-RA	8.47577	8.25777	8.29411	11.4341	11.399	11.464	8.04767	7.99433	7.95364	10.6292	10.6387	10.7592	8.69839	9.01866	8.86914	7.29225	7.40264	7.48354	10.2236	10.271	10.4246
Dm_00001432-RA	4.38548	5.21563	4.68556	10.2872	10.1397	10.244	8.66049	8.6349	8.68464	9.12449	9.03377	9.07823	5.89999	5.36513	6.87145	5.16899	5.00427	5.12351	8.9093	8.97598	9.11805
Dm_00001433-RA	7.70389	7.54554	7.70001	12.471	12.4797	12.5331	10.6103	10.5653	10.5922	12.7125	12.6776	12.7263	11.47	11.2214	11.0956	12.5226	12.5271	12.4881	11.9853	12.0432	12.0744
Dm_00001434-RA	12.6972	12.7151	12.7057	14.9923	15.036	15.0691	13.659	13.764	13.6841	14.6646	14.673	14.667	12.6385	12.8468	12.6219	12.5849	12.6348	12.602	14.1668	14.1298	14.1576
Dm_00001435-RA	9.58186	9.49114	9.7278	8.6109	8.94098	8.87417	10.0588	10.1292	10.0913	8.6745	8.88218	8.82985	8.40315	8.95644	8.84597	8.61841	8.75161	8.45944	9.30508	9.27076	9.20395
Dm_00001436-RA	12.99	13.0849	13.05	10.9371	10.9025	10.9342	10.927	11.1117	11.0954	12.5561	12.5767	12.5465	9.96945	11.6455	10.0566	8.14298	7.89457	7.95136	9.93111	9.86348	9.78065
Dm_00001437-RA	7.57595	7.66732	7.54328	10.134	10.0922	10.0805	8.31278	8.27402	8.3612	9.25007	9.23706	9.27575	7.57028	8.14258	8.06736	9.86298	9.88308	9.96631	8.97969	9.00237	9.01374
Dm_00001438-RA	7.28865	7.06041	6.96425	7.06391	6.77007	7.0417	7.33556	7.44498	7.23575	7.76007	7.67584	7.69458	8.42748	8.52325	8.96796	9.22563	9.05156	9.25154	8.38913	8.36393	8.15395
Dm_00001439-RA	7.45606	7.71053	7.47758	7.47421	7.33056	7.29323	7.25519	7.40309	7.40122	8.05529	7.7445	7.68476	8.27868	8.63788	8.3007	9.86179	9.85658	9.79462	8.72914	8.81542	8.69472
Dm_00001440-RA	8.48141	8.4698	8.61511	4.87448	4.69345	4.64754	10.1592	10.0851	10.1109	6.57132	6.43284	6.50289	8.48527	9.67713	8.80783	8.04711	8.12353	8.17471	6.4855	6.64512	6.28727
Dm_00001441-RA	10.9077	10.7648	10.8567	8.97279	8.91622	9.11309	9.32969	9.1701	9.27445	8.52687	8.48648	8.57778	10.045	9.98686	10.0843	10.5541	10.576	10.5089	9.45573	9.43909	9.51266
Dm_00001442-RA	7.02018	6.92951	6.88627	6.1141	5.74235	6.11372	5.71559	5.40599	5.68344	5.65935	5.80966	5.28236	5.43629	5.10867	5.40225	7.46566	7.65498	7.37344	6.06362	6.13845	5.75807
Dm_00001443-RA	5.11779	5.44383	5.1995	5.67072	5.12596	5.39285	5.453	5.35348	5.4731	4.86529	5.01294	4.9694	5.40535	4.84188	5.63888	6.27615	5.96929	6.00354	4.82155	4.52791	4.26377
Dm_00001444-RA	1.14554	1.27944	1.02484	2.80494	3.29863	2.85168	1.39066	0.992486	1.12843	3.32504	3.82805	3.70747	4.87124	3.70516	2.50001	1.51112	1.69895	1.06412	2.8256	2.87855	2.20923
Dm_00001445-RA	11.1024	10.9272	11.0111	11.5548	11.5804	11.5488	11.5175	11.5416	11.5402	11.3687	11.3328	11.3754	11.5459	11.5717	11.7091	11.4361	11.4353	11.3462	11.2332	11.2863	11.1795
Dm_00001446-RA	10.2409	10.3816	10.3709	8.31938	8.27366	8.44202	10.639	10.6901	10.732	7.82259	7.94501	7.96599	7.00594	6.82839	5.89896	6.36885	6.62681	6.60863	7.22874	7.22052	7.28315
Dm_00001447-RA	11.2976	11.3692	11.2544	10.3404	10.3433	10.4013	10.465	10.3963	10.4983	10.1558	10.2131	10.1749	10.5491	10.3139	10.2441	11.8141	11.8501	11.8541	10.2656	10.3154	10.3775
Dm_00001448-RA	10.4389	10.4664	10.5172	9.69245	9.63884	9.6438	8.78625	8.84039	8.9318	9.64436	9.65711	9.72615	9.55826	9.57387	9.61138	9.80078	9.7233	9.75743	9.37926	9.42849	9.58943
Dm_00001449-RA	1.98912	1.86174	1.45633	1.72253	1.78725	1.93175	3.3427	3.67936	3.64698	4.21899	4.14374	4.51121	4.67986	8.9154	5.23947	1.60403	1.8502	1.12526	1.80651	1.7115	1.31165
Dm_00001450-RA	-1.63294	-0.933787	-1.43433	-1.62307	-1.61441	-1.71515	-1.48808	-1.71742	-1.70379	-1.64665	-1.46222	-1.70257	-1.6232	-1.66118	-1.63976	-1.63871	-1.60589	-1.64981	-1.65481	-1.69626	-1.62219
Dm_00001451-RA	1.69281	1.90813	1.12008	1.76785	2.47571	1.95922	4.12506	4.30928	4.43234	4.59716	4.91158	4.55365	4.62669	8.76351	5.05258	1.64854	1.89649	1.17628	1.14133	1.1931	1.36464
Dm_00001452-RA	10.6746	10.47	10.5798	9.95816	9.98488	10.0261	10.359	10.2888	10.3288	10.09	10.1673	10.2209	11.1181	11.0811	11.059	10.2872	10.293	10.1991	10.1001	10.154	9.96546
Dm_00001453-RA	11.0034	11.0214	11.0817	9.71621	9.83873	9.69411	10.4824	10.5669	10.5714	9.81279	9.69791	9.75218	9.51538	9.51572	9.36456	8.93897	8.78652	8.90872	9.75909	9.84307	9.84278
Dm_00001454-RA	10.0317	9.78787	9.88753	10.9976	11.027	11.0179	10.4091	10.3989	10.3813	10.7373	10.7142	10.712	11.9223	11.7394	11.9417	10.6864	10.5174	10.5761	10.6429	10.7178	10.6547
Dm_00001455-RA	9.77955	9.84771	9.76885	10.7928	10.6206	10.6959	9.8299	9.80997	9.93619	10.636	10.5896	10.5965	10.9275	11.0511	11.1252	11.5758	11.4971	11.5053	11.5992	11.589	11.6282
Dm_00001456-RA	11.029	10.8703	11.0005	11.6888	11.7196	11.7494	11.335	11.3543	11.2393	11.803	11.7084	11.7997	13.4204	13.1425	13.3834	11.4868	11.4158	11.4896	12.0166	12.1003	12.0038
Dm_00001457-RA	11.0524	10.9705	11.0177	9.78305	9.72425	9.79094	10.0005	9.91824	9.97058	10.4152	10.4186	10.3607	10.593	10.5798	10.623	10.8797	10.8577	10.8573	10.5983	10.5575	10.535
Dm_00001458-RA	11.4856	11.4173	11.4557	12.1497	12.1672	12.172	11.7179	11.6414	11.6682	11.6276	11.6574	11.635	12.4444	12.3702	12.5684	11.6153	11.5989	11.655	11.6838	11.7086	11.6431
Dm_00001459-RA	10.1966	10.3772	10.3426	8.16738	8.05814	8.19006	9.16857	9.20458	9.20324	7.05433	7.05838	7.00408	4.71338	5.17819	5.27951	3.14028	4.07653	3.45902	8.07401	8.14422	8.10925
Dm_00001460-RA	7.34126	7.83163	7.41618	7.53778	7.38718	7.34291	7.6613	7.66004	7.88863	6.91102	6.93961	6.73871	6.10428	6.27797	6.41201	6.92956	7.12961	6.53773	6.47588	6.72524	6.46283
Dm_00001461-RA	12.0537	11.909	11.9679	11.4201	11.3871	11.3736	12.8977	12.8421	12.858	11.5391	11.5076	11.6033	13.2742	12.886	13.2429	11.5267	11.5654	11.5646	11.8811	11.9002	11.8483
Dm_00001462-RA	4.67928	5.7905	5.18509	6.43768	6.40647	6.0078	6.83459	6.84593	6.36565	6.01191	5.94296	6.06667	8.87995	8.20548	9.02513	4.31778	4.42458	4.7259	6.45991	6.73472	6.40419
Dm_00001463-RA	10.432	10.4627	10.4864	8.03536	8.09946	7.96982	7.91	7.67652	7.66546	7.56227	7.57889	7.67621	8.0779	8.00909	7.79379	8.36318	8.34713	8.2377	7.61078	7.54204	7.68238
Dm_00001464-RA	8.13338	7.83473	8.09006	8.03831	7.6669	7.81336	8.05155	8.26209	8.01199	7.77751	7.78394	7.71109	8.18456	7.89847	7.65469	8.83953	8.6654	8.57604	7.79221	7.73457	7.79867
Dm_00001465-RA	7.48203	7.48998	7.62125	8.4463	8.33778	8.40262	8.49162	8.56727	8.6313	8.36569	8.16056	8.25936	7.04462	7.80897	8.12363	9.64666	9.74049	9.67645	8.98193	9.0605	9.05575
Dm_00001466-RA	10.9173	10.8655	10.8229	12.3357	12.3313	12.3109	11.161	11.167	11.1575	11.9462	12.0472	11.9646	10.6296	10.9224	10.912	11.2041	11.2996	11.2103	11.3666	11.3725	11.3858
Dm_00001467-RA	7.27022	7.2089	6.96043	5.58227	5.47266	5.33731	8.45731	8.42477	8.57275	6.14083	6.0582	5.86627	4.43964	6.27637	6.57608	5.13429	5.37698	4.95336	8.11489	8.09415	8.06797
Dm_00001468-RA	11.5873	11.3985	11.4833	11.1146	11.1466	11.0957	10.4562	10.417	10.5503	11.5518	11.5252	11.5406	11.7146	12.087	11.7862	11.8672	11.8624	11.9177	11.4761	11.452	11.5077
Dm_00001469-RA	10.1708	10.057	10.2365	9.42384	9.43609	9.31405	10.0436	9.90014	10.0302	9.41366	9.37281	9.35033	9.01497	9.26276	9.04591	10.6118	10.7185	10.6915	9.69109	9.63123	9.65641
Dm_00001470-RA	5.23156	5.48474	4.23146	4.0092	3.58017	3.02634	5.35745	5.76018	5.83038	9.14827	9.05404	9.16153	13.9534	14.0946	14.6141	15.9189	15.8943	15.9134	14.0687	14.0575	14.0588
Dm_00001471-RA	12.1945	12.2526	12.2791	10.6232	10.6066	10.5843	11.3734	11.398	11.4394	11.7185	11.6411	11.6766	10.0948	10.6724	10.3914	11.0108	11.117	11.123	10.3299	10.3442	10.3093
Dm_00001472-RA	10.4574	10.4134	10.3841	9.74009	9.64956	9.7058	10.6288	10.586	10.6745	9.74424	9.57822	9.59739	10.5336	10.4112	10.768	10.5951	10.6227	10.6758	9.9562	9.94621	9.95437
Dm_00001473-RA	9.2831	9.23562	9.23811	8.28281	8.31487	8.14716	11.1936	11.1829	11.16	8.89026	8.95192	8.92807	8.07742	8.06825	7.55053	6.53661	6.94893	6.72548	8.73131	8.70405	8.63616
Dm_00001474-RA	10.7	10.6568	10.7363	11.695	11.7183	11.6884	11.8007	11.8035	11.7732	11.3035	11.3361	11.2732	9.1695	9.15552	8.84286	8.38294	8.73828	8.57729	10.3997	10.3642	10.3099
Dm_00001475-RA	7.62775	7.47477	7.45972	7.70602	8.02084	7.82419	8.86441	8.82718	8.77174	7.43788	7.42598	7.45649	5.73203	6.69946	6.55107	6.76389	6.93556	7.00513	6.56333	6.45966	6.55761
Dm_00001476-RA	9.93789	9.6576	9.81467	7.62162	7.91917	7.72897	10.523	10.6799	10.5657	8.27581	8.46542	8.33441	8.17811	8.09611	7.91237	8.81013	8.58903	8.73578	8.34656	8.45928	8.35783
Dm_00001477-RA	11.7123	11.6245	11.6883	11.6425	11.648	11.6002	11.5082	11.4338	11.397	11.4359	11.4736	11.5634	12.3803	12.3239	12.6844	11.7407	11.6839	11.7556	11.622	11.5849	11.5191
Dm_00001478-RA	10.3345	10.3878	10.3711	4.30215	3.97282	3.90099	8.37502	8.34831	8.32503	5.63233	5.60415	5.62666	7.07234	7.28914	6.28784	8.02634	7.85659	8.00983	7.62875	7.37352	7.61148
Dm_00001479-RA	8.4094	8.49972	8.64557	7.60323	7.71236	7.73546	8.60056	8.63721	8.61751	8.11518	8.11738	8.31151	8.09933	8.35822	8.69195	7.84522	7.59016	7.99268	8.24369	8.42746	8.42469
Dm_00001480-RA	12.6503	12.6125	12.5897	12.259	12.4027	12.2579	11.3465	11.4035	11.3049	12.7583	12.8206	12.7233	12.465	12.3611	12.0897	12.8198	12.8808	12.8201	12.7149	12.8651	12.7838
Dm_00001481-RA	6.61205	6.92955	6.97124	6.96379	6.97704	6.96653	9.12976	9.00666	9.07523	6.21215	5.95972	6.1078	5.14711	4.79517	5.36095	3.72476	4.20679	3.91935	5.78602	6.07189	5.8956
Dm_00001482-RA	6.47548	6.54321	6.5502	12.8847	12.897	12.8668	10.2175	10.1621	10.1286	12.2131	12.2645	12.2521	8.42049	8.69164	9.02276	7.29839	7.69313	7.56503	11.2816	11.2785	11.3357
Dm_00001483-RA	3.18883	3.49224	2.10882	2.14306	2.51778	2.12583	10.5448	10.5774	10.6622	4.17992	3.87258	3.17535	4.68286	3.54563	4.48699	2.95238	1.93794	3.16552	3.82152	3.81768	3.87215
Dm_00001484-RA	7.60589	7.33575	7.43975	7.32535	7.42257	7.14657	9.18689	9.39854	9.20395	10.112	10.1414	10.1191	11.0169	11.1605	10.7956	8.46992	8.53169	8.62131	9.97703	10.0066	9.92725
Dm_00001485-RA	6.29438	6.40237	6.35503	6.32354	6.45147	6.75379	6.38724	6.49571	6.22411	6.23327	6.09691	6.31093	5.44847	5.58245	5.11827	6.80599	6.80684	6.99123	6.17405	6.08947	6.3801
Dm_00001486-RA	10.1824	10.0553	10.3005	10.3365	10.5059	10.2577	10.7713	10.887	10.8541	10.8399	10.781	10.7449	8.0611	8.53299	8.08896	6.61115	6.57253	6.86843	11.4627	11.4022	11.4528
Dm_00001487-RA	10.6454	10.5892	10.71	11.2178	11.1634	11.1777	10.0528	10.014	10.0256	11.2921	11.3244	11.2895	9.98736	10.1353	9.86066	11.4243	11.424	11.4445	11.0393	11.0846	11.0515
Dm_00001488-RA	11.195	11.4824	11.2849	12.6961	12.7787	12.6334	12.4118	12.4488	12.3278	13.0781	13.1301	12.9452	13.5025	13.925	13.7268	13.8049	13.8542	13.7989	12.9206	12.9423	12.9307
Dm_00001489-RA	10.1103	10.0395	10.0565	11.8157	11.7607	11.8199	10.6085	10.5964	10.5804	11.6431	11.5868	11.6088	10.2628	10.3769	10.4413	10.5785	10.604	10.6331	11.0225	10.9649	11.0069
Dm_00001490-RA	11.2592	11.0741	11.16	11.4617	11.4271	11.4805	11.1707	11.1742	11.1786	11.0914	11.1002	11.1533	11.828	11.6152	11.8035	11.7871	11.7721	11.7967	11.4699	11.4365	11.4716
Dm_00001491-RA	11.6651	11.6671	11.6676	11.7543	11.7231	11.8033	11.5997	11.6703	11.6841	11.8242	11.8389	11.7597	11.7709	11.5203	11.5831	11.9749	11.9382	11.9476	11.766	11.7598	11.6718
Dm_00001492-RA	12.0221	12.1014	12.0149	13.727	13.7302	13.7141	13.0763	13.0427	13.0164	13.4608	13.4821	13.4775	10.9054	11.0989	10.9502	12.3851	12.4657	12.3834	12.9453	12.9232	12.9257
Dm_00001493-RA	7.1562	7.21057	7.03068	6.40578	6.57898	6.63414	6.21711	6.34592	6.29976	6.68592	6.73624	6.7377	7.31374	7.28052	7.20065	8.28806	8.44552	8.35893	6.90862	6.6856	6.70367
Dm_00001494-RA	13.5639	13.4699	13.4954	13.2078	13.165	13.1922	13.1315	13.1343	13.1022	12.787	12.8162	12.751	14.1678	14.4001	14.503	14.0285	14.0339	14.0134	13.1632	13.2495	13.2143
Dm_00001495-RA	7.2665	6.50927	7.15843	6.83211	6.79649	6.74233	6.28799	6.29647	6.20979	7.97765	8.05516	8.04007	8.53843	8.89292	8.10714	7.8045	7.44605	7.5798	8.03884	8.07935	7.95056
Dm_00001496-RA	9.55025	9.51791	9.40248	9.61719	9.67666	9.62833	9.61172	9.60071	9.63849	9.34347	9.42052	9.4829	8.22078	8.51622	8.72229	10.1094	10.2223	10.1696	9.50597	9.54305	9.45218
Dm_00001497-RA	-1.62954	-1.60427	-1.65153	-1.62083	-1.21843	-1.70151	-1.50149	-1.70329	-1.69211	-1.64165	-1.47879	-1.49713	-1.62094	-1.65448	-1.63557	-1.63464	-1.60566	-1.44707	-1.64886	-1.68546	-1.62005
Dm_00001498-RA	11.0003	10.8488	10.9709	11.2429	11.2575	11.2459	10.9043	10.9428	10.885	11.8679	11.8096	11.8885	12.8947	12.3796	12.6008	10.6628	10.5998	10.5331	11.3983	11.4723	11.3378
Dm_00001499-RA	9.9557	9.84465	9.90919	10.8197	10.7966	10.8181	10.1831	10.2473	10.0447	10.5543	10.5345	10.5511	12.0155	11.578	11.5326	8.85169	8.94431	8.859	10.3898	10.3506	10.304
Dm_00001500-RA	12.0879	12.097	12.0071	12.4347	12.4584	12.4424	12.0285	12.072	12.016	12.2506	12.2927	12.234	13.0198	12.7335	12.6373	11.723	11.7309	11.729	12.1217	12.1838	12.1571
Dm_00001501-RA	0.649551	0.755761	0.552917	1.14193	1.1846	0.311319	4.22484	3.97296	3.89231	0.596782	0.440901	0.371769	1.14129	1.77096	1.05886	1.6925	1.90664	1.34493	0.983053	1.52651	2.59396
Dm_00001502-RA	0.349048	-0.0144346	0.990647	0.380685	0.408532	-0.204082	1.50311	2.01728	1.66285	0.606977	-0.152467	0.132456	-0.0461806	-0.110913	-0.074352	-0.0725616	-0.0170545	-0.091518	-0.100056	-0.170024	0.383519
Dm_00001503-RA	9.75991	9.66671	9.75705	9.99079	9.92838	9.94531	9.50552	9.66968	9.6559	9.84201	9.85808	9.74586	9.77143	9.91709	9.91784	10.1375	10.1611	10.1307	9.60034	9.44184	9.51407
Dm_00001504-RA	11.8609	11.7417	11.8391	12.1341	12.1725	12.1887	11.1472	11.1391	11.2364	11.6931	11.7329	11.8012	11.4842	11.1422	11.4258	11.602	11.597	11.4913	11.4594	11.474	11.5449
Dm_00001505-RA	10.4675	10.4625	10.5137	10.1025	10.1201	10.096	11.7581	11.7085	11.7642	10.9002	10.918	11.0515	10.682	11.1628	11.4357	10.6493	10.7282	10.6403	11.2791	11.2912	11.331
Dm_00001506-RA	9.81661	9.71137	9.82833	9.78148	9.80421	9.75645	9.71677	9.82069	9.72175	9.95702	9.90183	9.89155	9.53288	9.61668	9.51557	9.44258	9.43563	9.38243	10.0238	9.9966	9.90088
Dm_00001507-RA	9.49078	9.33726	9.4044	9.10206	9.15429	9.05032	10.7164	10.7243	10.7608	8.05352	8.18968	8.17251	4.89679	6.3636	6.59823	5.66101	5.16714	5.6514	7.50416	7.71917	7.58818
Dm_00001508-RA	13.384	13.2526	13.3981	13.2822	13.2876	13.3033	12.9083	12.8706	12.8274	13.2537	13.2298	13.2701	14.4042	13.9249	14.2138	12.5977	12.5389	12.5812	13.2336	13.2359	13.2023
Dm_00001509-RA	10.7692	10.9248	10.9032	10.4267	10.4113	10.4578	11.0339	11.1118	11.1074	10.1517	10.11	10.1002	8.65247	9.48901	9.41011	11.6583	11.7037	11.7033	10.1598	10.2589	10.1236
Dm_00001510-RA	12.4114	12.3323	12.384	12.6101	12.6184	12.5995	12.5985	12.5707	12.4788	12.7812	12.784	12.8382	14.0036	13.4025	13.5879	11.2079	11.1416	11.197	12.6118	12.6559	12.5861
Dm_00001511-RA	10.6192	10.6186	10.5466	10.1801	10.3296	10.243	9.47669	9.42003	9.51454	9.70883	9.64193	9.6729	8.96891	9.005	8.87508	10.4504	10.4567	10.4661	9.53973	9.39837	9.39777
Dm_00001512-RA	10.039	10.0169	9.96552	11.3072	11.4207	11.4006	8.79597	8.92083	8.90944	12.1677	12.2005	12.1789	10.9811	11.0698	10.8084	10.0668	10.0953	10.0958	10.4264	10.473	10.3584
Dm_00001513-RA	10.2519	10.341	10.222	9.4052	9.41305	9.44633	10.472	10.3432	10.4357	8.95999	8.85789	9.00912	9.24316	9.25933	9.2797	10.2131	10.4047	10.3223	8.91877	8.82463	8.84315
Dm_00001514-RA	9.18373	9.07755	8.98524	10.6932	10.6355	10.6624	9.92101	9.87817	9.93515	9.49942	9.54931	9.5148	8.79292	8.8013	9.05881	9.42712	9.3606	9.40263	8.61982	8.66942	8.59497
Dm_00001515-RA	9.88068	9.82934	9.75451	11.2512	11.2246	11.132	9.85444	9.86866	9.79623	11.0988	11.1019	11.0806	10.2591	10.1195	10.203	9.53615	9.60152	9.72314	10.6023	10.6241	10.5648
Dm_00001516-RA	15.3326	15.2748	15.3168	14.6087	14.6158	14.6439	15.0526	15.065	15.0189	14.8493	14.808	14.877	15.6339	15.3962	15.4479	15.0327	15.0298	15.056	15.1849	15.1798	15.1801
Dm_00001517-RA	9.42191	9.65197	9.43105	8.86997	8.74278	8.82148	9.27346	9.19323	9.2615	8.21407	8.2465	8.31451	8.30343	7.99676	8.03601	9.02657	9.13817	9.11215	9.08163	9.08191	9.16978
Dm_00001518-RA	5.05507	5.56201	4.51162	5.75283	5.26447	5.24397	5.08444	5.25026	5.708	4.99326	4.86599	4.70808	6.1378	5.21621	5.62255	5.43961	5.14969	5.34663	4.14784	4.67352	4.33863
Dm_00001519-RA	11.0055	10.8475	10.8873	9.8096	9.73663	9.8242	10.2508	10.2722	10.318	9.84349	9.88332	9.91403	11.6863	11.3582	11.5292	10.3966	10.362	10.3873	10.2043	10.226	10.25
Dm_00001520-RA	11.9962	11.9378	12.0106	11.66	11.7008	11.6792	12.0328	12.0765	12.1085	11.6737	11.7279	11.7237	12.1328	12.3744	12.2431	12.3775	12.3382	12.3462	11.9326	11.8809	11.9009
Dm_00001521-RA	11.3971	11.5333	11.4709	10.9231	10.8099	10.7764	10.5148	10.6255	10.6956	10.8065	10.816	10.7344	10.8064	11.0902	10.926	12.7316	12.8156	12.7515	11.1103	11.0151	11.0746
Dm_00001522-RA	10.4497	10.3841	10.4878	10.8683	10.7719	10.7313	11.0575	10.9954	10.9407	10.8281	10.8425	10.8845	12.3451	12.0925	12.1887	10.4541	10.446	10.4322	10.8615	10.9623	10.9317
Dm_00001523-RA	11.1087	11.304	11.0473	10.7224	10.676	10.6546	10.652	10.6219	10.6448	10.6872	10.6343	10.5983	10.4989	10.4812	10.3325	11.3837	11.4498	11.3898	10.8025	10.7623	10.8047
Dm_00001524-RA	6.70825	6.97846	6.58807	7.58198	7.73201	7.75848	7.05639	7.09468	7.25216	7.93239	7.64234	7.63784	8.55578	8.77116	8.89939	10.3544	10.6004	10.4781	9.51107	9.47245	9.45597
Dm_00001525-RA	7.76059	8.09488	7.87021	4.11317	3.44439	3.33121	5.81181	6.15558	5.69043	4.12177	3.83483	3.84344	2.53324	1.92155	2.38279	3.19533	4.30196	3.36785	3.85804	3.71566	4.12287
Dm_00001526-RA	14.4991	14.4755	14.4588	12.1443	12.1553	12.1489	11.0969	11.0384	11.077	11.5844	11.5263	11.5692	11.1585	11.1224	11.062	11.4109	11.447	11.3695	11.218	11.1406	11.1602
Dm_00001527-RA	9.36653	9.50017	9.54244	10.0883	10.1209	10.139	10.1062	10.2047	10.1918	9.31235	9.30327	9.28649	7.42819	8.27879	8.18579	10.1372	10.2469	10.1806	10.1326	10.0351	10.0176
Dm_00001528-RA	11.729	11.8721	11.6921	11.8584	11.8718	11.8736	10.1585	9.99368	10.113	11.4144	11.3722	11.3687	11.2478	11.4786	11.3074	12.9912	13.0323	13.0095	11.1808	11.1882	11.2469
Dm_00001529-RA	8.19968	7.97281	8.23887	5.68101	5.66949	5.3012	10.8727	11.0468	10.8832	9.26803	9.41793	9.32954	8.77668	10.2221	9.23512	6.36768	6.34681	6.40325	7.69708	7.81961	7.5489
Dm_00001530-RA	8.34019	8.10219	8.17677	8.70669	8.71419	8.8019	9.63502	9.64005	9.52957	8.7076	8.53927	8.65136	10.2314	10.1712	10.4179	8.82392	8.74431	8.85682	8.56091	8.74624	8.68931
Dm_00001531-RA	11.2652	10.9492	11.0588	12.5428	12.5434	12.5428	13.3011	13.2277	13.1429	12.5503	12.5364	12.6708	15.5792	15.0568	15.3992	11.4688	11.4028	11.4346	11.9822	12.1797	12.0857
Dm_00001532-RA	12.0595	12.209	12.1738	11.5684	11.5249	11.6386	11.2099	11.2394	11.2547	11.4822	11.435	11.4378	11.2295	11.8355	11.5301	13.6059	13.6345	13.6567	11.9797	11.981	11.9423
Dm_00001533-RA	8.27114	8.28685	8.42989	8.99067	8.98079	9.02532	6.66909	6.61	6.64342	8.32734	8.33738	8.27137	7.92467	7.74788	7.60683	9.0216	9.2277	8.98433	8.3285	8.30066	8.39562
Dm_00001534-RA	9.11358	9.02919	9.19278	10.157	10.1169	10.1182	8.75851	8.89593	8.81077	9.78319	9.79621	9.84929	10.2839	9.93223	10.0094	8.52221	8.59163	8.71743	9.54197	9.54547	9.45463
Dm_00001535-RA	14.8725	14.8297	14.8883	11.3911	11.44	11.3777	12.8778	12.9979	12.9023	12.9735	12.9116	12.9751	13.3539	13.3428	13.5635	14.4359	14.4193	14.44	13.4541	13.4141	13.3951
Dm_00001536-RA	13.9839	13.9623	13.9833	12.032	12.1386	12.048	13.1466	13.2281	13.1829	13.0892	13.1007	13.1109	12.6568	12.8579	13.0012	13.8957	13.8876	13.8979	13.1056	13.0908	13.0308
Dm_00001537-RA	11.8322	11.8249	11.9554	11.5301	11.5632	11.6374	12.2302	12.2512	12.2136	11.5246	11.4616	11.5061	12.9975	12.6036	12.9288	11.9915	11.9453	11.9859	11.7416	11.7671	11.739
Dm_00001538-RA	9.27465	9.11119	9.21561	9.87539	9.68771	9.77544	10.0456	9.94471	10.0091	9.6417	9.58372	9.72167	11.1364	10.6572	11.0376	9.46499	9.45253	9.35677	9.41371	9.5731	9.4638
Dm_00001539-RA	6.69361	7.3467	7.08519	6.69217	6.10453	6.14588	6.9069	6.93186	6.82603	6.47433	6.34434	6.15044	5.84131	6.05155	6.82665	7.21555	7.39372	7.55826	6.14975	5.86603	5.71455
Dm_00001540-RA	10.9429	10.9953	10.9052	12.2646	12.4321	12.1899	12.6359	12.8191	12.549	13.314	13.4117	13.2256	12.3556	12.2554	11.962	10.7848	10.7438	10.752	13.0693	13.1675	13.0455
Dm_00001541-RA	12.3544	12.7722	12.4458	12.4559	12.3977	12.4476	12.1412	12.1188	12.2267	12.6136	12.5465	12.5245	11.1189	11.616	11.3695	13.8125	13.8305	13.8214	12.8444	12.7946	12.7809
Dm_00001542-RA	3.99893	3.33052	3.26045	5.92866	5.87599	5.49696	4.88556	4.44204	4.48905	5.45925	5.20923	5.42224	8.48373	7.39563	7.87036	3.59566	3.10997	2.68222	5.71506	5.96171	5.36542
Dm_00001543-RA	10.5097	10.3545	10.4663	11.0391	10.9815	11.0537	10.805	10.635	10.5609	10.7821	10.7319	10.831	12.6927	12.1606	12.4623	9.13929	9.24438	9.1733	10.9835	10.9716	10.951
Dm_00001544-RA	10.517	10.5578	10.4816	10.0098	10.1168	10.0185	10.1991	10.1993	10.2347	9.83833	9.75084	9.79078	9.85434	9.53948	9.55449	9.85134	9.8343	9.82902	9.81887	9.8382	9.74239
Dm_00001545-RA	10.5711	10.9942	10.7283	10.8483	10.9691	10.8911	11.2656	11.1932	11.3435	10.4178	10.4921	10.3757	9.28512	9.66171	9.41238	11.9071	11.95	11.9068	11.08	11.1228	11.17
Dm_00001546-RA	11.0471	11.069	11.0592	11.9109	11.9121	11.8858	11.4347	11.4196	11.4533	11.4685	11.4226	11.4737	11.4033	11.1725	11.3868	10.6344	10.6202	10.6109	11.3159	11.2485	11.2846
Dm_00001547-RA	-0.29871	-0.274514	0.200212	0.0531545	0.074416	0.021684	-0.352585	0.358011	-0.35147	0.236268	0.409443	0.21881	-0.290608	0.189558	-0.304289	0.015479	-0.275869	-0.312346	-0.316274	0.08166	0.055308
Dm_00001548-RA	9.83407	9.81257	9.77618	9.72804	9.81527	9.789	9.81385	9.73077	9.79416	9.70174	9.72233	9.68531	9.88528	9.93671	9.97565	10.2778	10.4123	10.3331	10.0066	9.89808	9.92104
Dm_00001549-RA	12.4457	12.4895	12.4885	12.6586	12.6264	12.6359	12.5725	12.4512	12.5439	12.8078	12.7827	12.8418	13.3108	13.086	13.1806	13.1412	13.2272	13.1741	12.7674	12.7863	12.809
Dm_00001550-RA	10.4973	10.3412	10.3617	10.6983	10.6836	10.7021	9.97334	9.94718	9.95313	10.3304	10.406	10.3994	10.5579	10.5686	10.4628	10.8621	10.8438	10.8714	10.2208	10.3631	10.2219
Dm_00001551-RA	9.23793	9.21214	9.15979	9.81824	9.82461	9.83805	9.60855	9.53314	9.66642	9.71285	9.81342	9.75239	9.84473	9.64599	9.68161	10.139	10.1145	10.1305	9.40161	9.33453	9.20315
Dm_00001552-RA	10.357	10.4139	10.3325	10.5405	10.4925	10.503	10.4866	10.4627	10.4622	10.7069	10.6606	10.6611	11.8047	11.6314	11.7474	10.5	10.5439	10.5366	10.8407	10.8125	10.8887
Dm_00001554-RA	8.92776	9.06583	8.96779	7.53245	7.65192	7.40847	6.30588	6.53916	6.54843	8.6485	8.82935	8.66605	8.29646	8.47624	7.62515	7.20351	6.87489	7.24779	7.90333	7.99676	7.93751
Dm_00001555-RA	7.25752	7.19906	7.37368	7.15455	6.97691	7.04932	7.21439	7.35128	7.37946	7.68405	7.34485	7.60584	8.06013	8.22191	8.0346	8.19239	8.05936	8.23518	7.29527	7.34934	7.23212
Dm_00001556-RA	12.2314	12.1571	12.2259	11.3869	11.41	11.4189	11.4673	11.4174	11.4577	11.6872	11.7242	11.7414	12.4171	12.2056	12.1712	11.9977	11.9927	12.0398	11.9756	11.988	12.0278
Dm_00001557-RA	12.1584	12.1378	12.1645	11.9371	11.9091	11.9118	11.8628	11.8733	11.8387	11.4918	11.4668	11.5265	12.9503	12.6444	12.7039	12.3881	12.3997	12.3492	11.6909	11.6798	11.6917
Dm_00001558-RA	9.59256	9.43378	9.4795	10.1756	10.1295	10.0909	9.37382	9.42063	9.4227	10.3445	10.2608	10.3631	10.2177	10.1536	10.0125	9.80715	9.80807	9.69555	10.0883	10.0981	10.0166
Dm_00001559-RA	10.7657	10.6933	10.7548	9.24571	9.38557	9.27826	10.2239	10.2806	10.2491	9.41638	9.59349	9.57871	10.3125	10.4266	10.2785	10.4998	10.5294	10.4684	9.90935	9.97214	9.99494
Dm_00001560-RA	11.3832	11.3067	11.3712	10.8447	10.9362	10.9294	10.1124	10.1318	10.0666	10.9386	10.9053	10.8495	11.0682	11.0038	11.1575	11.3526	11.3692	11.2746	10.9119	10.8733	10.9079
Dm_00001561-RA	8.98025	9.05155	9.0498	9.23635	9.23091	9.27741	9.93738	9.85044	10.0048	9.18164	9.33369	9.36241	9.56144	9.21794	9.27782	10.0505	10.1038	10.1448	9.20148	9.16905	9.16673
Dm_00001562-RA	9.50092	9.507	9.56686	8.05838	7.88077	7.9548	11.1357	11.2563	11.1594	9.63129	9.64871	9.67521	11.092	11.2413	10.9313	10.1271	10.0013	10.0154	10.4681	10.5027	10.4987
Dm_00001563-RA	9.82474	9.756	9.76887	5.12493	5.48206	5.22653	11.2404	11.2151	11.2333	8.13376	8.1496	8.44266	9.0643	8.65835	8.15762	4.93545	4.95989	5.04943	7.70737	7.80258	7.45669
Dm_00001564-RA	7.63186	7.90891	7.57378	8.19807	8.22531	8.20396	8.36587	8.30389	8.49716	8.06319	7.97352	8.03152	7.24893	8.18773	8.4877	9.42084	9.48085	9.55266	7.97163	8.06275	7.95446
Dm_00001565-RA	12.1994	12.2462	12.2305	11.726	11.7142	11.766	11.5138	11.5808	11.646	11.8894	11.8882	11.8394	10.7582	11.5064	10.9234	12.6854	12.7357	12.7299	11.8785	11.8281	11.7908
Dm_00001566-RA	10.1659	10.1575	10.1942	10.0616	9.99106	10.0077	9.64081	9.47918	9.61564	10.0701	10.1131	10.0401	9.4047	9.7917	9.59782	10.7832	10.7999	10.7766	10.3368	10.3296	10.3561
Dm_00001567-RA	11.3782	11.3863	11.4096	11.8008	11.6886	11.6861	12.1259	12.116	12.1618	11.8677	11.9094	11.8683	10.9992	11.2133	11.0117	11.2189	11.1517	11.2178	11.4489	11.5362	11.5472
Dm_00001568-RA	10.6307	10.5489	10.5766	5.11601	5.32645	4.92019	8.75188	8.88574	8.82833	6.25047	6.15543	6.25212	6.0258	7.20671	6.77844	4.33721	4.45545	4.49566	5.85231	5.90969	6.00847
Dm_00001569-RA	9.08516	8.7768	9.06176	9.34189	9.33836	9.35349	10.5482	10.5162	10.478	9.60931	9.62399	9.66469	10.7319	10.3908	10.6712	8.58754	8.71343	8.65027	9.4096	9.29497	9.22907
Dm_00001570-RA	6.68075	6.48612	6.68183	2.7595	2.84156	2.50455	7.9846	8.01276	7.95076	5.36501	4.67863	4.95219	1.89069	2.78287	2.60059	3.33295	3.51766	3.21625	2.84756	2.72588	2.76787
Dm_00001571-RA	11.5018	11.4971	11.507	10.4526	10.402	10.4266	10.2491	10.1912	10.3065	10.6753	10.6978	10.6807	10.6252	10.4733	10.5169	10.1647	10.24	10.2396	10.0345	10.0733	10.104
Dm_00001572-RA	10.7812	10.6042	10.7004	10.0459	10.0418	10.0909	9.90401	9.85433	9.79974	9.72529	9.64056	9.77031	10.9425	10.738	11.0886	10.5185	10.4797	10.4858	9.71978	9.78369	9.72082
Dm_00001573-RA	7.46355	7.58012	7.45896	8.47494	8.57896	8.5591	7.8215	7.67351	7.60464	8.4894	8.61653	8.60827	7.69361	8.22909	7.83422	7.38077	7.25241	7.58438	8.16877	8.18527	8.14873
Dm_00001574-RA	10.8524	10.7514	10.746	10.7123	10.6584	10.7035	10.3862	10.3463	10.3437	11.031	11.0331	11.0219	10.7329	10.8107	10.538	9.97913	10.085	10.0614	10.4201	10.4072	10.3842
Dm_00001575-RA	6.50253	7.01486	6.55441	3.99354	3.55844	3.28258	4.99032	5.43442	5.39851	10.044	10.0419	9.8711	11.9585	13.3626	12.5551	15.6491	15.6413	15.6461	12.6551	12.6505	12.6195
Dm_00001576-RA	12.2837	12.3483	12.2708	10.1157	10.2305	10.0191	16.0953	16.1768	16.1513	13.2517	13.2945	13.0373	11.2145	12.7691	11.4881	12.9389	12.9698	12.8917	12.0511	12.0984	12.0826
Dm_00001577-RA	11.5423	11.46	11.5472	12.5991	12.6329	12.5889	11.7444	11.7161	11.7587	12.5134	12.5465	12.4941	12.33	12.327	12.2324	12.1381	12.1299	12.1122	12.5597	12.5285	12.5918
Dm_00001578-RA	10.7674	10.6125	10.666	10.1973	10.0973	10.0798	10.4656	10.5042	10.4104	10.2891	10.3541	10.327	12.0604	11.8851	11.9865	10.4524	10.4459	10.4663	10.7687	10.8299	10.9073
Dm_00001579-RA	8.31277	8.35193	8.36067	9.10103	9.17139	9.01152	8.42646	8.46553	8.49705	8.82558	8.91184	8.77668	9.4757	9.48928	9.23395	9.61756	9.52046	9.53765	9.55876	9.49046	9.48309
Dm_00001580-RA	8.85122	8.6134	8.92741	7.42923	7.61573	7.65141	8.03184	8.12064	7.78187	7.23129	7.29272	7.08004	8.00859	8.10121	7.93666	8.8048	8.79594	8.65269	8.39786	8.43413	8.4107
Dm_00001581-RA	11.2921	11.3022	11.1918	8.8313	9.00087	8.74027	8.70886	8.71706	8.71944	8.2191	8.21123	8.00044	7.97668	7.08244	7.42458	7.06771	7.24584	7.11857	8.03818	8.3435	7.99733
Dm_00001582-RA	8.77757	8.86874	8.68982	5.18829	4.80006	5.25906	5.40269	5.57582	5.66752	5.96427	5.94658	6.30847	7.6148	7.27843	7.34785	8.44084	8.49829	8.44141	6.88018	6.86514	7.14423
Dm_00001583-RA	9.35995	9.27802	9.3533	5.4266	5.34131	4.99136	6.84063	6.72178	6.8127	6.08313	6.23798	6.05726	6.60787	6.13703	6.27949	7.95827	7.83135	8.08604	6.45068	6.31178	6.33813
Dm_00001584-RA	10.2172	10.3539	10.351	7.56765	7.69716	7.6509	3.92037	3.25762	3.52585	7.39753	7.60547	7.39233	7.98081	8.30891	7.8094	6.94566	7.52666	7.18924	5.67874	6.07974	5.99339
Dm_00001585-RA	10.7271	10.7869	10.7461	11.7343	11.7263	11.6782	9.8543	9.78301	9.90483	11.8584	11.8931	11.8424	9.66166	9.99141	9.66773	10.7822	10.6749	10.8087	11.1375	11.1718	11.1358
Dm_00001586-RA	9.16277	9.28794	9.03663	9.01112	9.05496	9.07036	10.4586	10.402	10.433	9.00046	8.93734	9.10595	9.43659	9.54179	9.46777	9.07648	9.0113	8.89945	8.52388	8.51005	8.69252
Dm_00001587-RA	11.1513	10.9919	11.0293	9.4465	9.52284	9.41717	12.6024	12.662	12.625	11.8006	11.8169	11.7844	8.35251	8.7445	8.5136	8.62662	8.80851	8.69587	8.91859	8.83377	8.75676
Dm_00001588-RA	8.04502	8.21034	8.20468	8.04939	7.81841	7.99952	8.70893	8.53582	8.61687	8.17603	8.1643	8.09536	7.41798	7.94761	7.52654	8.92623	8.93388	9.1051	7.65574	7.82559	7.91282
Dm_00001589-RA	9.87427	9.82319	9.77475	7.34666	7.47993	7.57728	9.92107	10.0381	9.92847	8.71525	8.8313	8.82233	6.92822	8.2151	7.80765	5.4919	5.0509	5.23859	8.30536	8.45995	8.41329
Dm_00001590-RA	9.25261	9.38207	9.40593	12.0757	12.0923	12.1038	10.389	10.3305	10.3345	12.1752	12.1966	12.1262	10.0615	10.3561	10.1484	10.1991	10.1571	10.2047	11.3158	11.2733	11.3187
Dm_00001591-RA	7.39591	7.43376	7.40528	8.03607	7.91067	8.02368	7.72726	7.6584	7.70381	8.41473	8.28555	8.21184	9.81447	9.35921	9.82834	8.54304	8.44228	8.58195	8.21504	8.37419	8.30624
Dm_00001592-RA	5.15157	4.68713	4.7451	5.08057	4.72114	4.7511	4.82539	4.95884	4.95442	4.50066	4.24471	4.20846	2.39802	3.33894	4.15475	5.20798	5.57356	5.47932	4.21982	4.67725	4.16376
Dm_00001593-RA	9.97122	9.93472	9.98669	10.9402	10.9107	10.9463	10.4946	10.4362	10.5696	10.9253	10.9565	10.9879	10.514	10.5519	10.6487	9.58735	9.51341	9.53659	10.7031	10.7091	10.7334
Dm_00001594-RA	10.5737	10.2991	10.4865	11.4975	11.3962	11.4527	11.4207	11.4116	11.3931	11.371	11.3715	11.4159	12.5259	12.2009	12.5353	10.5151	10.5505	10.5628	11.0729	11.1748	11.1535
Dm_00001595-RA	10.8297	10.7961	10.8423	10.4488	10.5413	10.6159	10.7937	10.8611	10.8636	10.9026	10.9625	10.8777	11.375	11.1505	11.2373	12.0493	11.9869	12.0696	10.6979	10.7444	10.7232
Dm_00001596-RA	9.44438	9.41633	9.4554	10.6931	10.7543	10.748	9.71611	9.70337	9.73809	10.6354	10.6529	10.6845	10.5298	10.6172	10.397	10.5035	10.5104	10.4773	10.233	10.1578	10.0964
Dm_00001597-RA	10.1505	10.255	10.0934	7.39393	7.09086	7.3647	7.40023	7.20826	7.38837	8.97615	9.02893	8.96872	6.30802	7.75299	6.61078	2.73184	3.27257	3.30491	6.5532	6.3655	6.27088
Dm_00001598-RA	8.4683	8.47737	8.45599	8.06918	7.91569	7.87334	7.4511	7.40299	7.54626	7.4376	7.64635	7.46653	8.67953	8.67353	9.02433	8.71451	8.72216	8.90646	7.63156	7.61049	7.52804
Dm_00001599-RA	9.33492	9.23609	9.20101	11.6487	11.6549	11.7151	9.37806	9.41969	9.37989	10.5581	10.481	10.5899	9.70714	9.39913	9.30288	10.5968	10.5776	10.5122	10.1636	10.1065	9.96967
Dm_00001600-RA	8.61065	8.45357	8.62006	11.3055	11.3536	11.3619	9.42677	9.51914	9.48286	11.0242	11.0262	11.0135	10.5285	10.3693	10.497	9.60216	9.60216	9.60955	10.0396	10.0777	10.0448
Dm_00001601-RA	11.5522	11.342	11.5643	11.818	11.8518	11.8723	11.7425	11.7484	11.6512	12.1583	12.1851	12.1496	13.0864	12.366	12.7017	10.5916	10.5735	10.6529	11.7545	11.8767	11.7909
Dm_00001602-RA	10.1847	10.2562	10.2239	10.646	10.6116	10.6513	9.57398	9.57847	9.6059	10.6102	10.5378	10.5058	10.499	10.5885	10.2869	10.0793	10.0954	10.1581	10.3646	10.4005	10.3301
Dm_00001603-RA	8.18889	8.13452	8.13365	13.2052	13.2231	13.2317	11.3432	11.3969	11.4018	12.6271	12.6505	12.6534	12.5686	12.1612	12.2189	12.9086	12.9205	12.9326	12.2638	12.2351	12.2698
Dm_00001604-RA	13.6464	13.6394	13.6731	12.507	12.4963	12.4643	9.31511	9.35339	9.26643	12.3623	12.3824	12.3807	10.4987	11.7044	11.093	9.52758	9.65454	9.60688	10.3797	10.377	10.3988
Dm_00001605-RA	10.4307	10.4823	10.4048	9.39226	9.57055	9.44053	6.84534	6.62641	6.68311	9.00547	9.04099	9.1168	6.89082	7.11512	7.23675	5.98922	5.34065	5.68166	7.67285	7.58114	7.77975
Dm_00001606-RA	11.9251	11.8175	11.8749	10.3937	10.4552	10.4176	10.246	10.2972	10.185	10.8137	10.688	10.6711	11.2135	10.7406	10.5958	10.5541	10.5018	10.5548	10.9194	10.8707	10.7842
Dm_00001607-RA	9.15393	9.11013	9.16887	9.24444	9.23978	9.29914	8.36134	8.51168	8.38034	9.45747	9.353	9.52386	10.2436	9.71577	9.93155	9.43793	9.42059	9.52429	9.40016	9.38124	9.39512
Dm_00001608-RA	8.29633	8.33018	8.18107	7.34223	6.93928	6.89177	8.55156	8.32372	8.37647	6.92319	6.86696	6.80099	6.60936	6.86582	6.70651	7.64459	7.94239	7.84717	6.87219	6.94747	6.77266
Dm_00001609-RA	9.01709	9.02487	9.01306	7.94803	8.01728	8.03367	9.50825	9.65693	9.39132	8.15409	8.03005	7.99024	7.38898	8.04596	7.37697	9.23399	9.19595	9.09273	8.38345	8.2794	8.2405
Dm_00001610-RA	9.15164	9.06531	8.9843	6.29933	5.84695	6.52039	7.62362	7.72802	7.81557	6.08011	6.36192	6.28067	5.23184	6.17287	6.65067	6.03208	6.18281	6.08651	5.93266	6.30928	5.78764
Dm_00001611-RA	9.47549	9.3369	9.3609	9.44864	9.41651	9.45515	8.88212	8.91412	8.78008	9.51054	9.58719	9.5652	10.9321	10.8043	10.8798	9.85038	9.75868	9.80379	9.75197	9.8568	9.77856
Dm_00001612-RA	10.5941	10.5438	10.4834	10.9533	10.937	10.8759	10.6223	10.6199	10.6688	10.6856	10.7593	10.7453	10.1806	10.1311	10.1284	11.4922	11.5364	11.4826	10.6862	10.6975	10.6719
Dm_00001613-RA	9.18257	9.03558	8.98381	7.30447	7.28341	7.28	11.0651	11.1653	11.0199	7.9234	8.16945	8.07505	8.20801	8.48217	8.29127	8.20939	8.19723	8.0449	8.01619	8.18041	8.01368
Dm_00001614-RA	11.1401	11.0773	11.1329	10.8004	10.8039	10.8378	11.2457	11.2524	11.2544	10.9889	10.8961	10.9511	11.7798	11.473	11.9076	12.566	12.5355	12.5581	11.4238	11.4663	11.4631
Dm_00001615-RA	-0.00103802	0.0999488	0.428887	0.0348703	0.0654596	-0.350371	5.12642	4.96214	4.99942	-0.0527823	-0.211597	-0.284865	0.034401	-0.109921	-0.0265188	-0.0225646	0.094656	-0.0650308	-0.0846061	-0.257096	0.0380258
Dm_00001616-RA	7.91722	7.76191	7.74985	11.1904	11.1915	11.281	9.67233	9.76363	9.72297	10.9914	10.9882	11.0741	9.08484	8.80601	8.65802	7.16701	7.13551	6.94006	9.69985	9.71329	9.71048
Dm_00001617-RA	10.3963	10.4087	10.4767	10.6165	10.569	10.6055	10.5654	10.4684	10.5248	10.4765	10.4402	10.4255	10.139	10.0769	10.2582	10.8726	10.8996	10.9683	10.4969	10.3713	10.3052
Dm_00001618-RA	11.6599	11.5247	11.6366	8.35211	8.41944	8.42481	12.4462	12.4672	12.4766	10.8116	10.773	10.8046	9.87092	9.64115	9.59401	7.20983	7.32875	7.28492	9.36769	9.38008	9.39216
Dm_00001619-RA	10.3922	10.1765	10.3151	11.775	11.776	11.7858	10.7404	10.7733	10.7496	11.68	11.6176	11.6774	9.52153	9.5593	9.0625	10.3236	10.2506	10.2625	10.6593	10.6252	10.628
Dm_00001620-RA	11.5227	11.4342	11.5167	11.1304	11.1051	11.1017	10.9971	11.0015	10.8226	10.8551	11.0464	11.0047	12.0723	11.7922	11.8594	10.9836	11.0095	10.9208	11.092	11.0661	11.0465
Dm_00001621-RA	11.6462	11.6056	11.5749	7.69997	7.65076	7.53688	9.12127	9.14876	9.12292	6.03985	5.34768	5.78716	2.90067	3.93912	4.19011	5.96041	5.96232	5.97615	7.19062	7.60191	7.30056
Dm_00001622-RA	14.1417	14.074	14.149	15.3976	15.4572	15.48	14.368	14.4565	14.3817	15.6587	15.6508	15.6783	15.6867	15.4658	15.4736	14.617	14.5782	14.605	15.2919	15.2625	15.259
Dm_00001623-RA	14.1131	14.1833	14.1371	12.6738	12.633	12.6288	14.3574	14.2778	14.3212	13.272	13.2532	13.3182	13.6509	13.6641	13.8659	14.2872	14.2503	14.2936	13.547	13.5205	13.5364
Dm_00001624-RA	12.3132	12.538	12.2447	12.5135	12.5505	12.4698	12.0858	12.0499	12.0913	13.124	13.1003	12.9517	12.3603	12.6863	12.6386	12.3964	12.3993	12.4014	12.7923	12.7465	12.7738
Dm_00001625-RA	7.38188	7.12597	7.30421	7.27586	7.37128	7.2767	6.46595	6.81842	6.62827	7.16793	7.15535	7.25665	8.34804	7.98386	7.79899	7.40192	7.52672	7.29267	6.99929	6.97626	6.9522
Dm_00001626-RA	10.2019	10.2899	10.263	11.0215	11.0792	11.0731	10.2888	10.3241	10.3267	10.4859	10.5086	10.4825	10.9535	10.7983	11.2556	11.2829	11.3429	11.3268	10.6174	10.6064	10.557
Dm_00001627-RA	9.06524	9.11037	9.29509	9.09703	9.23945	9.11299	10.1277	10.2976	10.148	9.1542	9.26802	9.19204	9.01777	8.72538	8.7448	7.39681	7.49263	7.37377	9.0275	9.11153	8.92432
Dm_00001628-RA	9.35044	9.32419	9.45092	7.96045	7.93754	8.00709	10.9546	10.9349	10.9972	8.50084	8.43393	8.53698	9.5734	9.51924	9.50188	6.98262	6.73454	6.85594	9.09589	9.17231	9.09272
Dm_00001629-RA	10.8791	10.7714	10.8559	11.5252	11.5326	11.4995	10.9419	10.9145	10.9624	11.3833	11.3652	11.403	11.3211	10.9384	10.7325	9.79136	9.92992	9.71589	10.9326	10.9287	10.9559
Dm_00001630-RA	11.3554	11.4251	11.3917	12.6065	12.647	12.5859	10.7177	10.7327	10.6948	12.9896	13.0415	12.9814	12.0574	12.5672	12.5775	14.7558	14.7798	14.7227	12.7729	12.8118	12.7403
Dm_00001631-RA	9.57651	9.40536	9.43214	9.52907	9.51115	9.50709	9.67778	9.68674	9.71806	9.8611	9.73037	9.84638	9.13318	9.22765	9.11568	9.27496	9.43605	9.31777	9.38658	9.29414	9.26744
Dm_00001632-RA	3.60031	3.22558	3.78025	3.21542	2.54992	2.9092	4.8114	4.96077	4.84974	1.76692	2.66753	2.75593	1.54413	1.67232	2.10781	3.21127	2.84173	2.49033	3.29551	3.47636	3.07227
Dm_00001633-RA	9.81028	9.76308	9.70325	9.53424	9.45095	9.56778	9.70407	9.71902	9.73733	9.38231	9.38431	9.41268	9.8128	9.60379	9.87584	10.2938	10.2777	10.252	9.56054	9.56168	9.51041
Dm_00001634-RA	13.0841	13.1632	13.0901	13.0885	13.1123	13.1035	12.3712	12.3026	12.3374	12.1291	12.16	12.1498	12.3748	12.4974	12.4208	15.0212	14.9877	15.0151	12.7124	12.6944	12.6732
Dm_00001635-RA	10.7865	10.7427	10.7951	10.6079	10.6215	10.6651	10.4919	10.4388	10.3991	10.8836	10.8184	10.8801	12.2135	12.1005	12.4845	11.5702	11.5712	11.5017	11.0823	11.0706	11.0438
Dm_00001636-RA	8.98124	9.3138	9.08321	9.54858	9.54675	9.52419	8.999	8.9676	9.03752	9.15761	9.19699	9.01973	9.78244	10.1868	10.2911	10.6916	10.7815	10.7005	9.23748	9.30626	9.35604
Dm_00001637-RA	9.51403	9.38403	9.56336	7.40383	7.30125	7.32901	7.58314	7.72994	7.61466	8.37227	8.10563	8.25244	7.82924	8.34179	8.77138	6.76442	6.62612	6.34984	8.58049	8.59395	8.4265
Dm_00001638-RA	10.4243	10.4752	10.4605	9.62492	9.60436	9.52432	11.1181	11.0398	11.0193	9.84728	9.86947	9.90399	9.69186	9.48948	9.6406	9.71271	9.78042	9.7095	9.76866	9.73582	9.7309
Dm_00001639-RA	13.1234	13.2314	13.1333	12.2428	12.2925	12.2533	12.7295	12.7478	12.7121	12.1929	12.2119	12.23	11.7363	11.9735	11.6841	13.6223	13.5959	13.6027	12.6177	12.569	12.5829
Dm_00001640-RA	8.42975	8.2724	8.54547	11.4299	11.4744	11.4268	9.48863	9.48394	9.44573	11.6145	11.7031	11.5677	9.12577	9.23294	8.88542	7.69131	7.87281	7.78111	11.3593	11.3583	11.4433
Dm_00001641-RA	9.2306	9.68449	9.37345	10.0262	10.0691	10.0687	8.37635	8.6029	8.51127	9.91257	10.067	9.95781	9.119	9.56846	9.48597	11.778	11.8369	11.8309	10.048	10.0396	9.93932
Dm_00001642-RA	10.0922	10.0657	10.0434	10.0828	10.1226	10.2244	9.40972	9.5187	9.54698	10.4802	10.4444	10.4682	9.35935	9.55268	9.79826	10.6019	10.5835	10.6517	9.54702	9.52523	9.54002
Dm_00001643-RA	9.82828	9.92237	9.87617	10.5995	10.6756	10.5845	10.1755	10.0185	10.1601	10.2335	10.3226	10.2687	9.93483	9.99846	9.92286	11.535	11.4672	11.5335	10.5281	10.6214	10.5746
Dm_00001644-RA	-0.136549	-0.0644832	-0.203254	-0.111105	-0.0892723	-0.373148	3.32658	3.29275	2.94946	0.694544	-0.2816	0.0838223	-0.111439	-0.212456	-0.154482	-0.151706	-0.0682992	0.3028	-0.194977	-0.311982	-0.10886
Dm_00001645-RA	10.2475	10.2113	10.2183	9.79022	9.7721	9.6713	10.4825	10.5143	10.4818	10.5362	10.5418	10.5221	10.8528	11.0422	11.1552	10.7974	10.763	10.6733	10.7911	10.8544	10.7674
Dm_00001646-RA	10.665	10.5589	10.6042	11.1675	11.2197	11.2185	11.0246	10.9452	11.0484	10.6186	10.6467	10.6359	10.9406	10.8928	10.9309	10.7184	10.6624	10.7117	11.0454	11.0539	11.144
Dm_00001647-RA	8.44195	8.35646	8.35084	10.2149	10.1866	10.1689	10.7487	10.7648	10.7076	10.0002	10.0566	9.96848	9.50009	9.53644	9.40616	7.60136	7.21827	7.18773	9.90971	9.95423	9.92069
Dm_00001648-RA	8.87699	9.02063	8.88792	7.28434	7.49835	7.33772	6.42719	6.39994	6.32535	8.11123	8.28375	8.24735	4.79656	5.4571	4.38663	3.48178	3.14028	2.48368	6.05346	6.09151	6.38907
Dm_00001649-RA	9.55454	9.58134	9.52391	9.73772	9.72235	9.75808	11.9433	11.941	11.9533	10.5418	10.5595	10.5982	10.5028	10.2634	10.2309	9.14757	9.04328	9.05645	10.4627	10.4341	10.4127
Dm_00001650-RA	7.81086	8.02045	8.10021	7.40928	7.48331	7.36941	9.22375	9.34811	9.40768	7.41288	7.4119	7.45798	8.4693	8.5683	8.40101	9.16272	9.24056	9.15963	8.0068	8.1519	8.14826
Dm_00001651-RA	11.9006	11.8119	11.9214	11.7293	11.7438	11.7607	11.6797	11.7731	11.7167	11.871	11.9209	11.9018	12.1937	12.0484	12.1312	11.7499	11.7049	11.7076	11.7759	11.7745	11.7679
Dm_00001652-RA	8.17858	8.22235	8.05969	8.10412	7.99857	8.03206	8.24013	8.45769	8.30788	8.05964	7.86904	7.91029	9.03409	9.5671	9.6956	8.76466	8.77138	8.8001	8.13534	8.11002	7.90846
Dm_00001653-RA	9.25759	9.05522	9.14454	4.82989	4.99359	4.23196	4.13892	4.16046	3.99998	2.74302	2.14855	3.3974	2.51556	3.09413	2.36113	3.3349	4.67222	4.3862	3.94318	4.29822	4.2228
Dm_00001654-RA	14.4984	14.3782	14.4572	13.9893	13.9881	13.9715	13.8006	13.7587	13.7872	13.7416	13.7703	13.7479	14.8183	14.5092	14.7206	15.0213	15.0215	15.0312	14.1233	14.1619	14.1491
Dm_00001655-RA	6.59934	6.93867	6.9085	8.55375	8.83494	8.56527	7.12491	6.89769	7.10542	9.0916	9.16789	8.93226	6.62527	7.27183	6.7045	9.27398	9.41441	9.34093	8.94677	9.14904	8.95001
Dm_00001656-RA	4.64766	4.58952	3.97907	7.31078	7.27064	7.31277	8.38841	8.37636	8.54349	6.60441	6.28463	6.52289	4.82775	5.33701	5.59557	3.42161	4.16561	4.0707	5.34556	5.3626	5.62873
Dm_00001657-RA	6.36251	6.90038	7.0094	7.60208	7.47294	7.64506	8.69518	8.53918	8.69229	8.3643	8.32445	8.00163	6.64674	6.33875	6.34142	6.63529	6.67552	6.31647	7.5544	7.62148	7.41042
Dm_00001658-RA	10.4211	10.6749	10.6465	10.588	10.6101	10.5565	10.4563	10.5229	10.5578	10.4918	10.5953	10.4318	9.04835	9.66367	9.16116	12.1382	12.0906	12.1013	10.628	10.6544	10.6032
Dm_00001659-RA	8.84912	8.87188	8.70795	8.33348	8.38115	8.41614	7.74156	7.63983	7.68165	8.20612	8.42705	8.26421	7.18428	7.4061	7.26778	9.75649	9.79312	9.74939	8.18621	8.25022	8.21762
Dm_00001660-RA	8.92273	8.89499	8.81455	6.38229	6.64593	6.71369	10.682	10.7666	10.5672	7.36665	7.54962	7.40615	7.51032	7.46212	7.23544	6.51979	6.85428	6.39912	7.92367	8.01084	8.07767
Dm_00001661-RA	4.48113	4.17399	4.33751	3.78898	3.63596	3.92065	3.89854	4.35945	3.86498	3.45245	3.68761	3.44869	2.92253	2.17156	3.6282	5.23558	4.93059	4.62052	2.98664	3.18278	2.71966
Dm_00001662-RA	9.53683	9.50247	9.701	9.10964	9.16545	9.08765	9.05544	9.17936	9.02278	9.3016	9.45137	9.30675	10.1908	10.1082	10.2657	12.0626	12.0458	12.0407	9.62158	9.68162	9.6017
Dm_00001663-RA	13.8292	13.7729	13.8394	14.0176	14.0973	14.0798	12.9146	13.002	12.9317	14.0469	14.0628	13.959	11.4894	11.8888	11.5026	8.8029	8.74054	8.76964	13.3939	13.3933	13.3916
Dm_00001664-RA	7.56335	7.53669	7.48845	5.45851	5.00636	5.52914	8.46285	8.41031	8.49624	3.63891	3.68465	4.19135	4.21756	4.68077	4.76888	3.60505	3.67803	4.25471	4.34072	2.97485	3.90849
Dm_00001665-RA	5.97936	5.74637	5.55326	9.9697	9.92279	10.0478	8.41295	8.48535	8.44301	9.16468	9.1522	9.23687	8.24437	8.03725	7.71066	5.72741	5.39576	5.45678	9.18454	9.12733	9.17016
Dm_00001666-RA	10.0658	10.2229	10.1742	11.4004	11.5049	11.41	9.47672	9.46444	9.34976	10.9442	10.9268	10.7783	8.33639	8.69591	8.37292	10.433	10.4752	10.655	10.7577	10.8028	10.7561
Dm_00001667-RA	5.07583	4.61308	4.61861	6.29471	6.70439	6.55299	6.05316	6.06669	5.7145	6.41931	6.04051	6.25881	9.40246	8.81734	8.83876	4.03502	4.40737	4.25301	6.47153	6.39719	6.30553
Dm_00001668-RA	5.12381	4.51841	4.72442	6.22009	6.32634	6.71097	5.79531	6.0432	5.62132	6.3642	5.86306	6.22116	9.44636	8.82084	9.28765	4.21428	4.30026	3.80465	6.42228	6.79564	6.4864
Dm_00001669-RA	3.22825	3.49498	3.38667	4.64543	4.60867	3.96407	3.3785	3.66847	3.04228	4.45556	4.09855	4.78843	5.44517	5.0623	5.53356	3.01255	2.65319	2.29821	4.76255	4.43689	4.14364
Dm_00001670-RA	5.16905	4.20119	5.05045	6.70215	6.63653	6.65593	5.93327	5.78768	5.47944	6.37608	6.27817	6.35924	8.67588	8.40841	8.86221	3.13133	4.49536	3.69519	6.31204	6.56748	5.97605
Dm_00001671-RA	6.92205	6.70582	6.6667	8.30129	8.44191	8.38256	7.81562	7.88743	7.40701	7.97718	8.14034	8.10509	10.927	10.4308	10.8879	5.47885	5.15912	5.55267	8.30551	8.2504	8.30003
Dm_00001672-RA	12.99	12.866	12.8739	13.2301	13.199	13.2018	13.191	13.1385	13.1277	13.0031	13.0255	13.0405	14.0358	13.6758	13.9522	12.446	12.4575	12.409	12.9788	13.0708	13.0247
Dm_00001673-RA	9.50635	9.6228	9.54664	9.02654	9.21086	9.105	10.4888	10.5715	10.5296	9.26788	9.27652	9.25814	10.0626	9.47072	9.45601	8.00074	8.07744	7.97578	8.55597	8.74419	8.79487
Dm_00001674-RA	10.0097	10.0585	10.0429	9.70233	9.67602	9.68403	10.1081	10.059	10.0741	9.49286	9.42604	9.51095	9.60482	9.86779	9.72703	10.9497	10.997	10.9079	9.40394	9.5497	9.52597
Dm_00001675-RA	12.8534	12.8947	12.8547	12.3835	12.371	12.4331	12.1723	12.2029	12.213	12.412	12.3644	12.4185	11.8795	12.0493	11.9477	12.5822	12.4953	12.5064	12.5179	12.4929	12.5245
Dm_00001676-RA	10.609	10.5687	10.5299	10.4109	10.4999	10.3696	10.5487	10.6249	10.6721	10.4193	10.3557	10.4669	10.6586	10.5803	10.7035	10.9968	10.9775	10.9809	10.0231	10.0345	10.0101
Dm_00001677-RA	9.27197	9.33722	9.28614	13.0141	13.0071	12.9874	11.3448	11.3187	11.3299	12.6354	12.6189	12.638	9.20082	9.18844	8.6682	10.4109	10.4746	10.5771	11.8483	11.8462	11.8354
Dm_00001678-RA	9.77732	10.0092	9.81009	9.48497	9.70976	9.58865	9.19711	9.32639	9.15966	9.43148	9.3822	9.34355	9.07397	9.2573	9.44566	11.028	11.0731	10.967	9.42578	9.36616	9.28227
Dm_00001679-RA	7.37882	7.50567	7.11868	9.11136	8.85054	8.89687	6.75575	6.78689	6.9946	8.64023	8.7231	8.63696	7.70991	8.52156	7.70795	5.74844	5.5294	6.01945	7.15664	7.09683	6.86058
Dm_00001680-RA	12.5402	12.3598	12.4798	11.4751	11.4608	11.488	11.5964	11.6579	11.6067	11.6609	11.6688	11.6921	12.5369	12.2276	12.3303	11.9101	11.8629	11.8718	12.0097	12.0463	11.9824
Dm_00001681-RA	10.559	10.5353	10.4778	10.5987	10.6917	10.6213	10.5821	10.5586	10.5948	10.2733	10.2701	10.3479	10.5803	10.4216	10.5783	11.5246	11.4892	11.5295	10.4814	10.4664	10.49
Dm_00001682-RA	8.74864	8.4442	8.65296	9.21058	9.18857	9.12304	8.86402	8.98644	8.8634	8.78477	8.73447	8.77629	10.7109	10.4407	10.6717	9.34514	9.41966	9.35111	9.18885	9.05534	9.0486
Dm_00001683-RA	5.93235	5.72673	5.71395	6.61072	6.15643	6.56332	6.08287	6.26109	6.06274	6.3418	6.19795	6.03525	7.73201	7.73042	7.28106	6.64972	6.78141	6.57747	6.62121	6.45555	6.34596
Dm_00001684-RA	7.74185	7.45952	7.62074	6.9436	6.85032	6.80505	8.76956	8.62847	8.75974	6.45074	6.63557	6.69772	6.97285	6.53099	7.76643	7.3299	7.07661	7.13849	4.18146	4.54826	4.30062
Dm_00001685-RA	3.11302	3.22067	2.84782	12.4111	12.4388	12.5255	8.564	8.55938	8.48795	10.0238	10.1067	10.0639	8.57877	8.96728	9.44675	4.41388	4.45634	3.9452	8.34477	8.16576	8.277
Dm_00001686-RA	8.9793	9.0505	8.99311	9.33346	9.5127	9.32917	9.46573	9.50796	9.47558	9.58628	9.53628	9.4108	9.01084	8.82886	8.97588	9.82619	9.80972	9.76507	9.37641	9.39105	9.31066
Dm_00001687-RA	11.2162	11.6607	11.5407	10.4948	10.455	10.5578	10.5013	10.6729	10.5962	10.6326	10.6782	10.535	9.10982	10.2015	9.8561	13.0409	13.1428	13.1749	11.1538	11.0363	11.0873
Dm_00001688-RA	9.84587	10.0001	9.76782	9.61635	9.71699	9.59487	9.4462	9.31212	9.21434	9.44963	9.56981	9.52004	10.5226	10.2351	10.1446	10.8179	10.8426	10.8202	9.78639	9.79061	9.72281
Dm_00001689-RA	9.57493	9.4873	9.62807	9.23838	9.1827	9.28594	9.18612	9.15374	9.08961	9.47371	9.51157	9.66337	9.6584	9.65488	9.51365	8.97205	8.95801	8.96743	9.26702	9.27632	9.3198
Dm_00001690-RA	-1.66391	-1.64438	-1.6809	-1.65718	-1.65126	-1.72034	-1.56223	-1.72136	-1.30829	-1.67327	-1.69994	-1.5589	-1.65726	-1.68318	-1.66857	-1.66785	-1.64545	-1.52289	-1.67884	-1.70713	-1.65657
Dm_00001691-RA	4.67674	5.23263	5.07139	3.27692	4.16268	3.89929	7.03091	6.93157	6.87762	3.71137	3.57846	3.5557	2.07324	3.93184	4.16693	6.13381	5.88791	6.17981	4.65879	4.38094	4.66588
Dm_00001692-RA	7.6629	7.5405	7.98	10.2929	10.328	10.3192	8.49237	8.51478	8.49037	11.3076	11.3301	11.2977	10.1769	10.342	9.85014	7.23663	7.42999	7.04958	9.75541	9.84358	9.89042
Dm_00001693-RA	10.9258	11.1943	11.033	11.1522	11.1596	11.1891	9.5117	9.47304	9.55312	11.1157	11.1505	11.0245	8.97075	9.7012	9.44028	10.6639	10.7686	10.748	10.8612	10.8289	10.8532
Dm_00001694-RA	6.93271	6.60175	6.73489	7.37219	7.66072	7.55142	6.33012	6.23127	6.05944	6.61395	6.91058	6.74641	6.00644	6.57025	6.56631	6.67968	6.51155	6.98353	6.87362	6.66699	7.03648
Dm_00001695-RA	11.402	11.3419	11.3574	11.9821	11.9465	11.9812	8.75368	8.74275	8.7467	10.9748	10.9475	10.9774	8.26828	9.0013	8.32607	6.3831	6.57286	6.41741	10.9661	10.8662	10.9138
Dm_00001696-RA	0.151365	0.203248	0.106008	0.169334	0.606616	0.850838	0.0212641	0.470023	0.321593	0.791372	0.836551	0.562324	2.25424	1.30505	0.820692	0.140838	1.23308	1.01055	0.111501	0.787197	0.170937
Dm_00001697-RA	8.39075	8.53988	8.3654	10.1945	10.2027	10.2275	10.6348	10.5632	10.6112	9.67457	9.66179	9.51433	7.85527	7.87179	8.03154	7.69211	7.71815	7.73818	9.31222	9.4589	9.36635
Dm_00001698-RA	8.29154	8.34537	8.36406	11.6662	11.6238	11.6365	10.1191	10.1409	10.2484	11.8038	11.7455	11.8334	11.7652	11.6925	11.3588	12.6272	12.6738	12.6181	11.7579	11.7288	11.7754
Dm_00001699-RA	2.65231	3.5444	2.97688	9.29338	9.29389	9.33014	5.85391	5.62267	5.82622	8.3567	8.12844	8.08791	6.5104	6.30552	4.95558	5.60143	4.70148	4.98443	8.02536	8.06393	7.93958
Dm_00001700-RA	11.4426	11.3526	11.3288	13.3031	13.262	13.2614	10.2797	10.3371	10.3299	13.2977	13.3165	13.3027	12.2701	12.0161	12.0425	12.9975	13.0243	13.0336	12.2887	12.3319	12.3678
Dm_00001701-RA	6.92343	7.23778	6.89105	6.61992	6.6463	6.68146	5.52922	5.77528	5.57096	7.91286	7.68113	7.94209	9.31282	9.35891	9.11749	9.74639	9.69978	9.80595	9.28439	9.26978	9.20146
Dm_00001702-RA	1.63018	2.19982	2.69955	1.12252	1.15708	1.48679	0.501312	0.721692	0.806721	1.75268	1.81417	1.25399	0.724205	0.971388	1.05608	2.12669	2.1894	1.90312	0.996463	0.835313	1.69028
Dm_00001703-RA	3.06945	2.72516	3.24426	4.66522	4.95397	5.24927	3.25492	3.04815	1.70086	4.25293	4.9843	4.75424	2.01423	2.4746	2.44095	2.20044	2.44792	2.11595	3.90778	3.90979	3.8021
Dm_00001704-RA	0.251141	-0.36517	-0.0957928	-0.390814	0.0167308	-0.036591	-0.471417	0.0941364	-0.46988	-0.414931	0.252983	0.18565	-0.390949	-0.429484	-0.407938	-0.406868	-0.368219	-0.418126	0.171686	0.210571	0.89214
Dm_00001705-RA	9.30368	9.25381	9.20651	10.8842	10.9342	10.8059	9.78326	9.6894	9.72047	11.6414	11.7075	11.5437	11.0333	11.7012	11.5782	14.9911	15.0467	15.0036	12.893	12.9142	12.915
Dm_00001706-RA	10.7339	10.7683	10.7648	9.82079	9.76196	9.88895	9.65792	9.69523	9.72389	9.28907	9.3254	9.30927	10.3918	10.8239	10.809	11.0098	10.978	11.0101	9.98109	9.89692	9.89009
Dm_00001707-RA	3.20254	4.25539	3.94361	2.76999	3.04211	3.04482	2.77415	2.46018	2.54717	4.25304	3.35541	3.00904	4.29781	6.40744	4.98222	1.8647	1.70655	1.43319	3.90299	3.55269	3.30208
Dm_00001708-RA	8.78087	8.95622	8.75762	14.0643	14.1345	14.0587	11.0391	11.0892	10.9567	13.1163	13.1602	13.0931	9.73269	9.95055	9.91654	9.30635	9.36409	9.32701	12.1694	12.158	12.1168
Dm_00001709-RA	10.0276	9.99054	10.0761	9.5618	9.68264	9.63186	9.08945	9.21125	9.1523	8.88292	9.20376	8.88615	7.7745	8.11842	8.03631	8.01684	7.82148	7.93432	8.8156	8.85594	8.74051
Dm_00001710-RA	9.43002	9.43451	9.40629	12.5253	12.5414	12.5074	11.6097	11.5907	11.6023	12.4163	12.4729	12.4715	9.3321	9.43278	9.35842	9.69381	9.59932	9.68133	11.269	11.2386	11.3303
Dm_00001711-RA	10.6625	10.6353	10.6673	10.3227	10.2455	10.2922	10.2418	10.176	10.291	10.2984	10.3249	10.1905	9.71158	10.2	10.1696	10.7739	10.9011	10.7843	10.346	10.3003	10.3011
Dm_00001712-RA	9.42908	9.5889	9.37171	8.32994	8.3513	8.13017	9.57341	9.66157	9.79327	8.38732	8.41964	8.27567	9.88691	9.72243	9.73035	10.9881	11.0436	11.0094	9.53191	9.39177	9.39663
Dm_00001713-RA	3.43394	3.70225	3.40156	2.80841	3.05933	2.84009	5.27263	5.18092	5.2169	1.25596	1.6549	1.76378	1.38746	2.30003	1.29501	2.48211	2.22979	2.5834	2.13386	2.84465	2.81583
Dm_00001714-RA	1.24469	2.09793	1.48682	2.23923	3.48412	2.52517	2.03514	2.61647	1.8878	3.20601	3.25271	3.16652	2.45455	1.12042	1.58414	1.88792	2.3542	2.59885	4.06418	2.94975	2.95817
Dm_00001715-RA	6.67299	6.78335	6.55707	6.8109	6.69974	6.81908	7.64995	7.62818	7.7907	6.02664	6.34093	6.33377	5.46001	5.20456	5.38524	6.3629	6.97029	6.44902	6.12551	6.35196	6.32451
Dm_00001716-RA	12.4977	13.0186	12.7118	13.5427	13.4996	13.5176	13.2694	13.2184	13.3245	13.6797	13.5677	13.2816	11.9784	12.9041	12.5303	13.2925	13.5151	13.3646	13.1795	13.0807	13.2506
Dm_00001717-RA	1.38516	1.92562	2.1326	2.12446	2.66577	2.32453	3.45927	4.02759	4.13286	3.76655	3.89464	3.24775	3.83635	3.23044	3.89933	1.72249	2.23797	1.65617	2.35992	2.36255	2.1303
Dm_00001718-RA	7.04662	6.88698	6.96599	5.56032	5.95465	5.79708	8.64636	8.67449	8.66563	6.3662	6.48124	6.23584	5.2965	7.55616	5.67946	5.59313	5.68431	5.64988	3.95497	3.99503	3.64407
Dm_00001719-RA	7.66428	7.82733	7.5767	7.92228	7.97444	8.08247	4.44463	4.18774	4.33123	9.52283	9.57285	9.50357	7.78687	7.45005	7.04357	6.34885	6.11012	6.33001	8.18562	8.16222	8.07754
Dm_00001720-RA	8.62498	8.71183	8.5204	9.68164	9.63543	9.66486	9.33336	9.16944	9.30315	9.38565	9.34424	9.46149	8.93358	8.55093	8.66098	9.34667	9.41173	9.35478	8.92606	8.84945	8.97837
Dm_00001721-RA	7.13158	6.95308	6.98761	8.47159	8.36306	8.28759	7.81494	7.60511	7.86947	8.11274	8.14562	8.03497	7.86771	8.01761	8.00472	7.74546	8.00853	7.94176	7.66372	7.84613	7.96137
Dm_00001722-RA	9.52762	9.50559	9.53953	8.62472	8.3921	8.48068	9.42262	9.44272	9.28501	8.47636	8.64791	8.52582	9.10642	9.16754	9.30525	9.2245	9.0349	9.26287	8.90003	8.81441	8.78758
Dm_00001723-RA	11.1426	11.0841	11.1311	10.5528	10.6573	10.5986	10.3925	10.398	10.4474	10.4558	10.4429	10.3849	10.941	10.6292	10.9443	11.6384	11.6154	11.6124	10.5205	10.5012	10.4868
Dm_00001724-RA	4.95487	4.81391	4.46533	3.50645	3.29641	2.49311	5.34849	5.17974	5.67127	3.28271	3.33018	3.07217	2.08785	2.3237	2.50125	2.90876	3.37412	3.68604	3.07302	2.81286	3.64024
Dm_00001725-RA	12.2952	12.2221	12.3351	11.839	11.8768	11.8417	11.7408	11.7993	11.7438	11.7809	11.7945	11.7293	11.9757	11.9257	11.8205	12.0958	12.0355	12.0965	11.622	11.7032	11.7252
Dm_00001726-RA	8.67234	8.54096	8.7394	8.46733	8.3751	8.32674	10.6133	10.6052	10.5517	7.83235	7.79841	7.91697	8.87749	8.64895	8.9829	6.70495	6.40966	6.44601	7.67896	7.60254	7.882
Dm_00001727-RA	10.0785	10.113	9.98926	8.21817	8.20458	8.19877	8.13273	8.08393	8.17444	7.86623	7.87529	7.76293	8.44633	7.09438	7.08238	5.14595	5.16455	5.18859	8.65808	8.56398	8.3728
Dm_00001728-RA	10.6758	10.6314	10.6926	10.8101	10.8146	10.7679	11.4643	11.4768	11.486	10.6091	10.6605	10.6815	10.8911	10.6655	10.7958	10.7594	10.6763	10.7253	10.7489	10.7287	10.6503
Dm_00001729-RA	9.24697	9.10519	9.10283	7.71857	7.6198	7.73592	7.41082	7.42239	7.44883	7.3075	7.25682	7.0664	8.21648	7.69838	7.8431	4.74766	4.33069	4.6153	8.06139	8.00747	8.01255
Dm_00001730-RA	2.27391	2.87403	2.73814	0.809151	1.83518	1.05597	2.10852	2.12743	2.70816	1.64807	1.20976	0.877532	1.21149	0.693231	0.758651	1.90057	1.28497	2.00434	1.07728	0.903546	0.811804
Dm_00001731-RA	0.565832	1.26118	0.423792	0.61968	0.665785	0.475016	8.04326	8.08798	7.91151	0.982722	1.08444	1.25595	0.618974	0.404072	0.527784	0.53368	0.710011	0.470513	0.441501	0.188119	0.624426
Dm_00001732-RA	8.56268	8.74883	8.67138	8.38107	8.25401	8.38558	8.82284	8.7093	8.85917	8.35967	8.30239	8.50319	7.92498	8.16046	8.26618	9.57904	9.77353	9.58735	8.77549	8.90693	8.75073
Dm_00001733-RA	9.26061	9.27268	9.22566	9.18394	9.13264	8.95755	9.5032	9.37579	9.4112	9.13775	9.21224	9.28752	9.8154	9.93757	9.81305	10.3177	10.3983	10.2425	9.62255	9.59773	9.64668
Dm_00001734-RA	10.0592	9.89603	9.99544	10.3782	10.3566	10.454	10.4074	10.4392	10.3637	10.5142	10.3979	10.5206	11.5999	11.3289	11.6941	9.98526	9.90276	9.86837	10.6907	10.6134	10.6701
Dm_00001735-RA	5.98387	6.70191	6.49262	5.99038	6.23205	6.10379	6.13516	6.03465	5.90657	5.94728	5.70177	5.82716	5.98882	5.56436	5.4318	6.70912	6.76309	6.60465	5.13833	5.11781	4.86512
Dm_00001736-RA	11.2154	10.938	11.1076	12.1203	12.0407	12.0682	11.7755	11.7676	11.6936	11.9162	11.87	11.9248	13.7768	13.2398	13.7678	10.4871	10.3763	10.5585	11.936	12.0063	11.928
Dm_00001737-RA	13.0692	13.0894	13.0728	13.3448	13.3582	13.3352	12.5601	12.587	12.6025	13.4104	13.3956	13.3453	11.7191	12.2013	12.1966	12.2497	12.2091	12.2749	13.0759	13.1052	13.0998
Dm_00001738-RA	8.81285	8.5313	8.62558	7.0753	6.87536	6.7046	13.2181	13.1666	13.207	10.1065	10.1181	10.1283	10.1497	10.3274	9.83674	8.80996	9.00071	8.73554	9.46122	9.42329	9.36815
Dm_00001739-RA	8.29881	8.28448	8.35296	8.35964	8.45742	8.44725	9.17903	9.23117	9.13312	8.04289	8.14519	8.08904	8.53738	8.34104	8.42412	8.03033	8.16453	8.00279	8.65591	8.75566	8.73302
Dm_00001740-RA	9.08108	9.20316	8.90615	9.90462	9.99457	10.0764	9.73481	9.79023	9.67386	8.95864	9.09071	9.12691	7.3832	7.293	7.23178	8.23199	7.90041	8.38887	9.25249	9.17414	9.06352
Dm_00001741-RA	9.28557	9.5425	9.35453	10.3518	10.426	10.4555	9.2435	9.3119	9.29794	10.5216	10.5213	10.4725	8.73652	8.95355	8.7122	9.71201	9.59876	9.66905	9.85546	9.86037	9.85394
Dm_00001742-RA	13.0954	13.082	13.0731	15.2561	15.2677	15.2557	12.7934	12.7451	12.7246	14.4658	14.4694	14.4738	13.2136	13.1845	13.1575	13.1614	13.1186	13.096	13.8412	13.8973	13.915
Dm_00001743-RA	11.8101	11.7059	11.8266	11.6335	11.635	11.7069	11.9432	11.9209	11.9589	11.5432	11.5075	11.544	12.5425	12.3199	12.4682	11.4789	11.4443	11.489	11.6968	11.7439	11.6934
Dm_00001744-RA	9.07643	8.93075	9.01029	7.57743	7.52392	7.37058	8.98404	9.02487	8.89717	8.09312	8.09267	8.19374	7.05007	7.35828	6.91438	7.62444	7.86375	7.63951	7.56866	7.47157	7.4375
Dm_00001745-RA	7.35906	6.53983	6.85662	6.72702	6.48712	6.76116	6.5688	6.6352	6.39131	6.86824	6.87226	7.22743	8.28628	7.62586	8.27582	7.08175	6.88348	6.81563	6.45618	6.59298	6.52359
Dm_00001746-RA	9.05344	8.93962	9.04763	11.3021	11.2925	11.2395	9.60314	9.77232	9.64456	12.2675	12.3766	12.2017	9.15726	9.14141	9.15831	9.67492	9.6562	9.61482	10.869	10.9345	10.793
Dm_00001747-RA	11.7562	11.61	11.6992	11.6683	11.6201	11.6362	12.136	12.1334	12.1483	11.6729	11.7104	11.7469	13.1034	12.645	13.058	11.5155	11.4666	11.4382	11.9265	11.9697	11.983
Dm_00001748-RA	8.23464	8.40538	8.47443	9.28058	9.32948	9.28895	10.2637	10.2768	10.3897	9.23489	9.30638	9.18601	9.16323	9.0809	9.28241	9.669	9.74719	9.71261	9.51095	9.43483	9.41645
Dm_00001749-RA	11.1106	11.2036	11.2091	13.1452	13.1584	13.1671	11.3289	11.3641	11.385	12.924	12.8641	12.8754	10.4758	10.7839	10.6476	11.5191	11.5703	11.5558	12.1566	12.0944	12.129
Dm_00001750-RA	9.98708	9.69861	9.77676	10.4652	10.3768	10.4401	10.2294	10.2429	10.2895	10.1992	10.1601	10.2358	10.9462	10.7119	10.8856	9.62297	9.54558	9.56585	10.0643	10.067	10.1635
Dm_00001751-RA	11.5275	11.7767	11.6465	12.2397	12.179	12.1648	11.4956	11.4505	11.5633	11.9021	11.8635	11.799	11.3885	11.3746	11.3183	13.0799	13.0681	13.0883	11.9292	11.8972	11.9316
Dm_00001753-RA	-0.035819	0.0225269	-0.0881679	-0.0154324	0.00224614	0.373913	-0.189729	0.0827874	0.160192	0.360206	0.511176	-0.1835	2.37581	1.08297	2.67468	-0.0478529	0.0193904	0.349007	0.331328	0.882107	0.446709
Dm_00001754-RA	10.1936	10.2094	10.2461	10.214	10.2105	10.2026	9.37052	9.43075	9.49361	10.0578	10.0102	10.0835	10.1476	9.62281	9.64947	10.3572	10.5148	10.4289	10.1286	10.1298	10.1727
Dm_00001755-RA	10.5931	10.4695	10.5236	9.95884	9.97101	9.92215	7.94021	7.99858	7.98903	9.42962	9.44887	9.41696	11.6978	11.0868	10.9572	9.84544	9.90832	9.86912	9.1835	9.09594	9.15191
Dm_00001756-RA	10.0146	9.80343	9.91777	8.61619	8.60052	8.62737	8.50124	8.57775	8.5283	8.45949	8.46533	8.49093	7.61048	8.05994	8.08543	9.44816	9.31254	9.48541	8.52241	8.63971	8.57113
Dm_00001757-RA	10.2901	10.1972	10.3508	9.85085	9.84377	9.74904	10.4493	10.4963	10.4867	9.12905	9.11289	9.12011	8.32641	8.34627	8.21094	7.86654	8.06858	8.02423	8.86474	8.83927	8.9152
Dm_00001758-RA	10.34	10.1629	10.307	9.21234	9.45141	9.31739	11.848	11.9787	11.8984	10.7534	10.7551	10.7168	10.1634	10.3639	10.0005	10.8232	10.8913	10.7889	10.1805	10.2613	10.2223
Dm_00001759-RA	11.4084	11.3811	11.4315	10.0732	10.0908	10.0457	11.0914	11.1793	11.2141	10.8574	10.8347	10.8898	10.0971	10.7146	10.4452	11.0708	11.0549	11.0968	11.2126	11.2025	11.2247
Dm_00001760-RA	9.14015	9.03981	9.14508	9.48259	9.55687	9.45557	8.00895	8.20484	8.03818	9.42661	9.56177	9.37611	8.77248	8.93456	8.81327	9.85622	9.89239	9.8732	9.58066	9.6754	9.59742
Dm_00001761-RA	7.18103	7.32696	7.17833	9.18006	9.3037	9.20852	8.04485	8.1039	7.99707	8.49575	8.47754	8.58876	9.82857	9.74373	9.93156	8.11332	7.99593	8.34083	8.61975	8.52113	8.4919
Dm_00001762-RA	10.4327	10.2236	10.3747	14.5781	14.5812	14.6495	10.45	10.4104	10.5151	15.113	15.0883	15.1436	12.5683	12.2309	12.129	10.1574	10.1117	10.0118	12.6624	12.6574	12.6225
Dm_00001763-RA	6.04739	5.99654	6.21659	9.04948	9.01214	9.13498	7.96108	7.74119	7.92891	9.55173	9.31295	9.36611	8.82493	8.75463	8.5754	8.88713	8.82634	8.79891	8.08545	8.22578	8.04768
Dm_00001764-RA	10.6133	10.8413	10.7094	10.8298	10.8853	10.7644	11.0811	11.0786	11.0577	11.1049	11.03	11.0441	10.1371	10.1136	10.0336	11.7829	11.8371	11.7394	11.3297	11.3418	11.3492
Dm_00001765-RA	4.49117	4.13345	4.69208	2.19614	1.55152	1.26238	3.66194	3.8814	2.92583	4.24875	4.36956	4.53106	3.19544	2.16559	1.77617	2.08454	2.81791	1.35266	3.0488	2.67912	2.46391
Dm_00001766-RA	15.9775	15.9243	15.9391	15.2452	15.2689	15.2643	14.0868	14.1045	14.1103	15.375	15.3536	15.3455	15.3508	15.2367	15.1516	14.5991	14.6769	14.6231	15.3088	15.3503	15.3257
Dm_00001767-RA	8.33551	8.06768	8.32851	3.84391	4.05569	3.37081	4.83589	5.11705	4.91718	5.97167	6.26465	6.14997	5.14287	6.23191	5.04635	2.23465	2.52523	2.13492	3.71756	3.25719	3.27425
Dm_00001768-RA	2.49979	3.78971	3.26641	0.686292	0.725481	0.214547	5.0886	4.99295	5.48624	1.03505	0.380608	0.29249	0.685694	0.504788	1.76285	0.613553	0.763203	0.560417	0.536093	0.325763	0.69032
Dm_00001769-RA	12.2441	12.3063	12.3223	10.8068	10.8497	10.7315	11.197	11.1899	11.192	11.3561	11.2788	11.3269	11.2646	11.8273	11.7061	13.4188	13.4459	13.4614	11.7752	11.7762	11.683
Dm_00001770-RA	7.2163	7.10725	7.74562	6.05233	5.72644	6.04447	7.77506	7.6556	7.82471	6.38062	6.19868	6.23655	5.73196	5.16452	5.73109	6.95994	6.89895	6.9368	5.54885	5.51141	6.14637
Dm_00001771-RA	6.96541	6.77122	6.72651	5.4059	5.41679	5.74553	7.26911	7.34955	7.0718	6.08569	6.1903	5.86032	7.34623	6.99848	7.45634	5.3059	5.8561	5.63155	5.79395	5.7284	5.58405
Dm_00001772-RA	10.0303	9.99031	9.92237	10.2921	10.1872	10.2287	9.93536	9.89853	10.0673	10.1736	10.1171	10.1104	9.89106	10.0014	9.90432	10.3706	10.3607	10.3408	9.97001	9.90275	9.89356
Dm_00001773-RA	10.3856	10.4281	10.2892	13.1902	13.1843	13.1425	10.9001	10.8313	10.8889	13.1431	13.1443	13.1194	11.098	11.1695	11.0178	10.3963	10.3733	10.4142	12.4485	12.4318	12.5141
Dm_00001774-RA	1.23992	0.94622	1.83231	2.38456	3.02978	2.31272	1.37734	1.90642	1.18666	1.46872	2.29219	1.84607	1.28095	2.36731	1.9437	0.843632	0.941591	0.810145	1.14807	2.00751	1.84351
Dm_00001775-RA	12.0926	12.6399	12.3209	12.7011	12.6464	12.6275	11.3682	11.2866	11.3834	12.7857	12.8188	12.7413	11.5899	12.0227	11.5859	13.495	13.5657	13.5089	12.4227	12.3974	12.4398
Dm_00001776-RA	9.55987	9.50853	9.58131	11.1804	11.1768	11.2221	10.383	10.3774	10.3645	11.2604	11.2959	11.2993	11.9967	12.0087	12.3675	10.5928	10.5778	10.5591	11.8405	11.867	11.8824
Dm_00001777-RA	10.3273	10.2811	10.2033	9.86929	9.79235	9.81105	9.97328	9.93821	9.99527	9.80892	9.66926	9.77423	11.3681	11.421	11.6864	10.6091	10.5713	10.5124	10.2147	10.2833	10.2225
Dm_00001778-RA	10.2082	10.1508	10.1637	10.6833	10.6406	10.6414	10.2715	10.293	10.2419	10.4801	10.4477	10.5438	11.4566	11.1686	11.2933	10.262	10.2187	10.1816	10.5288	10.515	10.4765
Dm_00001779-RA	8.19116	8.41814	8.19974	7.3306	7.24588	7.40041	7.24313	7.33943	7.28907	7.17328	7.12075	7.34609	7.00679	7.363	7.36441	7.74193	7.77795	7.61052	7.00436	6.91498	7.10701
Dm_00001780-RA	15.2906	15.3388	15.3213	12.128	12.1392	12.0735	13.253	13.2864	13.2647	12.5616	12.5592	12.5618	12.1294	12.7898	12.203	13.7779	13.8103	13.7992	13.0645	13.0638	13.0754
Dm_00001781-RA	3.93553	4.35563	4.26075	5.79522	5.64789	6.08406	7.30728	7.43441	7.38098	2.77991	2.39166	2.83034	6.83416	6.8446	6.79529	4.96056	5.17844	4.9764	6.17673	5.97942	5.98968
Dm_00001782-RA	10.6793	10.7292	10.7046	11.3583	11.4258	11.3726	9.01848	9.10437	9.0423	11.3625	11.3771	11.3157	10.0145	10.1473	9.86061	10.6042	10.5609	10.5582	10.6965	10.725	10.5689
Dm_00001783-RA	7.63955	7.71204	7.70961	6.4376	6.4033	6.11185	7.57556	7.75442	7.66515	7.85162	7.85647	7.79861	9.53075	9.44464	9.70979	10.7963	10.8425	10.7676	8.08479	8.25924	8.09842
Dm_00001784-RA	10.1916	10.2197	10.1268	10.5865	10.5919	10.4368	10.9875	10.9829	10.9145	10.3449	10.3663	10.3428	10.6091	10.6116	10.6228	11.2784	11.2633	11.2304	10.0391	10.1627	10.0124
Dm_00001785-RA	8.01077	7.91902	7.89954	2.16645	1.89351	1.78851	8.42755	8.76147	8.67222	3.21474	3.73067	3.5363	1.82356	2.90659	1.68996	4.10309	3.6487	4.29615	2.16368	2.19563	1.83165
Dm_00001786-RA	10.8406	11.0429	10.8793	11.0724	11.1214	11.0882	10.9028	10.9774	10.9712	11.1863	11.2517	11.295	10.4019	10.6624	10.5141	12.1308	12.197	12.1344	11.3591	11.3802	11.3687
Dm_00001787-RA	9.80491	9.73605	9.80816	9.53156	9.59051	9.58571	10.6914	10.6471	10.7327	9.63557	9.66576	9.69905	10.9527	10.8279	10.9535	9.24038	9.21891	9.07834	10.2544	10.2315	10.2596
Dm_00001788-RA	11.6108	11.6872	11.6187	11.4907	11.4507	11.4876	11.5352	11.5173	11.5054	11.7277	11.7456	11.7709	12.121	12.0472	12.3266	10.4041	10.5214	10.4496	12.3557	12.3274	12.3514
Dm_00001789-RA	9.12184	9.09239	9.18199	9.06772	9.19665	9.08152	10.9157	11.0063	10.9265	8.99791	8.86981	8.95493	9.62709	9.82532	9.74418	9.95566	9.94489	9.96293	9.54774	9.50247	9.45651
Dm_00001790-RA	7.75866	7.94132	7.97717	4.82298	4.37627	4.62801	7.10743	6.93341	6.99527	5.53816	5.66533	5.56278	5.36028	7.00937	6.08879	4.35789	4.56394	4.57577	4.45495	4.58035	4.37973
Dm_00001791-RA	13.2091	13.181	13.2355	11.1362	11.1069	11.1389	11.1057	11.1251	11.135	11.0507	10.9517	10.9527	9.13243	9.44994	9.08125	9.86387	9.7349	9.83396	9.67774	9.61104	9.58221
Dm_00001792-RA	11.3168	11.3815	11.3436	10.9034	10.8441	10.7914	10.6429	10.5998	10.7037	10.9613	10.9366	10.9271	10.9824	10.965	10.8436	12.8114	12.8902	12.8689	10.8065	10.8792	10.9023
Dm_00001793-RA	8.34809	8.27151	8.30582	7.89492	7.79261	7.74145	7.23349	7.31934	7.31031	8.44276	8.4749	8.24287	6.94107	7.45516	6.87016	7.42887	7.80143	7.78427	8.61786	8.67141	8.54796
Dm_00001794-RA	12.1556	12.3822	12.4149	12.3056	12.3683	12.2985	11.4467	11.5439	11.4374	12.0653	12.1348	12.0312	9.52117	9.7173	9.42875	13.2307	13.2067	13.2196	12.2955	12.2114	12.2121
Dm_00001795-RA	11.1269	11.0026	11.107	12.2525	12.2827	12.2791	12.4974	12.4989	12.5028	11.9675	11.9719	11.9992	11.8	11.6071	11.769	11.2993	11.2817	11.2708	11.8941	11.8623	11.8235
Dm_00001796-RA	11.1325	11.1579	11.1528	11.0146	10.9964	10.9195	10.3425	10.3279	10.3956	10.8238	10.7994	10.8278	10.7769	10.9177	10.7715	11.6493	11.807	11.6697	10.8704	10.9353	10.9339
Dm_00001797-RA	9.12069	9.06082	9.05022	9.31026	9.41147	9.35931	9.19727	9.16882	9.37499	9.32628	9.48037	9.33148	9.50061	9.68075	9.49429	10.1792	10.2991	10.2585	9.62766	9.4316	9.616
Dm_00001798-RA	10.1648	10.1695	10.2026	11.0174	11.065	11.0616	10.6556	10.6764	10.7464	11.3137	11.3031	11.3729	10.2363	10.0655	9.87179	10.1931	10.0655	10.1669	10.4057	10.3623	10.4092
Dm_00001799-RA	9.95585	9.82822	9.87136	10.5693	10.6446	10.6211	10.2791	10.1633	10.1789	10.3133	10.3785	10.2589	12.0454	11.8868	12.1316	12.2201	12.1987	12.1773	11.0163	11.0589	11.0801
Dm_00001800-RA	5.13998	5.17341	4.94192	3.90801	3.75518	3.20422	6.08072	6.03457	6.03036	3.54899	3.84861	3.97253	1.96772	2.46894	3.21505	6.20768	6.0661	6.11556	3.34317	3.51016	3.80145
Dm_00001801-RA	8.8187	8.79601	8.88397	8.28924	8.12242	8.15085	8.79296	8.68253	8.81055	8.13928	8.29128	8.45117	9.32457	9.35523	9.49432	8.62501	8.61029	8.59225	8.31264	8.52867	8.52146
Dm_00001802-RA	13.5434	13.635	13.5546	11.8451	11.7247	11.7444	12.3611	12.2604	12.3662	12.3768	12.364	12.3303	12.5294	12.7599	12.8074	13.9161	13.967	13.9065	12.9867	12.9926	13.0742
Dm_00001803-RA	10.4464	10.3186	10.479	11.1323	11.1701	11.1611	10.8595	10.8136	10.8437	11.0811	11.0775	11.0917	10.814	10.767	10.9095	10.714	10.7304	10.6955	10.8009	10.8544	10.7478
Dm_00001804-RA	13.9872	14.1375	14.072	12.4326	12.3993	12.4248	13.8594	13.7865	13.8505	12.6319	12.6061	12.6775	12.6522	12.5918	12.7234	12.7545	12.7515	12.7542	12.9104	12.893	12.8907
Dm_00001805-RA	13.5345	13.7617	13.5021	12.2903	12.2371	12.1965	12.7339	12.6581	12.6726	12.4659	12.4658	12.41	12.0279	12.3241	12.2155	13.7747	13.831	13.7625	12.934	12.9554	12.9445
Dm_00001806-RA	9.12738	9.15954	9.1774	8.16225	8.30629	8.23304	9.38579	9.50449	9.547	8.65688	8.65289	8.73334	9.62886	9.30379	9.14901	9.00135	8.9438	8.91564	8.86155	8.80463	9.06772
Dm_00001807-RA	8.68234	8.70445	8.6945	9.26871	9.30023	9.34714	10.1196	10.082	10.1029	9.22239	9.19601	9.32045	9.59493	9.45269	9.6395	9.8235	9.89774	9.80484	9.37735	9.38119	9.31478
Dm_00001808-RA	10.1331	10.6617	10.2666	9.96629	10.1298	10.062	10.3159	10.2764	10.2841	10.2505	10.1909	10.0833	9.16904	9.9347	9.78785	11.804	11.8388	11.7816	10.4155	10.4225	10.3357
Dm_00001809-RA	10.3391	10.122	10.2163	10.5165	10.5653	10.5432	11.0879	11.0271	11.0773	10.6648	10.6248	10.6702	11.1384	10.9729	11.1594	9.97736	10.0439	10.0046	10.2793	10.4386	10.4064
Dm_00001810-RA	10.3974	10.348	10.4153	10.0175	9.93877	9.91438	9.49112	9.52084	9.5078	9.96244	10.0075	10.0198	9.73871	9.74728	9.68256	10.2951	10.1907	10.3181	10.0766	10.0779	9.88005
Dm_00001811-RA	9.36573	9.50224	9.42052	9.60038	9.40531	9.64952	10.0359	10.0558	10.0961	9.69901	9.69727	9.7861	9.08997	9.43999	9.10953	10.8038	10.8542	10.844	9.87086	9.8368	9.86787
Dm_00001812-RA	11.5082	11.5091	11.5436	13.8941	13.877	13.9021	11.7171	11.7394	11.6871	13.7084	13.7099	13.7298	10.7735	10.9651	10.6123	11.1553	11.102	11.1917	12.5949	12.4956	12.4712
Dm_00001813-RA	10.3752	10.3249	10.2215	2.19848	2.56671	1.78944	9.39384	9.41579	9.44204	3.83648	2.65148	3.37621	1.86356	1.54288	1.72525	1.73409	2.35085	2.23057	2.62891	2.19956	2.96284
Dm_00001814-RA	6.57248	6.90786	6.38832	7.26899	7.3001	7.40483	8.63513	8.60806	8.63604	6.88575	6.72727	6.90732	6.01713	6.0038	6.3922	7.36542	7.26799	7.50198	6.44266	6.44159	6.76025
Dm_00001815-RA	2.45864	1.71682	2.03331	3.90771	3.46347	2.43673	3.70003	3.6358	3.14804	3.4032	3.04698	3.87311	4.40275	4.64914	4.54744	1.8788	2.40251	2.53638	3.10362	3.6269	3.25992
Dm_00001816-RA	7.06381	6.7655	6.82731	12.9552	12.936	12.9231	10.3805	10.3919	10.3143	12.7148	12.7335	12.7261	10.656	10.1022	10.7337	8.26795	8.27298	8.14843	11.6292	11.6463	11.6877
Dm_00001817-RA	7.27913	7.09323	7.2672	12.0112	11.9763	11.9971	9.64559	9.63812	9.65688	11.2409	11.3109	11.2175	8.82481	9.12379	9.63303	7.62836	7.75632	7.98375	10.389	10.4521	10.4066
Dm_00001818-RA	5.72284	5.23001	5.87167	10.1737	10.1006	10.1877	8.13691	8.17578	8.25217	9.47305	9.35891	9.49068	5.32249	5.70229	5.85683	6.72262	6.70395	6.55069	8.52647	8.61206	8.6002
Dm_00001819-RA	8.37888	8.34652	8.7341	6.22347	6.40775	6.38617	8.07363	8.17025	8.02743	7.90673	8.23834	7.94035	8.31848	9.24804	9.07087	9.30402	9.2635	9.19205	9.0137	8.96736	8.82872
Dm_00001820-RA	10.1427	10.112	10.2149	10.5068	10.4612	10.5589	10.3891	10.411	10.4335	10.2075	10.2338	10.266	10.3919	10.2483	10.4898	10.6742	10.7605	10.7412	10.1084	10.111	10.2528
Dm_00001821-RA	4.88521	4.97155	4.89797	5.41585	5.2775	5.32982	12.4128	12.5417	12.5359	8.05211	7.76053	7.88231	8.53164	9.31313	9.26027	8.0601	7.74969	8.13276	8.01268	7.99536	8.04138
Dm_00001822-RA	10.4998	10.4829	10.4199	9.66563	9.71151	9.75359	10.189	10.1702	10.1403	9.67449	9.56273	9.68115	10.0825	10.1837	10.4724	10.6327	10.8474	10.6902	9.90506	9.98168	10.0415
Dm_00001823-RA	10.5684	10.6864	10.5335	10.2186	10.1065	10.1254	9.86747	9.90532	10.0161	10.4223	10.2799	10.3795	10.503	10.7607	10.6595	11.6644	11.676	11.6839	11.0094	10.9766	11.011
Dm_00001824-RA	9.45351	9.35869	9.65484	14.9477	14.9161	14.934	13.4485	13.3801	13.4596	14.5077	14.5238	14.5406	11.3631	11.5758	11.6884	10.454	10.6017	10.5187	13.64	13.652	13.6505
Dm_00001825-RA	12.8718	12.8872	12.8671	11.0419	11.1158	10.9917	12.4604	12.4539	12.4478	11.3581	11.3534	11.3791	10.8114	11.0737	11.0193	13.0448	13.0651	13.0409	11.6053	11.5539	11.5965
Dm_00001826-RA	8.28677	8.03674	8.25793	9.6864	9.68254	9.67847	8.72833	8.68934	8.70713	9.51549	9.24748	9.35948	10.748	10.5287	10.8139	8.87218	8.81113	8.77394	9.6683	9.55913	9.64157
Dm_00001827-RA	9.34399	9.31603	9.15874	8.61273	8.76261	8.72031	8.51033	8.50121	8.527	8.60333	8.65465	8.48682	8.37645	8.36405	8.25231	9.91103	9.82584	9.89301	8.98271	8.92871	8.82116
Dm_00001828-RA	9.39337	9.183	9.43576	8.61838	8.68264	8.72283	9.13856	9.12977	9.06364	8.61212	8.60107	8.57652	8.98214	8.95107	8.81729	8.94276	9.12247	8.92144	8.86733	8.8713	8.72654
Dm_00001829-RA	10.656	10.624	10.6202	11.1842	11.2227	11.2409	10.872	10.8865	10.8345	11.0625	11.0805	11.0837	11.812	11.551	11.9062	10.611	10.8114	10.7184	11.1162	11.1488	11.1809
Dm_00001830-RA	10.4414	10.3822	10.3619	13.4933	13.4921	13.4554	11.7733	11.7331	11.7864	13.2567	13.2345	13.2738	12.1695	11.9512	11.9992	9.42655	9.39013	9.35805	12.4655	12.5239	12.5206
Dm_00001831-RA	9.78877	9.49903	9.62751	10.698	10.723	10.6839	10.5858	10.5312	10.5376	10.3863	10.4808	10.4315	11.3551	10.8772	11.3957	10.6882	10.6429	10.6002	10.694	10.7594	10.7481
Dm_00001832-RA	8.11681	8.01576	8.25304	8.79481	8.88706	9.01231	9.4186	9.54234	9.57088	8.42314	8.47727	8.42101	8.19402	7.86503	7.92271	8.58294	8.37938	8.43752	8.0104	8.1298	7.81653
Dm_00001833-RA	-1.02184	-0.984165	-0.773752	-1.00885	-0.703236	-0.88051	-1.08033	-1.08807	-0.678255	-1.03988	-0.629301	-0.856324	-1.00902	-0.780324	-0.73718	-0.735227	-0.986233	-0.757726	-1.05063	-1.07671	-1.00769
Dm_00001834-RA	10.2928	10.1339	10.1209	10.469	10.4422	10.4466	10.8265	10.8103	10.8438	10.1287	10.0944	10.1316	10.6921	10.4142	10.559	10.8144	10.839	10.8234	10.3728	10.3172	10.3301
Dm_00001835-RA	9.13837	8.73801	8.99014	10.1973	10.1591	10.1807	10.1387	10.1858	10.0102	9.79602	9.72464	9.82909	11.7364	11.3464	11.7937	9.50075	9.39421	9.50565	10.0729	10.149	10.171
Dm_00001836-RA	7.60051	7.42663	7.54012	8.94783	8.88948	8.91974	8.2082	8.26113	8.10321	8.46159	8.54672	8.68021	10.2268	10.0071	10.311	7.95824	8.04183	7.95525	8.9313	8.91042	8.94307
Dm_00001837-RA	5.40928	4.45094	5.22835	6.47668	6.40297	6.47208	5.92905	5.62502	5.80824	6.23082	6.1561	6.32087	8.2555	7.64858	7.76168	5.59967	6.09312	5.62598	6.37324	6.63393	6.37825
Dm_00001838-RA	2.16388	1.74372	1.05849	2.2344	2.52959	2.32487	1.41651	2.35448	1.15533	2.47495	1.98961	2.6639	4.03693	4.09857	5.26195	1.54402	2.35695	2.04315	2.57508	2.71904	2.84244
Dm_00001839-RA	7.24495	7.11473	7.32222	8.08874	8.13956	8.18185	7.6962	7.54213	7.59011	7.95332	7.84303	8.02691	9.13863	8.41561	8.96611	7.94751	7.93064	8.04148	8.22914	8.23702	8.10702
Dm_00001840-RA	9.53291	9.43749	9.68955	9.91834	9.8964	10.0595	9.64569	9.59962	9.58981	9.85018	9.84945	9.75935	10.0716	9.92554	10.1008	10.6025	10.5724	10.6474	10.0845	9.95135	9.93371
Dm_00001841-RA	9.07787	9.15791	8.85082	10.9224	11.1494	10.9739	10.0591	10.1609	9.9559	10.9282	11.0224	10.8907	8.49027	8.11722	8.15246	9.66363	9.795	9.77762	10.1525	10.2169	10.2587
Dm_00001842-RA	6.78479	6.91762	6.79344	4.16307	4.81459	4.68519	3.857	3.93846	3.61249	2.85855	2.47739	2.31212	4.64881	6.11102	5.52093	4.33231	4.02246	4.0513	5.75952	5.74795	5.75714
Dm_00001843-RA	11.7937	11.6837	11.7756	11.2676	11.1135	11.1776	10.9322	10.9191	10.8956	10.6397	10.6441	10.7336	10.8519	10.9049	11.2283	11.8101	11.7732	11.84	10.8138	10.7542	10.8236
Dm_00001844-RA	9.81321	9.80073	9.78058	10.1157	10.1192	10.0164	10.1353	10.2024	10.1872	9.94182	9.90548	9.90009	9.9912	10.0967	10.0069	10.3792	10.3301	10.3475	9.80933	9.8352	9.85916
Dm_00001845-RA	9.93459	10.1197	9.94006	10.1894	10.0741	10.1151	9.38681	9.41206	9.46011	9.46351	9.44785	9.42151	8.02865	8.15874	7.62397	9.98102	9.98645	10.0144	9.12596	9.08796	9.09905
Dm_00001846-RA	10.4967	10.5951	10.6019	9.32106	9.22259	9.29962	8.71983	8.84981	8.71449	10.1099	10.0909	9.98174	8.79184	8.66114	8.3752	9.64979	9.61846	9.64039	8.6074	8.56351	8.38891
Dm_00001847-RA	10.3375	10.3186	10.3354	10.2737	10.3125	10.3224	10.3275	10.2919	10.3443	10.3446	10.2588	10.225	10.4664	10.2411	10.5387	10.41	10.4113	10.4416	10.3296	10.3663	10.384
Dm_00001848-RA	11.5538	11.4634	11.4592	5.39645	6.29982	6.13456	8.47256	8.5038	8.39831	6.14225	5.91782	6.09514	8.92801	8.74422	8.62973	8.81629	8.72489	8.83599	9.15643	9.19167	9.14708
Dm_00001849-RA	10.1966	10.2476	10.2644	10.3183	10.2719	10.37	10.1926	10.1446	10.2007	10.6596	10.625	10.5955	11.1536	11.1072	11.0618	10.077	9.93565	10.0065	10.3576	10.2799	10.3724
Dm_00001850-RA	12.1034	11.9118	12.032	12.4218	12.3882	12.4212	11.8665	11.8032	11.7949	12.1373	12.2032	12.1724	13.1197	12.9429	13.1103	11.8638	11.8947	11.8506	12.1922	12.2345	12.2109
Dm_00001851-RA	11.5327	11.48	11.4739	9.80215	9.80191	9.8673	11.0561	10.9877	11.0579	10.4488	10.4034	10.4818	11.6939	11.6191	11.5999	11.2574	11.2387	11.2234	10.963	10.9747	10.9701
Dm_00001852-RA	10.6125	10.5911	10.6087	13.2297	13.2257	13.2416	11.6447	11.6611	11.6249	12.8854	12.9213	12.9447	12.1766	12.1516	12.1459	10.3346	10.2562	10.3449	12.3103	12.3682	12.3345
Dm_00001853-RA	10.3626	10.3517	10.3319	10.1313	10.109	10.0151	9.90389	9.89275	10.0555	10.2634	10.2869	10.3098	10.046	10.016	9.90702	10.4791	10.5823	10.4877	10.1084	10.1735	10.1461
Dm_00001854-RA	12.0908	12.1354	12.0796	12.1462	12.1944	12.1603	12.1238	12.0731	12.0859	11.6013	11.5891	11.5692	12.1194	12.0401	12.1702	11.9606	11.9264	11.9285	11.7386	11.7904	11.821
Dm_00001855-RA	7.63697	7.62778	7.90825	8.17641	8.43463	8.19664	7.99472	7.95506	8.06746	8.63888	8.53676	8.66973	9.02579	8.95116	9.20089	9.19695	9.29015	9.21982	8.91779	8.83738	8.98515
Dm_00001856-RA	10.3248	10.1026	10.2415	10.4835	10.4777	10.5333	12.2005	12.1562	12.1992	10.7417	10.7567	10.7582	10.4496	10.3959	10.2458	9.40599	9.46553	9.42525	10.3333	10.384	10.3522
Dm_00001857-RA	12.067	11.9272	11.9564	10.9182	10.8253	10.8735	12.2393	12.1743	12.2509	10.7519	10.8833	10.8631	12.1655	12.1164	12.1344	11.9363	11.7897	11.8788	11.2529	11.31	11.2928
Dm_00001858-RA	9.79316	9.60734	9.69228	10.7396	10.6738	10.5945	10.4022	10.3624	10.4608	10.5402	10.4699	10.5127	9.81386	9.74134	10.094	9.27472	9.23107	9.28088	9.95343	9.90905	10.1255
Dm_00001859-RA	9.47407	9.29426	9.50536	8.17547	8.31215	8.29389	8.67583	8.78798	8.79103	8.4185	8.55986	8.56311	8.00835	8.34577	7.82896	8.19141	8.14896	8.22125	8.19873	8.17306	8.29145
Dm_00001860-RA	5.03915	5.03076	4.53812	6.98636	7.221	7.16455	6.90457	6.75499	6.71541	5.89789	5.38346	5.53103	2.43383	2.34158	3.13805	2.97244	2.58539	2.66767	5.01343	5.52725	5.43676
Dm_00001861-RA	10.6701	10.5704	10.7006	11.0516	10.9452	10.9545	10.8806	10.8562	10.8905	10.7678	10.7457	10.7953	11.7965	11.5953	11.6962	11.1218	11.0824	11.0408	10.7901	10.8351	10.7866
Dm_00001862-RA	8.89888	8.77964	8.8315	10.4814	10.5215	10.5115	6.56852	6.77499	6.58023	11.0392	11.1	11.0601	10.8376	11.3	10.7122	10.9064	10.9439	10.875	10.5071	10.5191	10.4788
Dm_00001863-RA	9.56992	9.566	9.51581	9.0043	8.93458	8.73481	9.47989	9.56643	9.50578	8.83238	8.82803	8.80371	9.16607	9.31464	9.0639	10.0211	10.0227	9.90702	9.23994	9.20997	9.2526
Dm_00001864-RA	5.68675	5.22767	5.44511	5.45888	5.91651	5.4132	11.714	11.6705	11.7463	8.31057	8.18284	8.14674	10.0334	9.33077	9.4652	12.2528	12.26	12.2309	9.41444	9.19402	9.31861
Dm_00001865-RA	9.1855	8.99283	9.06185	8.72188	9.14199	8.84601	9.24194	9.28333	9.17551	8.55976	8.8054	8.60572	9.12115	9.15087	8.90314	9.60262	9.64335	9.69374	8.80077	8.81714	8.93745
Dm_00001866-RA	11.5923	11.5268	11.5515	11.8287	11.8447	11.8214	10.9769	10.9211	11.013	11.8313	11.8307	11.8081	10.8342	10.8059	10.6815	11.5758	11.5326	11.5526	11.6014	11.5881	11.672
Dm_00001867-RA	11.5314	11.4332	11.5023	11.8267	11.8254	11.9021	11.7726	11.8374	11.772	11.5213	11.4928	11.5084	11.7324	11.5616	11.7228	12.4275	12.3647	12.4154	11.5852	11.5074	11.4924
Dm_00001868-RA	10.7583	10.6873	10.7262	10.6041	10.6527	10.5554	10.3294	10.3175	10.3609	10.4843	10.4814	10.5454	9.70539	9.42056	9.6718	9.34384	9.46295	9.41847	10.2339	10.2157	10.1964
Dm_00001869-RA	9.97921	10.0129	9.97707	10.1199	10.1255	10.1538	9.48942	9.62428	9.58617	10.1644	10.1562	10.2018	10.9313	10.7593	10.9285	10.7427	10.7387	10.6555	10.7391	10.7653	10.784
Dm_00001870-RA	10.2982	10.1903	10.2871	10.574	10.5699	10.5998	9.80828	9.845	9.87004	10.7281	10.7355	10.6795	11.3714	11.119	11.3487	10.843	10.8922	10.84	10.8161	10.8507	10.8244
Dm_00001871-RA	10.2957	10.1593	10.272	7.97002	8.04817	8.08167	11.0236	10.9449	10.9785	8.72164	8.73515	8.91092	10.1263	10.1325	10.4351	9.81032	9.90477	9.84118	9.2673	9.16678	9.26556
Dm_00001872-RA	8.80152	8.70333	8.91395	12.0634	12.0664	12.1222	10.8097	10.7225	10.8227	11.1265	11.104	11.1449	10.6239	10.3413	10.6932	9.3081	9.39809	9.33322	10.9014	10.9529	10.9781
Dm_00001873-RA	10.3043	10.1541	10.3015	8.7355	8.74972	8.78264	9.3522	9.40102	9.40009	10.1501	10.1038	10.1137	11.1669	10.9374	10.8828	9.19326	9.0141	9.15641	10.9456	10.9267	10.9001
Dm_00001874-RA	11.4171	11.3318	11.2386	10.9775	10.9414	10.9273	10.9248	10.8872	10.8637	11.5578	11.5489	11.5956	11.8661	11.8207	11.8211	11.3849	11.3414	11.324	11.9775	11.9805	12.03
Dm_00001875-RA	13.5804	13.4618	13.5145	12.002	11.9894	12.0269	9.32857	9.28643	9.29304	10.6283	10.6578	10.6595	10.3556	10.1435	9.80482	10.8677	10.7623	10.8156	10.5316	10.4579	10.4696
Dm_00001876-RA	12.5613	12.7871	12.646	11.8531	11.7583	11.792	11.95	11.8766	11.9802	11.7799	11.8208	11.8122	11.3147	11.9511	11.7594	13.6518	13.6801	13.6583	12.1114	12.1679	12.1203
Dm_00001877-RA	9.5013	9.26687	9.44735	8.2438	8.46598	8.37186	8.53002	8.45629	8.40432	7.78029	7.61993	7.61417	8.94974	8.99378	8.79366	8.87035	8.82662	8.87461	8.56371	8.58246	8.56326
Dm_00001878-RA	7.9434	7.60148	7.93591	8.87442	8.84444	8.88771	8.27412	8.23809	8.2114	8.66786	8.59941	8.70245	8.91381	8.92287	8.99201	7.82586	7.93951	7.94636	8.33188	8.32941	8.4051
Dm_00001879-RA	10.6859	10.7356	10.6875	11.2039	11.1036	11.1405	10.8575	10.7689	10.8253	11.1478	11.1239	11.0783	10.4644	10.3271	10.4339	11.034	11.0183	11.0801	10.6687	10.6769	10.6677
Dm_00001880-RA	11.9519	11.7311	11.8791	11.8506	11.8353	11.8569	11.9022	11.8259	11.8383	12.0841	12.0453	12.0756	13.4809	12.9537	13.1844	11.4267	11.4973	11.4219	12.1869	12.1302	12.2206
Dm_00001881-RA	12.4779	12.4192	12.4649	13.0207	13.0326	13.0173	12.3053	12.329	12.3657	12.9284	12.9351	12.955	13.1056	12.9051	13.002	11.8659	11.8797	11.8305	13.0056	13.0104	12.9999
Dm_00001882-RA	7.97361	7.8102	7.88961	10.1304	10.0472	10.2005	10.0618	10.1189	9.99995	10.0889	10.0387	10.0453	10.5236	10.5652	10.1932	8.40181	8.30325	8.21356	10.9425	10.8882	11.0069
Dm_00001883-RA	11.1799	11.0728	11.1267	11.6006	11.7067	11.7202	11.1694	11.2702	11.22	11.4695	11.5078	11.4987	11.9454	12.0442	12.1162	11.9943	11.9634	12.0157	11.4187	11.3554	11.395
Dm_00001884-RA	9.68407	9.38848	9.67591	10.6394	10.5808	10.5223	10.2641	10.2848	10.3188	10.3187	10.2625	10.4071	10.5522	10.3217	10.3229	10.2357	10.2144	10.3006	10.2003	10.1782	10.0871
Dm_00001885-RA	8.01592	7.58681	7.79377	6.56478	6.473	6.20556	9.31014	9.29702	9.34839	9.90916	9.9715	9.89977	9.09348	9.55062	9.32578	11.68	11.7578	11.715	9.49461	9.40286	9.45157
Dm_00001886-RA	7.69291	7.16636	7.2392	7.19437	7.36983	7.47034	12.992	12.9121	12.9708	7.43782	7.6414	7.68011	7.79027	8.06896	8.44834	8.54682	8.44574	8.5365	7.20891	7.37065	7.29674
Dm_00001887-RA	10.5765	10.3556	10.5138	11.5355	11.5728	11.5235	9.58882	9.5518	9.58332	11.9105	11.9014	11.8736	11.8103	11.4563	11.5486	9.77957	9.65856	9.73068	11.7652	11.8138	11.8365
Dm_00001888-RA	11.8858	12.0607	11.9676	11.9161	11.8735	11.8624	11.7678	11.7213	11.7422	11.6313	11.6982	11.7511	11.4886	11.8532	11.982	12.7173	12.6798	12.6916	11.6903	11.7385	11.7098
Dm_00001889-RA	12.0982	12.2443	12.1345	12.085	12.0243	12.0343	12.2114	12.1299	12.2868	12.0572	11.9967	11.9888	12.0153	12.5218	12.8094	14.1364	14.2016	14.1997	12.5801	12.5914	12.6302
Dm_00001890-RA	9.79382	9.81918	9.88732	11.0738	11.1104	11.0852	10.4969	10.5384	10.4755	10.6677	10.6477	10.5817	11.5386	11.2663	11.5574	10.7485	10.9487	10.8354	10.4775	10.5434	10.5462
Dm_00001891-RA	9.80851	10.1083	9.96644	10.0416	10.124	10.1034	9.75228	9.63398	9.78735	9.61086	9.53539	9.59245	8.67533	8.89588	8.86336	10.1169	10.0733	10.0806	9.91245	9.87385	9.88197
Dm_00001892-RA	15.0237	14.9857	14.9886	13.857	13.8522	13.9363	14.4578	14.4862	14.4986	13.9787	13.9221	13.992	14.888	14.2876	14.2581	12.8799	12.8867	12.8785	13.9183	13.8889	13.9377
Dm_00001893-RA	10.4157	10.5562	10.4188	9.39968	9.38807	9.4466	10.0256	9.98216	10.1114	9.58545	9.52258	9.51425	8.28128	8.68843	8.59747	10.2321	10.2014	10.2117	9.63886	9.41374	9.49626
Dm_00001894-RA	9.3407	9.31702	9.34166	9.60764	9.64562	9.54226	9.05674	9.18385	9.11906	9.09404	9.40768	9.31193	11.5256	10.719	10.6241	8.86339	8.62192	8.59421	9.74357	9.68377	9.56998
Dm_00001895-RA	12.1481	12.1514	12.1163	14.3797	14.4908	14.4415	11.6057	11.553	11.5357	13.79	13.821	13.8093	12.4683	12.5046	12.6406	12.8244	12.8464	12.7713	12.9174	12.8864	12.9151
Dm_00001896-RA	4.05627	5.02536	4.41332	1.99988	2.06035	1.3212	4.87682	4.57937	4.64674	2.37322	2.72919	2.28176	4.07297	2.25448	2.6456	4.88074	4.40759	5.11195	2.51745	2.49244	2.31297
Dm_00001897-RA	7.72355	8.05087	7.86434	8.07668	8.15695	8.1869	9.22261	9.34575	9.3903	8.89616	8.63496	8.68517	7.82085	7.85263	7.54032	9.33118	9.25203	9.31602	8.36932	8.06598	8.1795
Dm_00001898-RA	11.7882	11.7527	11.8322	11.2825	11.3032	11.2784	11.7084	11.698	11.702	11.0882	11.0851	11.1615	11.11	11.4308	11.4258	11.945	11.8974	11.9791	11.4406	11.3982	11.4154
Dm_00001899-RA	7.34215	7.40627	7.48609	3.96125	3.52444	3.13877	5.89996	5.96005	6.00245	4.75488	4.40809	4.51803	3.27045	4.53448	2.92558	4.61423	5.04906	5.2086	3.38609	3.36756	3.97074
Dm_00001900-RA	12.0973	11.9979	12.0688	12.1122	12.1327	12.1	12.5401	12.534	12.4892	12.1038	12.0715	12.1012	13.1876	12.6576	12.8743	11.4164	11.3878	11.4022	11.9875	12.0739	12.0489
Dm_00001901-RA	8.69423	8.72756	8.63842	8.55899	8.80272	8.65196	8.75058	8.87369	8.71689	8.58781	8.67823	8.47231	6.93611	6.92022	7.05625	9.08602	8.97556	9.08473	8.21735	7.97025	8.09392
Dm_00001902-RA	10.533	10.6506	10.7593	9.82664	9.71863	9.85548	10.2248	10.2365	10.282	9.3363	9.287	9.36585	8.44155	9.06851	9.06437	11.7444	11.7016	11.7507	10.0981	10.0274	9.91857
Dm_00001903-RA	6.1392	6.18555	6.3798	6.40088	6.15208	6.02743	8.54989	8.60477	8.49386	5.99625	6.28131	6.12856	5.61366	4.99523	5.78552	6.29618	6.33956	6.56006	5.84739	6.10865	5.9687
Dm_00001904-RA	10.2688	10.4652	10.2088	9.90555	9.74637	9.87043	10.6461	10.6833	10.6586	9.94455	9.90922	9.91578	10.5936	10.5929	10.6492	11.0314	11.0531	11.0401	10.2791	10.2205	10.2496
Dm_00001905-RA	8.98002	9.02463	9.06591	10.0401	9.99485	10.0863	9.18047	9.26317	9.24421	9.95698	9.96444	9.93872	9.7262	9.43235	9.28309	8.66057	8.54911	8.5896	9.72684	9.6268	9.67979
Dm_00001906-RA	11.1054	11.1224	11.1165	11.7098	11.6148	11.7208	10.5633	10.4711	10.6052	11.5812	11.5565	11.5071	10.1368	10.459	10.0624	10.6441	10.7189	10.5846	10.7957	10.8472	10.8689
Dm_00001907-RA	11.6938	11.7505	11.7618	11.5514	11.5098	11.5182	11.8271	11.77	11.8992	11.7831	11.7648	11.7474	10.8508	11.2465	10.912	12.7448	12.7808	12.8152	11.3217	11.3586	11.4114
Dm_00001908-RA	11.1972	11.4711	11.3755	9.23121	9.00146	9.2282	9.56499	9.47981	9.64333	9.53594	9.53262	9.4566	8.73984	9.2703	8.87995	9.35965	9.47025	9.45609	9.18494	9.14312	9.38054
Dm_00001909-RA	11.1014	11.159	11.0779	10.2962	10.2381	10.3578	10.999	11.0031	10.9934	10.4561	10.448	10.419	10.1075	10.3999	10.2757	11.9235	11.9038	11.9144	10.7849	10.7462	10.7879
Dm_00001910-RA	11.7109	11.6109	11.6919	11.5067	11.5609	11.5269	10.3326	10.3486	10.4019	11.3584	11.4174	11.4384	10.2794	10.5088	10.2626	11.9544	11.899	11.9293	11.115	11.05	11.0596
Dm_00001911-RA	8.63024	8.56455	8.54093	9.04688	9.18745	9.16084	10.4482	10.6005	10.5209	9.44065	9.37775	9.39609	10.7229	11.0576	10.7787	12.6455	12.6614	12.5942	10.8945	10.9818	10.9139
Dm_00001912-RA	9.4312	9.42653	9.38522	10.3371	10.262	10.2293	9.33099	9.26148	9.42218	10.2807	10.3836	10.3944	10.8593	10.8393	11.0219	11.144	11.1001	11.1013	10.3824	10.2671	10.3484
Dm_00001913-RA	12.8047	12.6396	12.8486	11.5082	11.4061	11.5254	10.3228	10.3431	10.3714	11.7722	11.7813	11.8017	11.1583	11.143	11.1273	10.5224	10.5305	10.506	11.202	11.0839	11.2233
Dm_00001914-RA	10.4665	10.3004	10.2962	11.3968	11.386	11.4811	10.9912	11.0112	11.0446	11.2249	11.1728	11.1969	11.7195	11.4374	11.6557	11.2615	11.2042	11.2512	11.2998	11.2911	11.2676
Dm_00001915-RA	10.5027	10.4915	10.4054	9.72585	9.64396	9.58595	10.187	10.1207	10.1827	10.4696	10.5656	10.5283	10.2136	10.2399	10.0966	9.83618	9.72034	9.7854	10.5007	10.5167	10.5805
Dm_00001916-RA	10.3034	10.2047	10.2383	11.8318	11.8746	11.8212	11.0876	11.1508	11.1521	11.8447	11.8525	11.8628	10.2142	10.3101	10.5476	10.0354	10.1193	10.0162	11.314	11.4024	11.3361
Dm_00001917-RA	9.80972	9.7979	9.89886	1.80678	1.8767	1.00617	8.49913	8.55435	8.65373	1.94021	2.078	2.44798	1.80571	1.80934	2.28638	1.67879	1.94473	1.58661	4.50443	4.33165	4.69449
Dm_00001918-RA	6.74631	7.01542	7.00959	7.31572	7.23076	7.46018	7.67892	7.6857	7.84456	7.13773	7.17844	7.23663	6.59635	6.38068	5.92946	7.2906	7.32254	7.30349	6.61583	6.41846	6.19813
Dm_00001919-RA	10.1741	10.1022	10.1615	10.6901	10.6757	10.6426	10.1199	10.0022	9.9185	10.6752	10.8354	10.7513	12.9041	12.4848	12.9961	10.5814	10.5719	10.6008	10.5773	10.6363	10.5994
Dm_00001920-RA	11.044	11.1896	11.0953	10.1631	10.0396	10.0745	10.0417	10.0081	10.0834	10.9038	10.9858	10.8526	9.63188	10.0529	9.63979	10.8604	10.8994	10.8277	10.3817	10.4342	10.4348
Dm_00001921-RA	9.89537	10.021	9.86963	8.89919	9.01357	8.86048	9.42363	9.31829	9.41648	8.73276	8.78289	8.74362	8.12425	7.97441	7.87115	8.29314	8.37193	8.09627	8.85079	8.86199	9.07389
Dm_00001922-RA	6.91019	6.24385	6.72698	5.7722	5.6944	6.08091	6.29175	6.39251	6.31259	6.04225	6.07932	5.79502	6.49586	6.09759	6.21331	4.9631	4.68917	5.23769	5.58358	6.01344	5.84881
Dm_00001923-RA	12.6506	12.5625	12.682	10.9048	10.8173	10.9378	11.4355	11.4388	11.5018	10.8527	10.7934	10.8539	11.7957	11.8194	11.9501	9.87676	9.76591	9.78513	11.381	11.3435	11.3441
Dm_00001924-RA	9.69563	9.67979	9.5384	10.775	10.702	10.7109	10.5184	10.6334	10.709	10.2367	10.1962	10.2624	9.6653	9.54753	9.75803	11.3538	11.2743	11.34	10.0792	9.93211	9.92247
Dm_00001926-RA	10.6047	10.5341	10.6276	11.2244	11.0973	11.1467	10.3312	10.2438	10.2491	10.9499	10.9777	10.9094	11.5911	11.2655	11.4066	11.2323	11.1977	11.1713	10.846	10.861	10.8826
Dm_00001927-RA	5.77533	5.75722	5.59357	8.27158	8.27111	8.22647	7.2045	7.20261	6.91	7.80472	7.87992	7.90775	8.97317	8.06702	8.14587	5.06848	5.51251	5.66219	7.23677	7.42974	7.47042
Dm_00001928-RA	10.3018	10.5344	10.4129	10.9159	10.8577	10.8858	9.78167	9.82755	9.89362	10.4048	10.2456	10.3419	8.87061	9.23905	8.93949	11.5771	11.6183	11.5999	10.2098	10.1181	10.2227
Dm_00001929-RA	8.61515	8.83901	8.83604	8.65048	8.79931	8.79914	8.36419	8.40582	8.09789	8.92055	8.86566	8.54865	7.21816	7.91549	7.64099	10.2409	10.2195	10.2471	9.03278	8.78348	8.7656
Dm_00001930-RA	11.6977	11.4343	11.6061	10.8991	10.9035	10.9037	11.3606	11.3229	11.3948	10.5832	10.5546	10.6216	11.2695	10.965	11.1267	9.99113	10.0437	9.93619	10.3854	10.3997	10.4245
Dm_00001931-RA	8.99649	9.22689	9.042	5.28391	4.94655	4.33418	5.24517	5.64294	5.08829	5.72773	5.43781	5.32801	4.48436	5.71213	5.13128	4.52926	4.0901	4.32943	3.00523	3.78936	3.50748
Dm_00001932-RA	9.03424	9.00246	9.13032	8.73248	8.82857	8.72575	8.66965	8.66377	8.77445	8.70876	8.56653	8.53547	8.56484	8.30288	8.42045	7.52731	7.37925	7.5534	8.76302	8.70894	8.66796
Dm_00001933-RA	10.9254	10.7708	10.924	11.3197	11.2667	11.3358	11.0337	11.0905	10.9324	11.0403	11.0581	11.1377	12.2153	11.7095	12.4578	9.45447	9.4124	9.45998	11.341	11.397	11.3541
Dm_00001934-RA	10.0349	9.97764	9.94719	10.3938	10.4989	10.3828	9.95275	9.86958	9.71285	10.5713	10.5873	10.6221	10.5309	10.5733	10.5682	9.71238	9.63883	9.77675	10.4065	10.4084	10.3389
Dm_00001935-RA	7.77106	7.67164	7.61209	7.65536	7.88495	7.95404	7.26494	7.01075	7.01091	8.23921	8.21949	8.17847	8.14785	8.008	7.95268	8.28089	8.3933	8.63593	8.05566	7.99776	7.89822
Dm_00001936-RA	8.88718	9.07011	8.90999	6.28828	6.29204	6.30707	8.65445	8.71849	8.74379	8.16333	8.00546	8.29515	6.6198	7.1447	6.99254	7.83699	7.88917	8.04994	7.98095	7.91492	7.84652
Dm_00001937-RA	4.60172	4.45581	4.66528	3.0957	3.17782	4.0498	6.49802	6.69725	6.71022	4.79065	4.25051	4.25937	4.83356	3.6607	4.76303	5.27295	4.96442	4.98614	4.36047	4.0793	3.96736
Dm_00001938-RA	12.0002	11.9024	11.9717	11.7439	11.6864	11.7049	11.509	11.4551	11.5485	11.6554	11.6088	11.5805	11.9856	11.9553	11.9961	11.8208	11.8054	11.8289	11.5615	11.553	11.6307
Dm_00001939-RA	9.89492	9.63329	9.73647	10.0972	9.94083	9.9501	9.51456	9.45619	9.40764	9.74032	9.67936	9.70346	10.3481	10.2725	10.5411	10.3915	10.3649	10.3765	10.043	10.0769	10.0976
Dm_00001940-RA	10.4811	10.2444	10.4059	11.3228	11.2063	11.2636	10.6022	10.5372	10.6431	10.8934	10.862	10.8287	12.0569	11.3409	11.7515	11.3199	11.3733	11.3536	11.045	11.0856	11.0235
Dm_00001941-RA	9.90384	9.80415	9.89704	9.71823	9.72409	9.639	11.0616	11.1122	11.0801	9.92287	9.93538	9.96259	10.8866	10.765	10.991	9.45315	9.38478	9.3948	9.97483	10.0148	9.97355
Dm_00001942-RA	8.37363	8.40064	8.37782	8.80278	8.72455	8.76733	8.79745	8.80872	8.76303	9.14583	9.20843	9.11209	9.30575	9.97455	10.0975	9.70173	9.61664	9.57639	8.46764	8.598	8.45469
Dm_00001943-RA	9.42976	9.64921	9.50426	8.1039	8.21386	8.07558	8.22684	8.13859	8.19395	8.16961	8.26801	8.30167	8.88887	8.93599	8.98983	10.2582	10.337	10.3035	8.53534	8.61984	8.77613
Dm_00001944-RA	8.9406	9.04724	8.99776	9.43074	9.30132	9.42735	10.4765	10.5151	10.4513	10.4456	10.4143	10.3175	8.81067	8.94648	8.7892	10.9296	10.8726	10.8916	10.3581	10.2983	10.2407
Dm_00001945-RA	10.4157	10.4611	10.4311	10.257	10.3517	10.1751	8.07985	8.21045	8.15373	10.3535	10.482	10.3144	10.0167	10.2025	9.90783	10.989	11.0343	10.9135	10.3414	10.2742	10.2586
Dm_00001946-RA	10.7365	10.765	10.822	10.511	10.6451	10.5952	9.82165	9.78184	9.80523	10.5944	10.5431	10.6516	11.0777	11.5646	11.4399	12.694	12.6519	12.658	10.9795	11.0252	11.0507
Dm_00001947-RA	5.80965	5.47515	5.42506	3.96927	5.35834	4.49414	4.8641	5.33984	4.82124	5.42552	5.56607	5.58962	5.89474	6.27749	6.90807	5.12327	5.01257	5.48788	6.75186	6.76994	6.29924
Dm_00001948-RA	8.73773	8.66142	8.7435	7.81318	8.07218	7.82691	8.13754	8.38581	8.08373	7.71061	7.62895	7.66065	9.93413	9.84516	9.53703	8.16699	8.15608	8.19428	8.68123	8.78369	8.62204
Dm_00001949-RA	11.6028	11.8441	11.5375	9.99909	10.1838	10.0479	10.261	10.3207	10.2286	10.345	10.3315	10.2847	9.85685	10.3972	9.79308	10.9335	10.9927	11.0118	10.6548	10.6995	10.7011
Dm_00001950-RA	12.2054	12.1103	12.1477	12.4688	12.4453	12.4906	12.7052	12.7201	12.6825	12.5177	12.475	12.485	13.593	13.284	13.4016	11.8716	11.8453	11.858	12.433	12.4271	12.4865
Dm_00001951-RA	8.81391	8.926	8.91487	8.63952	8.57777	8.71765	10.3288	10.4295	10.4326	8.80108	8.56576	8.68445	6.28762	6.51052	6.74867	5.24088	5.23016	5.10528	8.22151	8.06325	8.0279
Dm_00001952-RA	11.5857	11.5559	11.6125	12.1729	12.2123	12.2546	11.6179	11.5892	11.5907	11.9075	11.8646	11.9041	12.5892	12.3192	12.4954	11.3481	11.2958	11.3808	11.8568	11.8664	11.8065
Dm_00001953-RA	9.54294	9.34355	9.50226	10.4577	10.3957	10.4273	10.1607	10.1845	10.2465	9.96236	9.98304	10.0328	10.1626	9.59696	10.0196	9.98972	9.87409	9.86949	9.89748	9.87804	9.82383
Dm_00001954-RA	8.04949	7.69109	8.10388	9.33399	9.45353	9.28949	8.7836	8.83707	8.73294	8.80634	8.796	8.78412	10.4982	10.0387	10.5168	8.3989	8.4334	8.46994	8.75139	8.69179	8.75877
Dm_00001955-RA	9.85297	9.53721	9.68837	10.3696	10.4257	10.4682	9.43725	9.32612	9.27239	9.46478	9.39001	9.54036	11.4126	11.0906	11.5172	8.87704	8.91089	8.73891	9.53542	9.58805	9.54368
Dm_00001956-RA	11.4919	11.7041	11.5173	11.3501	11.3887	11.4001	10.6562	10.6353	10.6664	11.2428	11.1552	11.0524	10.9603	11.3288	11.0673	12.9434	13.0992	13.0272	11.488	11.3663	11.4063
Dm_00001957-RA	7.71445	7.6068	7.54621	7.92853	7.85984	7.93436	8.10145	8.14599	8.20194	7.56743	7.69212	7.43088	7.6176	7.14145	7.67863	7.60775	7.70005	7.85279	6.98652	7.10832	6.93199
Dm_00001958-RA	8.21716	8.06694	8.33253	9.18289	9.12847	9.20973	9.37937	9.19231	9.25411	8.88265	8.82109	8.98286	9.60552	9.39098	9.74504	8.37861	8.43355	8.3322	8.87662	8.797	8.84759
Dm_00001959-RA	6.77285	6.73754	6.63094	7.79603	7.80586	7.64844	7.58877	7.47801	7.20592	7.41101	7.34694	7.44605	8.90499	8.49244	8.90971	6.224	6.14823	5.99359	7.18359	7.34471	7.47667
Dm_00001960-RA	5.60189	5.8634	5.34818	5.50458	5.35408	5.29982	5.0297	4.95797	4.47063	5.37849	5.25745	5.13999	4.23475	5.0703	4.71025	5.16662	5.49536	5.30799	4.80499	4.96859	4.42078
Dm_00001961-RA	9.57389	9.48947	9.46719	7.5708	7.40812	7.26654	8.10965	8.10196	8.11087	8.44488	8.39091	8.32867	7.38216	7.80445	7.57969	8.52258	8.67524	8.64664	7.66229	7.48578	7.41822
Dm_00001962-RA	8.44743	8.59807	8.34223	7.02158	6.70161	6.70649	7.80272	7.76084	7.70012	6.45383	6.38326	6.43929	5.52212	5.60629	5.83973	7.11957	7.06201	7.28286	6.87037	6.36702	6.36804
Dm_00001963-RA	6.56107	6.42564	6.34331	7.68425	7.71578	7.74179	6.93073	6.8652	6.82448	6.94428	7.12387	7.13309	8.37232	8.457	8.44035	7.2339	6.98748	6.99131	7.36877	7.17078	7.22332
Dm_00001964-RA	8.12479	8.3305	7.98496	8.08583	8.00198	8.01828	9.16811	9.19667	9.27687	8.78341	8.84841	8.91962	8.49115	8.95998	8.52584	8.63248	8.6265	8.67296	8.56324	8.49685	8.36681
Dm_00001965-RA	9.41591	9.58854	9.65614	11.2245	11.1955	11.2335	9.32184	9.27639	9.23431	10.8498	10.909	10.8485	9.19319	9.39396	9.47992	10.069	10.0609	9.96951	9.68218	9.61341	9.7587
Dm_00001966-RA	0.802844	0.962146	1.07227	0.306261	0.34355	-0.159903	6.0791	6.1827	6.1586	0.19973	0.00756153	-0.0808796	0.305689	0.130491	0.231605	0.236407	0.379206	0.184876	0.16115	-0.0473696	0.310104
Dm_00001967-RA	5.75946	5.65019	5.60577	10.8228	10.8046	10.8745	10.3044	10.3222	10.3189	10.4658	10.5108	10.4335	8.37548	8.95409	8.64059	5.93012	5.38504	5.67583	10.9228	10.8725	10.9131
Dm_00001968-RA	11.3969	11.3537	11.3178	13.0047	13.0414	13.009	11.2103	11.2179	11.1505	12.595	12.6459	12.6404	11.2211	11.1628	11.116	10.8253	10.7017	10.7571	12.2101	12.2487	12.2136
Dm_00001969-RA	9.7353	9.55696	9.61939	8.87564	8.82202	8.90668	9.13896	9.057	9.21482	8.71507	8.79572	8.78359	9.19486	8.8453	8.7127	6.95432	7.15874	7.20042	8.45939	8.46397	8.36254
Dm_00001970-RA	10.2263	10.2009	10.2013	11.4098	11.4479	11.4277	10.9123	10.7873	10.873	11.2173	11.322	11.381	10.0348	10.1398	10.1298	10.3585	10.4344	10.2576	10.6696	10.7587	10.8151
Dm_00001971-RA	9.2854	9.30407	9.28626	10.0961	10.1252	10.147	9.57067	9.65404	9.59634	9.6507	9.70692	9.73105	9.56125	9.45897	9.25522	9.99197	10.0204	9.99724	9.62763	9.52273	9.56634
Dm_00001972-RA	9.41218	9.29017	9.49981	10.7009	10.7488	10.791	9.87981	9.94618	9.90682	10.3665	10.414	10.3989	10.6073	10.4972	10.5048	9.63387	9.53627	9.70899	10.6647	10.5992	10.6454
Dm_00001973-RA	8.55348	8.38473	8.62361	10.1561	10.2248	10.3193	10.1353	10.1474	10.1856	9.7104	9.67835	9.72354	10.9814	10.953	10.9801	9.97829	9.90377	9.95878	10.6347	10.6236	10.624
Dm_00001974-RA	9.48006	9.29813	9.35348	8.94372	9.0581	9.05851	8.76486	8.62829	8.50112	9.07867	9.12012	9.08927	10.0143	10.2257	9.82553	8.9905	8.75221	8.86574	9.16779	9.24104	9.14254
Dm_00001975-RA	11.7635	11.7447	11.8326	10.881	10.9374	10.9432	10.8054	10.8575	10.8386	10.9174	10.9488	10.8865	10.8846	10.8928	10.6816	11.5279	11.4252	11.4753	11.0804	11.0799	11.0582
Dm_00001976-RA	-1.54101	-1.69109	-1.73231	-1.87765	-1.87098	-1.95008	-1.94113	-1.95739	-1.93981	-1.89581	-1.9259	-1.93887	-1.87775	-1.907	-1.8905	-1.88969	-1.86442	-1.89824	-1.9021	-1.93401	-1.87697
Dm_00001977-RA	9.09715	9.23227	9.14169	12.5602	12.4934	12.5356	11.8766	11.8466	11.9224	12.1354	12.1186	12.1539	10.8657	10.3933	10.5847	10.2071	10.315	10.1854	11.5171	11.4913	11.4868
Dm_00001978-RA	9.06557	9.18469	9.25832	6.88152	6.92196	7.07861	10.3209	10.3557	10.394	7.98756	7.79093	7.94821	9.85692	9.61103	9.97822	10.0492	10.0567	10.1861	8.96673	8.80497	8.7086
Dm_00001979-RA	11.3947	11.646	11.4856	11.8659	11.8821	11.8986	11.1017	11.0757	11.0613	11.3167	11.2667	11.1757	11.2868	11.5474	11.4246	13.1189	13.2282	13.1539	11.8174	11.7525	11.8575
Dm_00001980-RA	10.2899	10.3409	10.4168	11.6779	11.6896	11.685	11.4729	11.469	11.5588	11.5438	11.5419	11.4689	9.99184	10.0963	9.93835	10.2159	10.194	10.2953	11.0011	10.9631	11.0521
Dm_00001981-RA	10.4496	10.4956	10.3903	8.95146	9.35493	9.12124	9.42171	9.50205	9.4143	9.51715	9.55507	9.4285	9.93078	10.2083	10.151	10.9463	10.9304	10.9462	9.81175	9.92818	9.95785
Dm_00001982-RA	1.63568	1.80135	2.13302	0.943335	2.25074	0.891051	3.60081	3.94054	3.94685	1.24418	1.04829	1.64843	0.942837	2.10896	1.85646	2.08274	1.44588	1.79205	0.820428	1.8588	1.36573
Dm_00001983-RA	9.37969	9.4221	9.28568	12.044	11.9852	11.9289	10.9194	10.8436	10.9705	11.7499	11.8082	11.812	9.59187	9.73819	9.88815	9.38557	9.23887	9.35053	10.9411	11.0252	10.9943
Dm_00001985-RA	10.7265	10.8979	10.8019	1.76394	2.18581	1.72517	1.36142	1.82284	1.37744	1.18077	1.54498	1.09165	3.83818	1.44836	2.49919	2.50951	2.56553	2.40002	1.82705	2.13882	2.11765
Dm_00001986-RA	8.82719	8.8925	8.82542	8.73946	8.72471	8.70149	7.55212	7.68988	7.6903	8.711	8.86458	8.59854	7.94066	7.77407	7.79353	9.78806	10.0543	9.97483	8.89221	9.08492	9.05229
Dm_00001987-RA	7.36306	7.56209	7.76743	10.3536	10.4955	10.3164	9.55203	9.67022	9.6294	10.3612	10.383	10.4973	7.097	7.25665	7.84248	8.28883	8.21201	8.21722	9.62672	9.70984	9.58284
Dm_00001988-RA	9.81578	9.61244	9.59822	9.4904	9.53061	9.65461	9.36469	9.43919	9.4595	9.67817	9.66427	9.71943	9.99149	10.106	10.0995	9.76193	9.64224	9.63184	9.52612	9.50713	9.54233
Dm_00001989-RA	12.9869	12.9735	12.9505	10.0316	10.197	10.1066	13.6468	13.8351	13.6691	11.8592	11.8898	11.829	11.458	11.626	11.5108	11.0722	11.1138	11.0312	11.472	11.5116	11.4338
Dm_00001990-RA	7.50427	7.48105	7.56955	8.27646	8.22653	8.46277	7.79691	7.81186	7.9629	8.0281	8.02581	7.90801	8.17738	7.78277	8.186	8.44253	8.53056	8.38249	7.76499	7.88399	7.707
Dm_00001991-RA	8.64729	8.38641	8.48404	10.2106	10.1872	10.1524	9.19754	9.20807	8.9964	9.96456	10.0876	10.0343	10.381	10.1573	10.043	9.02436	8.98303	8.96921	9.73317	9.66623	9.5779
Dm_00001992-RA	6.58023	6.38385	6.36142	6.46507	6.36369	6.52551	8.56102	8.72023	8.63085	5.54206	5.63153	5.66854	6.73595	6.98595	6.14928	4.48389	4.43936	5.25086	6.31103	6.4061	5.99651
Dm_00001993-RA	8.46162	8.27271	8.4053	8.09423	7.91915	8.12409	8.59628	8.83894	8.64919	7.71519	7.86687	7.67731	9.71502	8.62858	8.37011	7.7771	7.69325	7.52362	8.15372	8.36136	8.29947
Dm_00001994-RA	8.75923	8.83824	8.80791	8.95403	9.04835	9.06027	9.22129	9.34917	9.32902	9.30092	9.22773	9.32962	8.93235	9.14813	9.19698	8.50385	8.45538	8.49789	9.33176	9.3073	9.25237
Dm_00001995-RA	12.2342	12.3681	12.256	12.2923	12.3561	12.2981	10.3859	10.4976	10.432	12.1306	12.0944	12.0191	12.1141	12.4063	11.9351	11.2283	11.2658	11.1987	12.2006	12.2985	12.2335
Dm_00001996-RA	8.3456	8.21624	8.34652	9.2886	9.12212	9.08657	7.35457	7.331	7.21027	9.43321	9.38026	9.46271	10.0348	10.1532	10.3001	9.01827	9.03006	8.99102	9.48604	9.59971	9.57402
Dm_00001997-RA	9.42306	9.27338	9.39521	9.97718	10.0442	10.1184	8.28039	8.39494	8.4226	10.3156	10.2507	10.1926	9.29099	9.18597	8.91606	9.75553	9.79218	9.88769	10.391	10.2516	10.2702
Dm_00001998-RA	10.1287	10.0693	10.1581	8.617	8.81565	8.70107	10.6935	10.6563	10.6269	9.45239	9.47268	9.587	9.97043	10.0546	10.2373	9.53542	9.29881	9.47022	9.29677	9.33158	9.30787
Dm_00001999-RA	7.39219	7.39239	7.28569	7.59758	7.54832	7.49155	7.67003	7.76337	7.77117	8.84365	8.76668	8.86913	3.7681	6.18958	6.51139	6.92218	6.79678	6.82475	6.84102	6.79506	7.05689
Dm_00002000-RA	11.05	10.9306	10.9791	10.7223	10.7096	10.5988	11.3364	11.4099	11.3145	10.875	10.8686	10.8359	10.073	10.4673	10.6849	10.6172	10.5888	10.663	10.7822	10.777	10.799
Dm_00002001-RA	10.2481	10.254	10.2195	10.5949	10.6338	10.5032	10.2368	10.3751	10.286	10.6153	10.6816	10.5498	10.4678	9.88505	9.9801	8.26054	8.24006	8.1958	10.0033	10.1731	9.97859
Dm_00002002-RA	9.59841	9.30533	9.61894	11.2333	11.1668	11.2206	8.09375	7.97613	8.04394	11.1114	11.1019	11.1583	12.4258	12.1718	12.4309	11.5204	11.5321	11.5546	11.4171	11.4169	11.4107
Dm_00002003-RA	13.0195	13.3749	13.143	12.0704	12.0816	12.0615	12.4594	12.4276	12.4656	11.7965	11.8148	11.6892	11.6086	12.4867	12.4094	13.9077	13.8989	13.9201	12.3571	12.3951	12.3502
Dm_00002004-RA	12.1873	12.0596	12.2066	12.5566	12.5791	12.6073	12.5132	12.5382	12.4928	12.624	12.5228	12.5851	12.9681	12.6397	12.8322	12.0663	12.0893	12.0361	12.4357	12.4709	12.4534
Dm_00002005-RA	8.48462	8.69837	8.70375	5.24442	5.24464	5.2341	7.6999	7.66208	7.85262	5.93136	5.84485	5.78191	4.78107	4.52328	5.35502	5.7199	5.91562	5.73308	5.00591	4.82329	4.72362
Dm_00002006-RA	9.87722	9.68165	9.92881	7.84277	7.91782	8.03454	9.57372	9.49272	9.48218	8.1749	8.23548	8.29367	10.6275	10.3935	10.8726	10.0496	10.0388	10.0045	9.15131	9.18561	9.1479
Dm_00002007-RA	8.50183	8.36903	8.53323	10.3439	10.3625	10.3346	7.74587	7.74271	7.81572	10.5905	10.5304	10.6188	11.1575	10.8888	10.496	7.66887	7.78481	7.68789	9.53101	9.63646	9.64217
Dm_00002008-RA	10.4516	10.5789	10.514	9.49025	9.59282	9.56049	10.5045	10.4667	10.3909	10.1668	10.0651	10.1082	10.703	11.2523	11.1301	12.0537	12.0602	12.0496	10.9209	10.9517	10.8745
[truncated: 16,710 more rows]

## Sheet: S1BFig
DmID	Root_mean_FPKM	Flower_mean_FPKM	Petiole_mean_FPKM	Trap_mean_FPKM	Rim_mean_FPKM	Glands_mean_FPKM	Hair_mean_FPKM
Dm_00000001-RA	33.4071	45.6421	25.7055	23.5821	23.5238	35.1741	21.8672
Dm_00000002-RA	18.2188	34.5503	26.0274	26.0472	23.6475	20.3316	25.5653
Dm_00000003-RA	21.4768	13.1082	15.5505	31.2994	31.5997	59.1723	37.4701
Dm_00000004-RA	14.2706	17.8523	15.2802	21.9592	18.2484	70.1796	27.0595
Dm_00000005-RA	22.2404	20.1769	18.5981	24.8523	23.408	14.7722	34.8919
Dm_00000006-RA	41.5068	25.398	32.8264	45.5023	42.6011	32.3035	42.5131
Dm_00000007-RA	40.8748	32.8572	45.5058	39.2391	39.0066	40.6434	45.7608
Dm_00000008-RA	8.22106	18.8284	3.58224	3.47579	5.86228	0.716925	3.27391
Dm_00000009-RA	41.0244	31.3104	50.5965	66.9326	60.1247	91.1351	61.067
Dm_00000010-RA	70.3697	67.8396	39.0061	68.3449	62.368	22.2723	74.0415
Dm_00000011-RA	530.823	320.741	410.926	351.563	261.279	1324.04	184.902
Dm_00000012-RA	23.3246	44.7308	4.88117	5.13582	6.86069	1.40854	9.20858
Dm_00000013-RA	121.599	110.84	179.275	156.469	146.326	323.142	155.692
Dm_00000014-RA	33.3677	51.4831	86.3619	57.8397	73.7573	62.3788	29.5788
Dm_00000015-RA	6.61489	3.58946	7.241	12.8393	8.44114	12.067	43.1116
Dm_00000016-RA	35.4577	21.3386	58.6808	60.2153	48.6204	74.8348	75.2404
Dm_00000017-RA	24.2212	40.389	3.20351	4.37581	4.70927	1.01274	4.59599
Dm_00000018-RA	45.5489	30.3905	42.7074	45.5001	39.1861	48.4226	71.0934
Dm_00000019-RA	9.93488	13.1794	2.68323	3.38442	6.06314	0.713658	11.5432
Dm_00000020-RA	0.50331	0.77319	0.660038	0.831879	0.702007	0.181535	1.61335
Dm_00000021-RA	16.19	27.9722	92.0311	44.3593	65.5149	7.57338	27.7505
Dm_00000022-RA	12.7437	28.5669	28.2926	16.5838	21.2299	8.83518	4.86217
Dm_00000023-RA	24.3053	34.4869	37.604	33.1728	33.6564	31.227	54.3836
Dm_00000024-RA	192.845	937.462	428.261	1356.54	1997.76	3202.01	1437.5
Dm_00000025-RA	28.8144	30.679	39.3497	29.9316	35.0136	43.6483	45.4743
Dm_00000026-RA	61.6363	32.8546	72.9672	65.3575	70.0017	54.2414	103.381
Dm_00000027-RA	0.0260404	1.08452	0	0.0150206	0	0	0
Dm_00000028-RA	156.752	88.7911	66.2299	87.7499	80.6268	231.274	38.5246
Dm_00000029-RA	91.118	129.863	132.163	102.868	125.654	165.158	105.463
Dm_00000030-RA	29.9244	25.8454	26.4102	26.6188	28.7339	22.4747	43.898
Dm_00000031-RA	82.6146	50.3719	85.0515	79.4953	92.2359	78.1617	72.455
Dm_00000032-RA	3.21674	4.35294	2.99791	1.51497	3.05256	0.659198	1.36304
Dm_00000033-RA	15.8851	6.64818	13.0819	24.5331	25.7583	6.28158	11.0907
Dm_00000034-RA	8.97984	9.57846	4.90609	6.4085	6.28072	21.6496	8.1226
Dm_00000035-RA	17.3693	13.9111	11.9116	21.0669	12.6601	18.6223	48.4039
Dm_00000036-RA	84.4568	65.8184	205.294	189.437	311.094	61.4932	151.955
Dm_00000037-RA	420.269	257.305	454.929	407.612	539.381	460.941	178.593
Dm_00000038-RA	3.12718	13.2255	0.61926	0.256796	1.04934	0.0634231	0.226629
Dm_00000039-RA	252.259	897.103	304.455	400.264	882.244	24.2187	224.285
Dm_00000040-RA	1.74099	3.67878	4.42853	5.18262	21.9346	3.62647	43.8778
Dm_00000041-RA	10.4337	19.4232	17.5316	18.0751	20.8354	8.90477	39.591
Dm_00000042-RA	104.297	53.2136	100.422	123.545	98.5166	101.708	141.349
Dm_00000043-RA	3.05272	8.46478	4.74282	4.85755	3.84809	1.89987	8.39664
Dm_00000044-RA	368.154	210.503	187.568	228.074	184.514	366.995	123.231
Dm_00000045-RA	2.95829	6.87969	8.23487	7.07886	8.74528	5.25863	18.0007
Dm_00000046-RA	7.5845	19.1065	18.1691	16.4899	18.2864	21.8407	23.5437
Dm_00000047-RA	9.94693	16.9929	8.2615	57.9225	9.31014	234.855	74.9046
Dm_00000048-RA	23.9252	4.8299	17.9826	31.3687	56.8265	98.4396	28.9845
Dm_00000049-RA	31.0406	34.4709	55.1016	39.7113	42.9523	87.2735	32.4798
Dm_00000050-RA	16.9562	11.9349	92.5529	28.3839	62.7848	7.47528	23.2417
Dm_00000051-RA	53.0167	15.1405	21.5782	31.6585	34.9126	25.3001	29.0611
Dm_00000052-RA	0.480343	0.0417593	0.522383	0.854626	1.55332	0.199242	0.889593
Dm_00000053-RA	29.9701	3.22892	12.4008	23.7942	19.7411	43.387	23.4757
Dm_00000054-RA	0.704938	1.39583	0.00427328	0.316899	0.0685661	0.0193672	0.0651056
Dm_00000055-RA	3.79358	3.46974	0.0560587	0.318685	0.0460202	0.0926808	0.0286865
Dm_00000056-RA	417.018	45.8957	128.791	103.552	179.614	160.238	90.9664
Dm_00000057-RA	183.529	37.8505	16.5611	32.9819	35.8872	13.2778	25.1208
Dm_00000058-RA	4.32722	35.2756	2.02815	1.88997	7.43802	0.258971	1.02355
Dm_00000059-RA	1.5075	6.0745	0.0469725	0.0638795	0.14133	0.0419786	0.104954
Dm_00000060-RA	15.2974	57.963	1.25079	3.51467	13.9235	0.221661	3.35681
Dm_00000061-RA	46.3436	71.7343	7.08816	14.5521	8.97995	17.2133	16.0776
Dm_00000062-RA	7.1265	9.91052	19.5864	12.6958	24.3176	5.40005	4.87105
Dm_00000063-RA	107.055	120.863	109.89	70.9491	76.7524	60.962	25.6428
Dm_00000064-RA	15.6133	9.36053	8.74807	16.1908	11.7708	34.9918	13.709
Dm_00000065-RA	1.41851	1.49832	0.290803	0.193926	0.469885	0.459891	2.23541
Dm_00000066-RA	2.56715	10.5609	3.35034	4.08794	4.65684	0.865268	6.4388
Dm_00000067-RA	8.0217	5.69036	4.93134	5.03354	5.50977	8.26414	5.57061
Dm_00000068-RA	582.313	310.231	435.835	397.993	338.4	728.885	213.987
Dm_00000069-RA	1.5492	8.35404	29.2996	7.60109	29.5015	5.15901	12.7245
Dm_00000070-RA	21.896	28.969	32.5722	26.576	25.1919	42.3295	30.62
Dm_00000071-RA	507.771	120.188	144.534	90.9639	140.136	61.0698	37.5851
Dm_00000072-RA	19.6611	30.4407	18.9559	12.4249	17.7483	12.6083	2.89403
Dm_00000073-RA	0	0	0	0	0	0	0
Dm_00000074-RA	6.45821	31.5183	7.59128	11.0357	7.57359	6.44928	17.1074
Dm_00000075-RA	3.53226	18.0829	3.88343	8.03407	14.2408	2.81598	4.16115
Dm_00000076-RA	58.6518	23.2431	39.6601	32.0136	40.9926	124.796	53.7892
Dm_00000077-RA	49.8826	44.931	37.4375	43.1939	39.5778	72.5228	39.0775
Dm_00000078-RA	124.332	48.0532	56.7035	25.707	29.6614	22.2192	17.6654
Dm_00000079-RA	136.068	32.7631	65.474	60.8401	148.254	107.014	77.6482
Dm_00000080-RA	44.4661	39.1158	123.708	36.5609	131.072	25.8832	39.8902
Dm_00000081-RA	23.3799	51.829	251.904	160.734	253.893	51.7743	53.4929
Dm_00000082-RA	14.9221	23.5732	9.61494	15.2694	14.5365	13.867	21.9057
Dm_00000083-RA	97.867	8.63158	36.135	83.6737	41.6665	5.69777	38.8902
Dm_00000084-RA	117.785	40.1056	40.1697	54.6648	41.7603	144.846	24.3708
Dm_00000085-RA	117.304	132.748	66.6489	92.0909	87.6279	146.44	39.6338
Dm_00000086-RA	34.8343	12.7417	14.4731	15.8412	17.0017	15.3425	23.6393
Dm_00000087-RA	6.21632	5.6574	11.2387	8.65591	8.73433	9.2371	8.64725
Dm_00000088-RA	3.27846	2.45729	1.12048	0.754991	0.712584	0.851596	2.66261
Dm_00000089-RA	69.8121	2.6283	52.277	26.534	37.5761	148.708	42.9162
Dm_00000090-RA	34.4777	32.4618	20.7814	18.95	21.6786	19.2376	27.1741
Dm_00000091-RA	42.0915	36.4413	71.2067	59.2219	71.3041	40.2155	58.348
Dm_00000092-RA	4.22322	4.38204	2.24068	4.11634	3.91529	4.97643	5.07311
Dm_00000093-RA	4.66841	3.31632	3.72682	2.71333	2.46739	8.28829	2.15268
Dm_00000094-RA	267.359	6.2781	0.038185	0.023012	0.112282	0.292242	0.13265
Dm_00000095-RA	52.1492	49.5754	70.1523	48.2092	74.5245	46.5309	31.8365
Dm_00000096-RA	40.2215	29.8169	15.5563	26.9095	21.43	35.3113	13.6556
Dm_00000097-RA	45.741	36.7215	30.0035	37.3675	26.3129	76.706	41.2034
Dm_00000098-RA	8.9315	7.32833	11.76	8.46931	10.5109	10.766	9.15185
Dm_00000099-RA	81.1454	39.7347	22.7394	34.0752	24.3884	149.21	23.7542
Dm_00000100-RA	37.6548	27.6471	8.76482	16.4156	14.2655	25.6103	5.60447
Dm_00000101-RA	0.686332	4.31385	1.92781	1.39441	0.982163	2.71265	1.19608
Dm_00000102-RA	53.6592	41.2984	55.4455	50.7717	47.2612	69.3363	65.7251
Dm_00000103-RA	151.274	122.499	180.752	122.265	157.295	143.359	110.235
Dm_00000104-RA	157.545	80.9543	86.2526	95.6368	73.8874	257.341	90.3411
Dm_00000105-RA	353.581	1088.74	5429.63	1659.48	3769.15	183.63	131.142
Dm_00000106-RA	42.5557	15.4217	10.838	19.1494	26.9634	5.8931	11.6477
Dm_00000107-RA	13.6217	11.8887	7.26203	10.9016	3.62595	2.79765	2.61572
Dm_00000108-RA	40.1062	49.4476	14.8438	18.2289	8.0458	43.0897	47.6298
Dm_00000109-RA	9.39696	22.6391	15.3667	14.3734	12.7036	23.5122	31.839
Dm_00000110-RA	4.8775	8.46377	2.4541	2.88613	2.64775	2.70814	3.60865
Dm_00000111-RA	0.135446	34.9206	0.044825	0.103863	0.17203	0.0381855	0.536016
Dm_00000112-RA	133.705	43.7312	56.3388	70.6575	107.663	71.0647	139.638
Dm_00000113-RA	38.6231	12.2889	1.55895	4.39473	2.75054	11.5433	4.0552
Dm_00000114-RA	68.8032	5.99112	3.77498	6.90278	5.22183	11.1717	4.59705
Dm_00000115-RA	135.395	55.4642	94.3068	78.8902	84.7722	57.5833	107.983
Dm_00000116-RA	11.2306	18.7483	0.483482	4.0426	6.0065	0.482278	4.79945
Dm_00000117-RA	943.576	449.805	749.132	603.863	384.163	1460.28	361.404
Dm_00000118-RA	7.12042	1.45255	24.1385	19.4223	7.08806	2.46494	20.1977
Dm_00000119-RA	132.747	147.033	126.366	132.57	114.12	141.805	104.019
Dm_00000120-RA	344.665	284.832	333.561	349.15	224.29	1358.21	475.814
Dm_00000121-RA	76.0522	34.6468	45.9776	47.5147	40.2397	108.395	33.8318
Dm_00000122-RA	4.91562	8.96292	6.50288	5.95638	5.55946	4.99714	10.1394
Dm_00000123-RA	12.4335	11.064	11.0311	12.6207	10.9901	21.2537	9.31
Dm_00000124-RA	21.6332	2.62201	4.55549	2.56568	3.41193	2.19771	2.48377
Dm_00000125-RA	25.1656	33.1501	36.1097	55.544	62.981	26.9585	40.8106
Dm_00000126-RA	70.2688	120.32	276.12	247.443	500.745	212.133	281.521
Dm_00000127-RA	9.07094	16.0058	2.01631	12.2808	2.28354	7.84038	7.95049
Dm_00000128-RA	147.686	1013.02	4330.33	1628.09	3115.95	196.376	78.2727
Dm_00000129-RA	1.70498	2.94644	4.02475	2.66393	12.3264	0.0806878	0.804023
Dm_00000130-RA	1.41995	1.34635	1.77877	0.880699	1.81117	0.904866	1.58981
Dm_00000131-RA	58.1714	38.0061	29.0992	24.4596	29.5226	8.90941	24.9019
Dm_00000132-RA	31.0622	34.3924	80.2945	121.816	129.898	62.9664	39.9958
Dm_00000133-RA	168.726	36.6676	108.028	96.3045	100.753	260.825	92.7394
Dm_00000134-RA	82.7699	41.5172	4.81586	19.639	15.8055	13.071	60.5373
Dm_00000135-RA	24.5241	20.4943	12.6481	14.4907	11.9248	44.7969	8.01656
Dm_00000136-RA	80.7706	59.4842	100.327	68.0096	68.4162	128.387	59.0275
Dm_00000137-RA	485.916	95.9731	275.954	172.448	124.941	779.549	148.626
Dm_00000138-RA	4120.22	2793.41	2733.41	4366.27	2895.53	1606.25	5084.08
Dm_00000139-RA	0.340819	0.202922	0.0472974	0.208919	0.14784	0.950096	0.762174
Dm_00000140-RA	185.917	76.0785	132.537	74.3004	94.2365	245.289	137.329
Dm_00000141-RA	2.28001	0.31234	0.376427	0.1987	0.398198	0.101476	0.496365
Dm_00000142-RA	0.541903	1.30567	0	0	0.0444549	0	0
Dm_00000143-RA	15.4412	10.397	11.2677	14.4533	13.6127	16.2391	13.4083
Dm_00000144-RA	11.4068	12.0514	10.0643	15.1117	10.8044	60.5126	17.3339
Dm_00000145-RA	3.55365	6.08192	5.53295	6.28441	5.27507	11.5273	13.5044
Dm_00000146-RA	49.4377	54.9823	114.307	61.7165	117.234	46.531	27.5987
Dm_00000147-RA	24.8864	27.527	31.2498	25.3122	22.1638	29.1577	27.278
Dm_00000148-RA	24.1442	25.0476	26.9394	25.1818	25.8214	25.166	37.6882
Dm_00000149-RA	3.5289	19.9331	63.18	25.6028	47.1244	2.23936	21.1974
Dm_00000150-RA	79.9931	73.1765	175.432	133.788	152.827	116.456	82.3636
Dm_00000151-RA	16.7104	20.527	23.1184	18.4776	19.0569	22.4518	20.2875
Dm_00000152-RA	9.68435	16.4126	1.18863	4.0542	1.31409	13.8337	3.59888
Dm_00000153-RA	0.00756977	0	0	0	0	0	0
Dm_00000154-RA	5.43759	6.75125	7.31978	6.60508	6.04516	11.95	13.4577
Dm_00000155-RA	32.2862	17.1881	32.05	17.0324	18.6843	9.14981	21.3619
Dm_00000156-RA	13.5151	13.9245	8.64225	6.13317	7.31076	4.64221	4.60199
Dm_00000157-RA	8.28319	11.6133	7.5565	5.69197	6.89317	4.19588	8.09386
Dm_00000158-RA	1.93009	3.26031	4.24371	1.91267	2.92824	1.5505	12.9668
Dm_00000159-RA	861.79	1087.37	1256.89	1348.47	1351.02	2319.7	618.094
Dm_00000160-RA	20.7485	24.4313	36.8579	28.5465	49.3708	16.7723	42.6424
Dm_00000161-RA	16.0832	8.22435	9.85113	11.9374	10.1314	12.6386	25.274
Dm_00000162-RA	0.127236	6.30833	0.0170601	0.0581986	0.0231096	0.0830268	0.0325748
Dm_00000163-RA	12.4581	16.8481	20.267	33.0859	28.9226	25.7299	9.27189
Dm_00000164-RA	20.4784	125.168	86.3961	76.7745	98.6735	31.7735	82.535
Dm_00000165-RA	54.2134	43.5576	82.3584	89.3487	56.0403	126.565	36.2291
Dm_00000166-RA	25.7013	31.0799	5.58425	5.34843	6.8342	7.76437	6.57219
Dm_00000167-RA	0.0661145	0.057198	0.00684567	0.014229	0.0284631	0.00926131	0.0544341
Dm_00000168-RA	0.0415124	0.00749738	0.0135135	0.0316026	0.0293408	0.0123407	0.0156587
Dm_00000169-RA	86.5871	149.425	40.6154	18.3758	31.9516	6.30203	12.5047
Dm_00000170-RA	236.053	302.321	36.6215	41.5888	41.265	77.7877	22.8437
Dm_00000171-RA	64.5324	96.6541	344.343	164.621	289.82	178.416	129.329
Dm_00000172-RA	64.8275	19.6084	28.5797	18.5826	22.5806	16.5357	25.357
Dm_00000173-RA	274.699	99.1184	268.816	196.619	215.227	181.52	109.812
Dm_00000174-RA	27.4963	24.7621	20.6103	21.707	17.9688	30.864	24.8432
Dm_00000175-RA	284.794	136.199	117.46	133.511	122.831	242.761	83.8906
Dm_00000176-RA	9.46029	26.4737	96.2967	29.6374	76.345	5.52522	9.28906
Dm_00000177-RA	192.584	20.991	232.07	34.5156	123.453	4.79017	98.4781
Dm_00000178-RA	0.242488	0.0236929	0.141911	0.0167616	0.0840433	0.00954076	0
Dm_00000179-RA	254.061	38.0168	382.868	124.54	377.093	6.40944	55.4012
Dm_00000180-RA	2.23039	7.54558	1.41719	1.83485	1.39219	1.23722	3.05654
Dm_00000181-RA	7.66548	22.7203	2.79897	5.75566	3.47274	4.74135	4.57605
Dm_00000182-RA	16.6836	64.266	1.48943	1.52293	4.34369	1.00208	6.31553
Dm_00000183-RA	91.5872	58.4324	45.0855	57.71	49.26	53.612	96.5583
Dm_00000184-RA	109.893	143.586	79.6859	79.077	64.45	134.026	67.7666
Dm_00000185-RA	30.2039	29.4524	39.1067	33.8606	41.5201	34.6893	36.167
Dm_00000186-RA	7.3821	9.10837	4.51696	5.58745	4.71688	9.45963	11.4155
Dm_00000187-RA	25.2023	57.5017	112.587	35.14	57.7077	11.3792	14.7281
Dm_00000188-RA	9.9197	24.9589	63.1678	41.485	56.4348	11.0748	138.535
Dm_00000189-RA	27.5371	40.8178	92.9264	67.5191	96.9024	31.9018	53.6481
Dm_00000190-RA	75.6991	8.36512	3.22313	1.26182	1.94855	0.251756	0.961986
Dm_00000191-RA	27.426	22.7205	175.573	69.7718	190.532	26.3238	28.2443
Dm_00000192-RA	344.109	59.1222	263.091	145.933	200.091	80.9287	39.1661
Dm_00000193-RA	540.834	92.0954	26.0258	13.6379	54.3164	11.7022	4.45827
Dm_00000194-RA	2.8929	0.884194	0	0	0.0512684	0	0
Dm_00000195-RA	149.188	167.895	67.6506	96.7661	66.7751	215.341	60.4004
Dm_00000196-RA	0.407627	0.369726	0.424031	0.478046	0.398011	0.71049	0.0307189
Dm_00000197-RA	50.3129	274.772	0.501746	1.43142	1.27576	0.470166	2.63682
Dm_00000198-RA	113.092	48.9327	67.8409	88.8549	87.4019	154.375	72.6641
Dm_00000199-RA	6.63101	2.13545	11.2937	28.0065	34.1155	52.6675	51.0234
Dm_00000200-RA	48.3238	50.6031	75.1701	70.0486	59.6076	52.945	62.9178
Dm_00000201-RA	49.0565	6.63104	62.3764	46.9839	68.7466	54.6951	17.8214
Dm_00000202-RA	14.5658	29.8508	8.94172	6.43063	11.3459	14.3023	4.58381
Dm_00000203-RA	44.3107	37.8948	40.2648	38.8936	35.6061	109.867	32.3806
Dm_00000204-RA	38.7659	109.617	109.799	74.9125	77.5551	146.496	86.9557
Dm_00000205-RA	0.0645323	0	0.0352447	0.431305	0.324208	0.61028	0.221667
Dm_00000206-RA	11.0394	24.5497	3.012	11.2724	3.76124	29.6933	23.3723
Dm_00000207-RA	45.522	34.384	27.7327	30.6496	34.2273	23.8846	54.2869
Dm_00000208-RA	46.7553	70.4197	67.3396	57.9575	55.9932	55.6363	50.6853
Dm_00000209-RA	25.8761	8.55424	11.856	7.04968	8.68102	19.6907	5.74926
Dm_00000210-RA	18.3954	6.58336	11.7659	5.48388	6.7569	11.9037	10.8831
Dm_00000211-RA	1282.53	676.682	517.957	277.916	263.162	864.423	57.3209
Dm_00000212-RA	1.57675	0.700115	0.0256924	0.0224359	0	0.0347585	0.0423875
Dm_00000213-RA	19.0572	21.3929	15.4138	18.8957	15.733	19.5219	32.8216
Dm_00000214-RA	29.0211	55.8732	47.8416	33.0935	42.2559	93.5546	22.2825
Dm_00000215-RA	28.1062	119.221	345.613	172.156	278.651	33.522	22.2589
Dm_00000216-RA	68.1583	260.516	130.515	77.3788	103.499	145.657	100.782
Dm_00000217-RA	36.9216	33.0476	46.852	22.0775	27.9524	104.36	11.811
Dm_00000218-RA	21.1426	30.6234	0.14441	0.303009	1.17313	0.186951	0.971198
Dm_00000219-RA	16.0702	11.3478	14.4207	18.3424	16.3397	23.7419	38.5355
Dm_00000220-RA	11.7813	6.01371	8.25486	7.73164	8.8301	11.5756	3.90661
Dm_00000221-RA	6.59118	11.8324	2.50041	3.9613	4.23394	1.65388	4.70648
Dm_00000222-RA	12.7583	26.9488	41.0227	30.6434	38.7006	15.4644	31.1633
Dm_00000223-RA	106.655	75.9666	83.7677	82.8916	73.326	181.063	92.4599
Dm_00000224-RA	52.0278	37.9982	37.8465	53.1354	39.5777	73.9997	37.2228
Dm_00000225-RA	71.9715	58.0478	56.3544	59.5699	62.514	59.1998	77.5929
Dm_00000226-RA	209.426	265.99	179.921	267.196	140.897	1026.34	101.183
Dm_00000227-RA	6.70606	12.8049	18.4819	12.3749	19.1838	8.68736	7.17414
Dm_00000228-RA	99.4868	119.814	48.0607	66.9842	60.9488	182.453	51.9228
Dm_00000229-RA	21.8448	17.0685	31.3193	18.0019	18.2986	29.0099	20.7879
Dm_00000230-RA	11.8191	13.7554	7.28087	8.77318	7.12606	11.2795	13.1834
Dm_00000231-RA	97.2978	91.8014	26.5641	41.2874	71.7394	27.1396	50.7467
Dm_00000232-RA	8.39056	18.3909	3.523	6.22991	6.64237	1.22403	11.8889
Dm_00000233-RA	81.4881	42.154	96.3795	75.6418	95.7204	94.4294	67.6925
Dm_00000234-RA	42.2541	51.1851	9.757	12.5815	13.9383	27.8109	5.16733
Dm_00000235-RA	46.5756	52.0972	30.43	34.943	37.849	52.7617	22.3934
Dm_00000236-RA	32.0166	14.1373	18.3809	19.5553	15.8016	27.5118	26.1942
Dm_00000237-RA	76.2	25.2325	38.1505	36.4525	33.8975	63.6201	50.6087
Dm_00000238-RA	178.635	97.2211	115.461	128.332	106.976	198.534	110.136
Dm_00000239-RA	40.4103	192.563	350.523	282.566	395.018	80.5822	82.7329
Dm_00000240-RA	3.3662	10.9544	0.636196	3.13565	1.55634	7.77672	6.2012
Dm_00000241-RA	5.03877	18.6347	2.49969	11.0501	5.35029	8.3093	6.84872
Dm_00000242-RA	108.993	106.002	53.9547	79.9906	54.0778	181.598	60.7242
Dm_00000243-RA	48.5829	62.5296	58.1033	65.7434	52.7982	54.7027	49.7201
Dm_00000244-RA	38.5268	19.3926	33.4344	28.7533	42.2252	26.1673	47.0167
Dm_00000245-RA	326.799	246.456	303.129	304.094	312.959	610.562	116.07
Dm_00000246-RA	1.66794	1.72853	1.09146	2.18239	1.14079	0.601894	2.63574
Dm_00000247-RA	42.5288	39.7736	22.2119	20.0817	18.2356	22.2031	9.29594
Dm_00000248-RA	92.7639	11.891	287.679	127.575	199.102	186.743	127.756
Dm_00000249-RA	27.7333	24.5672	25.2593	20.2776	21.7077	26.6895	22.8396
Dm_00000250-RA	19.8792	33.2504	92.2031	55.1823	101.727	26.0079	33.6462
Dm_00000251-RA	32.1799	17.094	10.5335	25.1761	12.5256	48.557	31.5816
Dm_00000252-RA	44.9408	23.4543	16.28	30.6767	18.7354	59.7714	17.2499
Dm_00000253-RA	61.7056	88.2583	21.1269	56.0027	37.4366	28.7211	113.521
Dm_00000254-RA	79.1885	45.6323	3.53815	11.862	6.63184	1.11262	13.0848
Dm_00000255-RA	3.39044	0.383173	1.27339	1.62706	2.19541	0.818614	2.33196
Dm_00000256-RA	18.5959	25.7393	73.5685	33.0514	58.5763	15.6621	8.69943
Dm_00000257-RA	21.42	31.5696	37.3632	32.8036	33.6317	22.609	59.1745
Dm_00000258-RA	64.3682	59.7655	61.4374	54.4673	57.5941	65.0989	55.3501
Dm_00000259-RA	28.06	20.6481	27.4623	20.1162	17.7029	85.7935	22.4826
Dm_00000260-RA	6.48939	9.47942	5.86555	5.36855	5.87576	4.88798	7.98995
Dm_00000261-RA	45.4776	66.9575	66.3998	61.29	53.4389	68.6752	130.817
Dm_00000262-RA	40.7403	4.9933	29.0453	71.3427	71.4013	30.7099	18.208
Dm_00000263-RA	6.40287	15.6634	1.31181	3.22377	3.16686	5.05276	11.3659
Dm_00000264-RA	15.6226	29.5668	53.5012	69.4674	37.0747	21.2689	80.8621
Dm_00000265-RA	509.289	333.258	197.785	242.88	168.401	878.22	164.275
Dm_00000266-RA	78.7464	52.7624	102.524	113.947	85.7558	73.0124	113.029
Dm_00000267-RA	181.123	101.898	45.9976	133.279	88.5241	82.0605	165.328
Dm_00000268-RA	61.0421	29.4898	22.9784	52.6652	32.998	159.153	24.4811
Dm_00000269-RA	16.533	15.5367	14.1621	18.1333	11.9544	20.6715	34.4141
Dm_00000270-RA	47.0208	33.8405	26.4741	32.6073	23.8128	69.173	33.9697
Dm_00000271-RA	2.6581	8.32999	0.460963	0.821643	1.37321	1.08452	3.63279
Dm_00000272-RA	10.4588	18.1639	10.5917	12.9024	12.063	7.81402	28.0501
Dm_00000273-RA	10.5196	23.0255	0.274927	0.357442	0.338653	0.37156	0.389474
Dm_00000274-RA	0.145054	0.323924	0.0109273	0.00509612	0.00986653	0.00398003	0
Dm_00000275-RA	1.16188	231.199	1.23937	0.115669	0.611135	0.183171	0.0613104
Dm_00000276-RA	20.7718	23.4882	31.6446	23.6837	24.2192	27.6395	24.1379
Dm_00000277-RA	163.307	64.2938	119.709	133.072	126.663	332.939	96.2102
Dm_00000278-RA	31.9814	20.7482	24.7349	33.584	24.7707	64.4055	17.5081
Dm_00000279-RA	78.8803	0.663847	14.4055	3.28363	4.76581	12.6025	2.48825
Dm_00000280-RA	321.522	249.037	184.34	192.567	161.435	435.734	171.377
Dm_00000281-RA	61.9566	337.767	21.8127	31.6766	15.8226	11.7927	27.1403
Dm_00000282-RA	0.0442046	0.0910947	0	0	0	0	0
Dm_00000283-RA	89.0674	48.6549	358.059	312.99	363.231	691.228	204.606
Dm_00000284-RA	0.244092	1.71283	0.56541	3.47299	0.330169	1.71873	0.759411
Dm_00000285-RA	15.5369	15.5849	20.8364	21.3139	18.2271	33.858	48.1774
Dm_00000286-RA	30.8386	68.3894	27.2716	21.3571	23.9748	34.9479	24.7887
Dm_00000287-RA	63.7717	36.9486	43.3145	40.5105	32.2478	80.2911	51.6959
Dm_00000288-RA	182.255	71.5303	59.3013	103.218	69.6056	208.106	56.7991
Dm_00000289-RA	152.333	50.7739	33.2209	40.2901	49.3726	52.717	20.3619
Dm_00000290-RA	61.4934	108.78	41.0224	32.9438	55.4341	5.18145	23.7857
Dm_00000291-RA	22.0595	26.2745	12.5026	17.4099	12.7094	56.0046	13.902
Dm_00000292-RA	23.9978	56.6536	66.3918	35.1789	56.6062	15.8442	9.77166
Dm_00000293-RA	28.4277	57.4941	86.029	47.3702	54.5468	33.039	54.3365
Dm_00000294-RA	15.6477	10.5001	11.5833	13.2351	13.8101	17.3943	21.4287
Dm_00000295-RA	541.399	229.972	240.268	324.447	274.291	1013.45	144.748
Dm_00000296-RA	8.31933	15.0516	11.9924	11.5852	10.2561	18.6841	12.8245
Dm_00000297-RA	2.6961	5.11976	4.74878	11.5816	3.43491	7.12288	5.67293
Dm_00000298-RA	26.0602	4.81898	6.80532	8.42019	3.9666	4.78077	10.743
Dm_00000299-RA	28.1547	5.14616	49.5357	77.2986	56.3107	102.67	112.009
Dm_00000300-RA	1.94742	1.67188	1.85653	2.1329	2.44997	2.13979	4.07351
Dm_00000301-RA	71.8383	31.0296	67.559	80.2472	60.663	136.743	167.978
Dm_00000302-RA	155.052	63.0471	101.072	51.7742	48.685	150.268	67.2553
Dm_00000303-RA	55.9268	63.1164	82.6928	71.5596	73.3296	124.168	68.536
Dm_00000304-RA	55.0052	53.2156	69.3145	68.9747	68.8047	52.5208	113.72
Dm_00000305-RA	150.566	95.8188	54.7121	138.478	77.5553	154.503	70.6729
Dm_00000306-RA	96.2353	65.3381	63.8583	61.8256	85.2575	98.2681	66.3766
Dm_00000307-RA	0.21799	1.1677	0.0320733	0.0332962	0.0319725	0.0212908	0.0281628
Dm_00000308-RA	306.311	232.455	246.13	242.506	243.882	592.523	91.7735
Dm_00000309-RA	29.1358	18.3078	57.6475	45.1685	61.9264	10.3664	16.5208
Dm_00000310-RA	56.5458	51.8075	58.9355	45.8527	54.1024	61.7218	48.9265
Dm_00000311-RA	29.301	65.7315	96.9963	64.716	73.7432	65.1883	132.341
Dm_00000312-RA	23.0232	35.1827	31.9202	32.2446	32.4359	29.3603	64.4037
Dm_00000313-RA	31.2867	67.9528	92.3616	72.8591	77.9862	48.7916	75.3619
Dm_00000314-RA	3.82923	4.33653	1.42544	3.97481	1.89033	23.1435	4.80392
Dm_00000315-RA	1.1945	1.67539	0.687637	1.67769	0.916741	7.08374	6.55005
Dm_00000316-RA	8035.51	2480.03	2247.74	3061.63	2217.74	3559.08	1519.23
Dm_00000317-RA	175.703	143.826	126.221	136.471	138.488	166.38	100.192
Dm_00000318-RA	31.7863	31.8319	28.6865	26.2854	30.1567	56.1771	37.3779
Dm_00000319-RA	19.7515	22.3528	30.1253	24.3581	26.1485	14.6527	30.7206
Dm_00000320-RA	4.643	5.93351	11.2252	8.12068	8.85285	2.58829	12.9776
Dm_00000321-RA	3.23715	5.09489	6.81559	6.90033	7.44978	2.14918	38.4879
Dm_00000322-RA	35.7788	24.4139	15.9973	23.2441	18.7446	61.785	16.6951
Dm_00000323-RA	10.9038	18.1026	15.2415	11.8411	15.5201	10.6312	23.8072
Dm_00000324-RA	10.1087	135.421	16.4838	20.2408	74.8943	32.7543	110.609
Dm_00000325-RA	88.8986	34.1705	37.7999	57.1476	44.2915	73.0803	57.495
Dm_00000326-RA	2.64585	24.1905	54.1117	59.32	73.1842	40.3253	39.4659
Dm_00000327-RA	0.0966023	0.129755	0.177463	0.35972	0.297307	0.0473183	1.11514
Dm_00000328-RA	25.0015	26.4862	33.2361	51.528	46.6049	25.2083	34.0633
Dm_00000329-RA	81.1634	94.5501	94.096	73.8077	78.0553	74.2534	81.3566
Dm_00000330-RA	158.522	142.66	186.271	158.767	106.41	315.119	52.1399
Dm_00000331-RA	13.9678	4.66406	4.55242	2.98486	3.48026	2.88545	11.2438
Dm_00000332-RA	1.8014	1.95843	1.33459	1.11695	1.51803	0.844885	0.388191
Dm_00000333-RA	267.6	147.135	151.793	192.262	157.587	358.593	120.596
Dm_00000334-RA	31.7175	18.7815	20.8273	23.7705	18.7739	39.4556	11.5982
Dm_00000335-RA	3.895	1.37052	0.0229367	0.111757	0.154371	0.0819573	0.066184
Dm_00000336-RA	27.6522	13.1073	20.6525	22.6294	20.4229	27.3255	17.5017
Dm_00000337-RA	105.556	58.0184	78.4361	115.344	82.801	491.229	59.3889
Dm_00000338-RA	66.4662	55.2712	52.15	51.4455	50.1071	58.0469	87.3598
Dm_00000339-RA	50.7242	59.782	49.3754	51.8186	32.1592	135.93	49.3949
Dm_00000340-RA	0.660331	1.21516	0.742141	1.06745	0.796998	0.293362	3.4544
Dm_00000341-RA	40.5451	55.9372	54.0899	53.6922	32.3422	106.971	176.601
Dm_00000342-RA	0	0	0	0	0.0269391	0	0
Dm_00000343-RA	101.344	73.8247	87.1021	98.9781	112.805	214.044	31.2223
Dm_00000344-RA	6.29538	2.26985	3.06132	17.3167	6.3096	105.93	17.8978
Dm_00000345-RA	128.406	82.8017	36.6401	59.2172	41.3808	165.556	67.114
Dm_00000346-RA	10.7399	14.567	19.7563	15.8389	16.5214	21.3956	33.099
Dm_00000347-RA	10.6458	100.624	185.214	93.0155	112.911	25.5693	23.942
Dm_00000348-RA	9.22192	20.5496	12.783	25.6665	16.3563	66.5587	31.6466
Dm_00000349-RA	39.3956	152.476	606.58	250.244	425.447	39.2578	47.6257
Dm_00000350-RA	0.417856	0.578353	0	0.0201471	0.0221382	0.230461	0.0501048
Dm_00000351-RA	39.2389	54.5689	33.8668	36.2053	30.8357	119.42	22.7381
Dm_00000352-RA	0.173029	0.202589	0	0	0.0492179	0	0.142049
Dm_00000353-RA	5.0047	4.37846	5.20139	5.42649	6.71879	0.190379	6.94986
Dm_00000354-RA	478.237	1473.81	2335.71	1198.49	1743.51	136.042	98.8039
Dm_00000355-RA	4.25454	15.1454	0.095917	0.103713	0.0898891	0.0806601	0.182039
Dm_00000356-RA	48.202	34.1139	25.9588	41.4113	38.1263	17.5317	52.5498
Dm_00000357-RA	54.9607	96.4948	236.807	131.395	127.683	23.0918	35.8305
Dm_00000358-RA	2.30165	1.24535	1.50519	1.17889	1.69889	2.40133	2.24449
Dm_00000359-RA	10.1434	25.8294	32.5617	18.1688	23.0151	9.62792	17.7825
Dm_00000360-RA	0	0	0.0134953	0.0166043	0.0321712	0	0
Dm_00000361-RA	0.0475884	0	0.0346848	0.0209026	0	0	0.0286115
Dm_00000362-RA	181.255	129.447	126.564	116.43	134.049	84.1842	55.269
Dm_00000363-RA	0.6064	0.729781	3.25517	6.75974	12.3102	36.4112	11.1651
Dm_00000364-RA	16.2345	36.6568	49.8602	16.8095	29.1925	42.21	12.4486
Dm_00000365-RA	32.0082	26.7894	7.62643	14.7328	8.56423	80.8013	6.47975
Dm_00000366-RA	4.58694	6.59016	8.72961	5.59246	4.81349	12.3649	6.26126
Dm_00000367-RA	13.1323	15.8548	24.1657	29.5397	26.8278	83.6329	32.856
Dm_00000368-RA	12.4775	12.3816	12.0298	12.7907	12.1025	19.8896	17.722
Dm_00000369-RA	0.23402	2.5794	65.584	47.3684	177.706	0.394909	0.360944
Dm_00000370-RA	117.346	112.741	143.887	158.002	145.431	277.943	80.8574
Dm_00000371-RA	20.7907	17.7394	11.0937	13.2812	11.7358	13.7357	19.0426
Dm_00000372-RA	32.9282	18.8397	25.7789	24.9489	32.0694	17.9331	36.419
Dm_00000373-RA	0.105177	0.0283374	0.0125745	0	0	0	0
Dm_00000374-RA	8.78647	0.179497	2.55599	4.58324	4.11661	4.10615	1.58289
Dm_00000375-RA	0.613561	1.15646	0.0167553	0.00674306	0.00605094	0.0149613	0
Dm_00000376-RA	24.5112	25.5024	30.8168	24.4356	23.4615	30.3586	24.3475
Dm_00000377-RA	3.9045	3.4255	5.15341	3.83653	5.0428	3.94279	3.21072
Dm_00000378-RA	30.8596	38.9752	31.8142	40.1127	34.8344	23.4575	40.6058
Dm_00000379-RA	6.60959	10.5279	8.62364	10.1045	8.78409	39.8988	6.65898
Dm_00000380-RA	6.89048	9.89717	6.88798	6.08061	6.24888	5.27214	11.0861
Dm_00000381-RA	12.0462	11.8187	17.8329	15.1653	15.0181	23.9351	24.5712
Dm_00000382-RA	7.84635	12.4971	14.2164	7.75498	10.0747	3.12043	8.47556
Dm_00000383-RA	13.1465	24.0298	11.0696	15.0495	12.9395	10.2569	31.8443
Dm_00000384-RA	20.7124	6.78376	10.0289	7.55761	9.61311	0.642622	1.40472
Dm_00000385-RA	2.18683	2.42268	2.68294	2.41259	2.31186	3.43446	5.27109
Dm_00000386-RA	34.3496	37.265	30.3183	28.5493	28.6421	41.5406	16.8414
Dm_00000387-RA	16.1673	9.37419	18.4473	20.0375	19.6781	18.5228	13.7153
Dm_00000388-RA	5.75184	5.66299	5.99722	5.19933	5.7223	8.00265	8.73779
Dm_00000389-RA	0.322033	5.91239	0.484279	1.12986	1.57652	0.566191	3.67196
Dm_00000390-RA	14.2653	16.2385	41.4118	25.8713	39.4932	8.90476	18.3831
Dm_00000391-RA	18.4073	22.8522	23.3297	22.735	23.0194	19.2272	30.8938
Dm_00000392-RA	71.4551	50.0056	20.1256	38.4706	36.5668	61.9518	15.6335
Dm_00000393-RA	27.1913	19.5738	26.9431	32.5156	32.3569	35.0483	50.008
Dm_00000394-RA	6.06895	10.6008	1.90863	3.3865	3.35831	0.51295	1.90864
Dm_00000395-RA	5.16146	17.6744	0	0.0268215	0.0171655	0.00754153	0.00825139
Dm_00000396-RA	110.349	79.0708	19.9405	8.05412	53.8618	0.0859655	0.657765
Dm_00000397-RA	176.626	152.869	176.263	179.682	126.368	551.714	222.203
Dm_00000398-RA	63.2498	72.4173	82.2799	73.6794	76.7046	86.047	52.1585
Dm_00000399-RA	26.5407	38.5233	46.1524	36.9839	42.4892	30.1085	97.3343
Dm_00000400-RA	56.1124	28.6097	47.3064	39.9469	49.9053	53.8842	42.77
Dm_00000401-RA	11.5829	21.0392	11.8081	11.5815	10.2758	10.7742	20.5305
Dm_00000402-RA	327.672	226.728	206.584	228.782	232.661	679.501	53.4965
Dm_00000403-RA	34.2132	42.3665	61.2388	35.8168	37.711	80.7298	38.0396
Dm_00000404-RA	80.3208	47.5525	49.5293	52.0481	65.7465	43.9116	43.0404
Dm_00000405-RA	31.0179	37.6725	44.2874	37.0705	43.1719	20.4666	74.9956
Dm_00000406-RA	24.9335	56.476	30.7306	79.956	56.4879	225.703	175.95
Dm_00000407-RA	74.129	47.5695	75.4173	77.4975	61.9164	221.626	74.3318
Dm_00000408-RA	15.8871	47.1931	18.8913	44.5045	51.261	90.6378	49.1715
Dm_00000409-RA	6.6213	10.3499	14.0519	8.55955	15.8944	6.48856	10.657
Dm_00000410-RA	2.07722	5.89899	6.86558	5.46249	5.52767	2.43633	15.1785
Dm_00000411-RA	33.3791	22.7435	22.9086	23.9293	21.5988	41.1297	30.5711
Dm_00000412-RA	21.3974	12.2275	27.8558	21.8614	31.2888	13.5382	25.6715
Dm_00000413-RA	108.031	120.628	102.804	85.7566	94.7593	121.877	59.1588
Dm_00000414-RA	19.5659	34.6584	34.1958	26.7067	24.6044	50.3484	41.6422
Dm_00000415-RA	4.44655	4.17979	1.54286	0.667647	0.65051	1.01124	0.687235
Dm_00000416-RA	6.3514	13.6595	15.5693	10.3528	14.7287	5.10439	8.78098
Dm_00000417-RA	11.1158	8.5546	58.597	42.8881	66.4595	50.6816	54.7971
Dm_00000418-RA	3.26898	16.8037	23.1622	24.2172	20.0248	7.91813	22.3888
Dm_00000419-RA	40.4454	22.1651	21.0152	40.8607	33.5844	20.2089	51.4143
Dm_00000420-RA	89.5957	90.766	74.7433	72.1201	68.8056	128.549	56.7088
Dm_00000421-RA	12.7027	6.0142	20.0561	15.6525	19.944	13.5108	11.7542
Dm_00000422-RA	19.1726	26.683	183.301	101.185	175.307	16.2185	75.9705
Dm_00000423-RA	10.2005	17.6856	24.8182	15.4342	18.7688	15.9733	15.9788
Dm_00000424-RA	94.0686	50.8057	40.0188	62.6177	44.3562	97.9822	71.6067
Dm_00000425-RA	4.72389	0.491463	1.36411	1.20999	3.32402	9.83207	12.4959
Dm_00000426-RA	5.2766	24.7042	8.77951	11.1634	8.23605	2.48576	4.21668
Dm_00000427-RA	1.97128	10.8983	4.37027	4.95891	4.19579	0.648857	6.61791
Dm_00000428-RA	27.7807	55.7398	17.2725	30.2129	39.9002	7.05104	25.0709
Dm_00000429-RA	34.1405	39.4679	34.6263	31.9575	35.5789	21.393	68.1782
Dm_00000430-RA	20.8706	9.92921	13.0538	14.4198	11.2122	51.7102	29.4286
Dm_00000431-RA	117.607	6.81956	28.7013	13.24	28.4101	2.91315	5.30202
Dm_00000432-RA	11.4677	6.53677	5.36681	8.00705	14.6486	1.40836	2.99835
Dm_00000433-RA	33.2861	8.49997	232.807	96.5554	197.064	50.3544	59.4679
Dm_00000434-RA	19.6406	32.2874	15.4669	21.6014	15.1539	18.5314	28.161
Dm_00000435-RA	290.627	346.923	11.6801	31.0644	33.5781	21.6649	17.9522
Dm_00000436-RA	822.838	1744.09	55.3969	27.9434	140.724	1.64603	10.6126
Dm_00000437-RA	0	0	0	0	0	0	0
Dm_00000438-RA	0.943956	0.654562	1.01458	11.3069	1.3891	9.16906	38.7325
Dm_00000439-RA	174.912	135.983	90.1594	136.048	99.4877	286.133	49.8571
Dm_00000440-RA	20.5249	23.8001	0.236585	1.13203	0.337082	2.04169	1.38341
Dm_00000441-RA	190.103	156.627	86.4338	253.552	159.088	409.687	387.2
Dm_00000442-RA	14.2806	56.9287	490.106	99.1822	220.813	71.7111	19.61
Dm_00000443-RA	7.48793	23.0441	19.4953	29.1789	23.6792	28.2679	44.5007
Dm_00000444-RA	200.021	90.8593	48.2131	83.3732	49.6139	337.789	31.5952
Dm_00000445-RA	167.443	142.558	61.3129	105.978	140.588	30.5662	190.184
Dm_00000446-RA	30.0774	20.5118	16.469	26.0559	23.4505	15.471	51.3443
Dm_00000447-RA	2.34794	1.04378	0	0.0491164	0.0320357	0	0
Dm_00000448-RA	24.3091	16.9641	19.3658	22.7524	21.373	12.345	36.4813
Dm_00000449-RA	22.3724	63.2586	40.799	61.3052	48.6055	208.006	46.5106
Dm_00000450-RA	60.7034	81.5841	41.7603	44.6215	41.9067	149.623	20.395
Dm_00000451-RA	16.2843	59.0371	16.202	15.2449	13.0204	19.5672	26.0706
Dm_00000452-RA	122.39	98.471	83.918	108.288	75.0617	356.475	91.545
Dm_00000453-RA	31.4083	32.6023	54.7826	46.9431	66.7227	41.3148	61.1429
Dm_00000454-RA	18.2121	17.6058	9.13259	10.4243	8.60236	26.8544	8.38842
Dm_00000455-RA	12.6495	10.0561	18.139	6.54985	9.42208	9.66225	5.17771
Dm_00000456-RA	36.4789	25.6281	53.488	32.0013	37.0335	40.4465	23.638
Dm_00000457-RA	0.685589	193	0.0934911	0.365509	1.16855	0.139815	0.17172
Dm_00000458-RA	6.66562	29.7518	29.3043	15.6196	18.2059	17.4711	10.6153
Dm_00000459-RA	4.50539	9.6097	15.5644	9.13853	10.1697	5.65475	34.2741
Dm_00000460-RA	5.1618	8.27249	7.87347	6.94759	7.49888	6.53431	15.6703
Dm_00000461-RA	98.5106	56.6944	64.6866	62.7888	54.6675	118.101	57.4138
Dm_00000462-RA	38.1238	41.6955	60.9309	50.2544	66.0391	23.4849	84.051
Dm_00000463-RA	71.6244	71.7189	70.5519	75.1962	66.8194	90.5741	97.9282
Dm_00000464-RA	20.6147	45.9112	49.162	34.4075	41.2233	20.1168	54.4763
Dm_00000465-RA	26.1795	55.6226	115.301	64.5827	101.243	18.3057	65.8821
Dm_00000466-RA	21.2227	46.2079	180.487	67.702	181.095	54.9664	17.262
Dm_00000467-RA	58.3388	60.8159	59.7009	44.9492	55.262	57.834	45.9383
[truncated: 20,668 more rows]
